# Supplementary material for: Conserved helical motifs in the IKZF1 disordered region mediate NuRD interaction and transcriptional repression
Source: Blood. Author manuscript; Available in PMC 2025 Mar 11. (PMC7617475; doi:10.1182/blood.2024024787)
Supplement: Supplemental Table1 [file EMS203634-supplement-Supplemental_Table1.xlsx]

## Sheet: Readme
DESeq2 24h IKZF1-ERt2 timecourse
Differentially expressed genes separated by behaviour using Kmeans clustering
LRT padj <0.01 and FC >2
Cluster1	Fast Repressed
Cluster 2	Slow Repressed
Cluster 3	Activated
Cluster 4	Slow Activated
Cluster 5	Non-monotonic

## Sheet: DESeq2_IKZF1_24h_5Kmeans
ENS_gene	mgi_symbol	chromosome_name	start_position	end_position	strand	Kmean.5clusters	baseMean	stat	pvalue	padj	log2FC_30m_minus_0h	log2FC_1h_minus_0h	log2FC_2h_minus_0h	log2FC_6h_minus_0h	log2FC_12h_minus_0h	log2FC_15h_minus_0h	log2FC_18h_minus_0h	log2FC_21h_minus_0h	log2FC_24h_minus_0h	baseMean_0h	baseMean_30m	baseMean_1h	baseMean_2h	baseMean_6h	baseMean_12h	baseMean_15h	baseMean_18h	baseMean_21h	baseMean_24h
ENSMUSG00000000184	Ccnd2	6	127102125	127129156	-1	Cluster1	1183.9	5225.43	0	0	-0.805369	-2.44432	-2.98784	-3.08305	-3.28687	-3.51257	-4.04602	-4.43122	-4.53647	5060.09	2895.54	929.649	638.247	596.977	516.161	443.615	306.445	234.38	217.885
ENSMUSG00000000555	Itga5	15	103252713	103275190	-1	Cluster1	942.344	14658.8	0	0	-0.154893	-1.33366	-3.99681	-6.63188	-6.66026	-6.54004	-7.16041	-7.04997	-7.2241	3911.34	3513.75	1551.16	244.719	39.6297	38.1031	42.099	27.118	28.7745	26.7489
ENSMUSG00000000811	Txnrd3	6	89620970	89652511	1	Cluster1	836.325	1953.69	0	0	-0.177743	-1.40073	-1.87019	-1.87132	-2.30791	-2.10265	-2.16132	-2.31803	-2.50152	2174.32	1922.65	823.08	594.332	594.282	440.916	505.928	486.673	437.128	383.936
ENSMUSG00000000861	Bcl11a	11	24028056	24124123	1	Cluster1	8056.27	8016.2	0	0	-0.414243	-1.43035	-2.37332	-2.60232	-2.33263	-2.65032	-2.82133	-2.80611	-2.79325	24671.8	18513.6	9154.58	4761.9	4062.52	4894.08	3929.5	3490.67	3525.49	3558.51
ENSMUSG00000001123	Lgals9	11	78853800	78875772	-1	Cluster1	4486.3	8783.02	0	0	0.0784668	-0.979874	-1.35232	-2.43304	-2.67915	-2.35233	-2.47234	-2.40353	-2.26015	11025.4	11641.3	5590.12	4317.96	2041.26	1720.5	2159.06	1983.39	2082.96	2301.11
ENSMUSG00000001741	Il16	7	83292033	83394934	-1	Cluster1	1582.98	7370.13	0	0	-1.1053	-4.19719	-4.29882	-3.43337	-2.61698	-2.6938	-2.38783	-2.42834	-2.45701	6232.87	2897.05	340.784	316.414	577.491	1014.55	963.462	1190.78	1160.74	1135.63
ENSMUSG00000002489	Tiam1	16	89583999	89940657	-1	Cluster1	5621.21	7258.83	0	0	-0.112086	-0.726232	-4.24071	-4.45572	-3.28511	-2.83724	-2.47563	-1.98493	-1.69628	15565.5	14401.5	9408.78	823.175	709.446	1593.67	2177.81	2797.49	3931.01	4803.69
ENSMUSG00000002900	Lamb1	12	31315233	31379643	1	Cluster1	440.554	4620.27	0	0	-0.953084	-2.90932	-3.30022	-4.33787	-3.84087	-4.05812	-3.91392	-4.70524	-5.05475	2133.68	1102.1	285.012	216.235	105.397	148.486	128.167	141.509	80.7551	64.207
ENSMUSG00000003500	Impdh1	6	29200433	29216363	-1	Cluster1	988.029	1835.89	0	0	-0.534119	-1.50234	-2.1501	-2.29573	-2.0423	-1.98016	-2.25128	-2.47677	-2.58995	2803.62	1936.78	989.823	632.091	570.494	679.875	710.862	587.154	503.637	465.948
ENSMUSG00000004113	Cacna1b	2	24493899	24653164	-1	Cluster1	9070.5	4851.91	0	0	-0.281022	-0.727197	-1.09324	-0.990193	-1.70629	-1.6334	-1.48198	-1.05951	-0.772887	16641.7	13695.2	10053	7800.28	8376.98	5098.14	5363.49	5956.71	7979.28	9740.07
ENSMUSG00000005107	Slc2a9	5	38506616	38660486	-1	Cluster1	852.567	2555.37	0	0	-0.211495	-1.39986	-3.01444	-3.26923	-2.12262	-1.72944	-1.4037	-1.20692	-1.00056	1977.54	1708.04	749.463	245.764	205.367	452.945	596.457	747.272	854.749	988.077
ENSMUSG00000005125	Ndrg1	15	66801167	66841489	-1	Cluster1	838.364	3150.33	0	0	-1.39887	-3.33109	-4.06169	-2.12003	-2.58301	-2.35908	-2.20831	-2.34139	-2.41256	3069.52	1162.49	304.928	183.959	706.365	512.325	598.665	663.621	606.232	575.531
ENSMUSG00000008307	1700109H08Rik	5	3621566	3634356	1	Cluster1	3651.47	7001.48	0	0	-0.105425	-1.31203	-1.2244	-1.82507	-2.00348	-2.00638	-2.13749	-2.09032	-2.09505	8619.5	8010.28	3470.09	3689.46	2432.88	2148.1	2145.76	1957.95	2023.91	2016.78
ENSMUSG00000011171	Vipr2	12	116041346	116109881	1	Cluster1	528.509	2035.05	0	0	-0.161443	-1.50565	-2.27184	-2.51095	-2.32026	-2.5003	-2.17119	-2.24551	-2.19034	1444.5	1291.96	508.226	298.922	253.191	289.767	255.536	320.847	306.297	315.855
ENSMUSG00000015133	Lrrk1	7	65876660	66038098	-1	Cluster1	1885.29	1694.3	0	0	0.0154814	-0.503687	-1.34827	-1.41051	-1.16145	-1.36995	-1.61221	-1.71759	-1.7018	3586.76	3625.36	2528.84	1408.77	1349.44	1600.5	1387.66	1173.11	1090.2	1102.23
ENSMUSG00000015243	Abca1	4	53030787	53159895	-1	Cluster1	1446.85	3660.7	0	0	-0.264554	-1.33493	-2.46841	-3.07355	-1.70296	-1.05517	-0.275493	-0.0593228	0.00171368	2370.14	1972.04	939.48	427.986	281.306	728.729	1140.56	1958.1	2275.51	2374.67
ENSMUSG00000016087	Fli1	9	32333500	32454157	-1	Cluster1	46673.3	3606.24	0	0	-0.323972	-0.815507	-1.03501	-0.995742	-0.920336	-0.764224	-0.597546	-0.379057	-0.344737	69755.8	55726.9	39636.6	34042.7	34981.6	36855.9	41069.7	46099.3	53637.8	54926.6
ENSMUSG00000016528	Mapkapk2	1	130981437	131025563	-1	Cluster1	4718.67	1951.72	0	0	-0.960342	-1.4643	-1.63701	-1.63143	-1.54654	-1.24894	-1.21097	-1.07178	-1.00245	10061.2	5171.23	3646.25	3235.7	3247.85	3443.07	4233.55	4343.52	4782.66	5021.61
ENSMUSG00000017631	Abr	11	76307560	76514384	-1	Cluster1	2405.45	1944.15	0	0	-0.257515	-1.08621	-1.51378	-1.70803	-1.57135	-1.40119	-1.56555	-1.35518	-1.02068	4909.67	4106.88	2311.76	1719.31	1502.77	1650.29	1858.89	1656.32	1918.2	2420.36
ENSMUSG00000018796	Acsl1	8	46924074	46989088	1	Cluster1	1880.39	3861.09	0	0	-0.468111	-1.63385	-1.85744	-1.77301	-1.84008	-1.8666	-1.98512	-2.0684	-1.87771	4784.09	3458.59	1540.86	1320.16	1399.46	1337.54	1312.04	1209.24	1139.2	1302.72
ENSMUSG00000019054	Fis1	5	136982129	136995088	1	Cluster1	594.078	1657.91	0	0	-0.170131	-1.25739	-2.18438	-2.15017	-2.09299	-1.92408	-1.96053	-1.80082	-1.74575	1451.87	1290.32	606.957	319.64	326.971	341.237	382.986	372.674	415.162	432.963
ENSMUSG00000020029	Nudt4	10	95382869	95400008	-1	Cluster1	1831.94	6370.87	0	0	-2.20785	-2.40423	-2.63831	-2.72017	-2.59223	-2.55946	-2.72449	-2.72571	-2.66703	7289.76	1577.97	1378.07	1171.71	1106.78	1207.68	1236.64	1102.17	1100.65	1147.98
ENSMUSG00000020250	Txnrd1	10	82669785	82733546	1	Cluster1	13720.8	2639.27	0	0	0.0936813	-0.307983	-0.469913	-1.09122	-0.77502	-0.670342	-0.829983	-1.01463	-1.15576	20220.5	21575.6	16334.2	14600.3	9490.89	11820.8	12705.9	11373.8	10010	9076.28
ENSMUSG00000020422	Tns3	11	8381652	8614681	-1	Cluster1	7124.33	3693.26	0	0	-0.155512	-0.702139	-1.96283	-1.84453	-1.84672	-1.98936	-1.92323	-1.45876	-1.04923	15198.2	13644.8	9341.83	3898.67	4232.35	4221.79	3827.69	4005.95	5528.22	7343.74
ENSMUSG00000021108	Prkch	12	73631570	73824959	1	Cluster1	3618.38	7036.02	0	0	-0.201267	-1.35611	-2.33241	-2.6478	-2.21743	-2.22591	-2.12601	-2.17223	-2.20373	9739.68	8470.89	3803.27	1934.24	1553.6	2091.28	2082.18	2232.11	2162.06	2114.44
ENSMUSG00000021365	Nedd9	13	41463057	41640838	-1	Cluster1	37833.4	2269.17	0	0	-0.26383	-1.21156	-1.2224	-0.531453	-0.781197	-0.703827	-0.518178	-0.31501	-0.314437	54933.3	45753.2	23719	23542.6	38005.6	31960.1	33725.8	38358.2	44161.4	44174.6
ENSMUSG00000021624	Cd180	13	102830066	102876137	1	Cluster1	6726.1	3182.45	0	0	-0.218815	-0.812694	-1.35376	-2.07532	-1.45348	-1.10246	-0.772835	-0.752949	-0.89013	11996.7	10306.9	6829.24	4693.47	2846.38	4382.97	5587.28	7022.31	7120.76	6474.99
ENSMUSG00000021779	Thrb	14	4431611	4809435	-1	Cluster1	5421.56	4618.3	0	0	-0.0878558	-0.609371	-1.83822	-1.77031	-1.59288	-1.84071	-1.69297	-1.88238	-2.03956	11776.3	11078.9	7719.27	3294.4	3451.65	3901.67	3288.02	3644.38	3196.72	2864.34
ENSMUSG00000021838	Samd4	14	47120311	47343272	1	Cluster1	2209.56	6047.73	0	0	-0.0984041	-1.11401	-2.56432	-3.50135	-3.3807	-3.68987	-3.92759	-4.10136	-4.08765	7342.32	6858.39	3391.82	1241.44	648.408	702.345	568.874	482.615	428.31	431.076
ENSMUSG00000021890	Eaf1	14	31216356	31231815	1	Cluster1	2197.2	1607.2	0	0	-0.600619	-1.34033	-1.46221	-1.601	-1.55869	-1.50846	-1.4601	-1.27637	-1.17202	4716.67	3109.08	1864.13	1712.19	1554.85	1602.58	1657.93	1716.35	1945.22	2093.04
ENSMUSG00000021891	Mettl6	14	31195535	31216997	-1	Cluster1	2529.19	2521.71	0	0	-0.219173	-0.824087	-1.05168	-1.37111	-1.61027	-1.52024	-1.69848	-1.64181	-1.52869	5116.07	4394.67	2890.34	2468.21	1977.44	1676.59	1784.03	1574	1638.22	1772.35
ENSMUSG00000021895	Arhgef3	14	26836856	27125868	1	Cluster1	5192.25	1664.11	0	0	0.110652	-0.704661	-1.12974	-0.849021	-0.834042	-0.982588	-1.04358	-0.845111	-0.874613	8164.57	8815.13	5009.03	3731.4	4533.09	4576.31	4131.72	3962.16	4545.48	4453.58
ENSMUSG00000022015	Tnfsf11	14	78514885	78545483	-1	Cluster1	225.448	3889.44	0	0	-0.618272	-2.67707	-4.53771	-6.7799	-5.90127	-6.18956	-5.91421	-5.54474	-5.43271	1154.99	752.624	181.03	49.773	10.494	19.0516	15.8609	18.8152	24.8354	27.0131
ENSMUSG00000022103	Gfra2	14	71127560	71217278	1	Cluster1	6769.15	57592.1	0	0	-0.607904	-3.1316	-4.23397	-4.97626	-5.80564	-5.93505	-6.09798	-5.50653	-4.99129	34582.7	22690.2	3946.32	1837.73	1098.79	617.847	565.571	504.841	759.33	1088.18
ENSMUSG00000022246	Rai14	15	10569055	10714710	-1	Cluster1	1036.87	4971.45	0	0	-0.332217	-1.5833	-2.35549	-2.34704	-2.43777	-2.79838	-3.01498	-2.95293	-2.90683	3206.25	2545.94	1069.99	626.213	630.08	591.197	460.325	396.991	414.605	427.089
ENSMUSG00000022799	Arhgap31	16	38418702	38533636	-1	Cluster1	1123.18	6824.84	0	0	-0.355809	-2.39515	-3.01718	-2.45384	-3.23154	-3.51726	-3.71901	-3.74075	-3.57003	4151.14	3242.61	790.084	512.745	757.887	440.453	362.73	315.096	310.245	348.827
ENSMUSG00000024049	Myom1	17	71309628	71433851	1	Cluster1	266.441	1852.93	0	0	-0.241955	-1.62155	-2.64683	-3.18224	-2.8692	-2.85605	-2.72429	-2.86424	-3.17049	855.491	723.451	277.648	136.776	94.383	116.817	118.107	129.21	117.124	95.4003
ENSMUSG00000024079	Eif2ak2	17	79159993	79190002	-1	Cluster1	1419.76	2732.98	0	0	-0.106119	-1.45076	-1.66302	-2.02581	-1.57718	-1.63459	-1.65835	-1.95555	-2.08049	3283.01	3049.73	1200.63	1037.29	806.025	1101.2	1057.45	1038.21	847.125	776.969
ENSMUSG00000025089	Gfra1	19	58224036	58444341	-1	Cluster1	9091.02	3169.38	0	0	0.0442669	-0.185342	-1.08543	-1.90831	-1.02274	-1.30891	-1.47608	-1.64303	-1.73329	16457.1	16969.7	14472.8	7755.26	4384.14	8096.16	6642.63	5914.72	5267.01	4950.68
ENSMUSG00000025477	Inpp5a	7	138969025	139159568	1	Cluster1	4153.46	1784.23	0	0	-0.156076	-0.815688	-1.3777	-1.23106	-1.23766	-0.958238	-0.818448	-0.692698	-0.604706	6856.4	6153.23	3895.47	2639.58	2921.4	2906.59	3528.43	3886	4238.02	4509.5
ENSMUSG00000025558	Dock9	14	121779458	122035249	-1	Cluster1	570.846	3988.78	0	0	-0.110078	-0.704494	-2.98028	-3.89587	-3.03372	-2.99744	-2.63893	-2.5795	-2.58704	1642.42	1521.36	1007.82	208.125	110.17	199.769	205.619	263.244	276.44	273.48
ENSMUSG00000026068	Il18rap	1	40554522	40590865	1	Cluster1	455.453	3544.47	0	0	-0.0310688	-2.07789	-3.23037	-3.12717	-2.45939	-2.73268	-2.74962	-3.38715	-3.89461	1478.61	1447.15	350.116	157.778	168.703	268.697	222.36	219.894	141.819	99.4007
ENSMUSG00000026181	Ppm1f	16	16714333	16745228	1	Cluster1	2755.6	2347.52	0	0	-0.227347	-0.991324	-1.31913	-1.41744	-1.27639	-1.31901	-1.45359	-1.56333	-1.61676	5539	4732.12	2786.15	2220.15	2074.01	2284.21	2220.27	2021.08	1872.2	1806.84
ENSMUSG00000026187	Xrcc5	1	72346586	72434111	1	Cluster1	4649.64	1715.55	0	0	-0.010425	-0.659764	-0.874292	-0.689951	-0.548909	-0.614823	-0.616858	-0.903885	-1.19617	6887.29	6837.57	4360.9	3756.59	4268.72	4709.75	4497.57	4491.93	3680.98	3005.09
ENSMUSG00000026288	Inpp5d	1	87548034	87648229	1	Cluster1	37277.3	2854.99	0	0	-0.0955346	-0.979611	-1.37952	-1.62145	-1.83244	-1.62308	-1.81565	-1.72179	-1.57575	79644.7	74542.1	40388.7	30611.4	25885.2	22360.7	25856	22622.2	24143.6	26718
ENSMUSG00000026463	Atp2b4	1	133627195	133728779	-1	Cluster1	1598.46	15449.2	0	0	-0.00328453	-2.20352	-3.73611	-4.66181	-4.54097	-4.48015	-4.6232	-4.91808	-4.87954	6331.5	6318.08	1374.81	475.693	250.182	270.52	283.47	256.149	209.813	214.399
ENSMUSG00000026480	Ncf2	1	152675945	152712742	1	Cluster1	2035.63	1570.8	0	0	-0.57766	-1.62118	-1.62316	-1.19476	-0.920056	-0.753083	-0.589608	-0.45871	-0.391809	3374.81	2262.35	1097.35	1095.34	1473.68	1781.5	2002.51	2242.06	2455.48	2571.24
ENSMUSG00000026482	Rgl1	1	152392511	152642102	-1	Cluster1	11734.6	3510.1	0	0	-0.339464	-1.23001	-1.87252	-1.34537	-1.35506	-1.12838	-0.884097	-0.637456	-0.553417	20965	16568.7	8936.94	5725.24	8250.57	8192.73	9589.64	11357.5	13475.6	14283.7
ENSMUSG00000026572	Tbx19	1	164965424	164988342	-1	Cluster1	409.204	4998.93	0	0	-0.712321	-1.703	-3.99552	-5.19767	-4.15164	-4.41636	-4.83056	-5.60703	-6.56445	1880.54	1148.08	577.651	117.785	51.2076	104.867	88.2111	65.6072	38.408	19.6803
ENSMUSG00000026657	Frmd4a	2	4022528	4618854	1	Cluster1	886.324	1861.29	0	0	-1.16281	-2.86164	-2.95776	-2.24253	-1.71234	-1.64133	-1.59423	-1.7118	-1.75043	2544.94	1136.41	350.866	327.057	537.738	775.351	815.363	843.389	776.562	755.569
ENSMUSG00000026727	Rsu1	2	13081632	13276226	-1	Cluster1	6664.62	2863.52	0	0	-0.254187	-0.659064	-1.80452	-1.67928	-1.27249	-1.18167	-0.895423	-0.721881	-0.687667	11713.6	9820.18	7416.98	3353.65	3656.92	4847.3	5163.61	6300.31	7102.34	7271.35
ENSMUSG00000026737	Pip4k2a	2	18847066	19002937	-1	Cluster1	25721.2	2147.74	0	0	-0.228566	-1.01824	-1.12045	-1.05934	-0.941414	-1.03027	-0.938214	-0.828596	-0.80576	43196.9	36867.4	21327.7	19868.1	20728	22490.1	21149.4	22546.5	24326.7	24711
ENSMUSG00000026815	Gfi1b	2	28499462	28511994	-1	Cluster1	314.159	1829.57	0	0	-0.387887	-1.59648	-1.9555	-2.33605	-4.1481	-3.29259	-3.48637	-3.17694	-3.23006	1042.11	796.872	344.222	269.065	206.121	59.3189	106.423	92.7563	114.142	110.554
ENSMUSG00000026885	Ttll11	2	35641253	35869925	-1	Cluster1	684.678	4864.39	0	0	-0.622247	-2.28588	-2.56808	-2.94237	-3.08559	-3.36327	-3.65957	-3.78854	-3.99823	2651.95	1722.83	542.66	447.439	344.834	311.693	257.887	209.151	192.17	166.163
ENSMUSG00000027435	Cd93	2	148278560	148285483	-1	Cluster1	2446.08	3826.44	0	0	-0.384758	-1.0407	-1.63666	-2.20969	-1.74782	-0.994142	-0.573403	0.00617713	0.317173	3756.54	2876.93	1826.04	1208.01	811.667	1117.95	1886.28	2525.46	3769.92	4681.98
ENSMUSG00000027508	Pag1	3	9752539	9898739	-1	Cluster1	12978.5	13527.1	0	0	-0.230014	-1.53563	-1.93597	-2.19573	-2.07132	-2.33701	-2.64608	-2.99414	-3.23345	37033.8	31575.6	12773.1	9678.69	8083.75	8807.63	7329.55	5916.8	4649.42	3936.35
ENSMUSG00000027940	Tpm3	3	89979956	90008209	1	Cluster1	4897.08	2033.65	0	0	-0.17244	-0.913279	-1.06469	-0.909569	-0.99299	-0.936276	-1.12154	-1.15116	-1.12741	8412.71	7467.29	4466.26	4021.22	4478.43	4225.62	4395.64	3864.56	3789	3850.07
ENSMUSG00000027985	Lef1	3	130904120	131018005	1	Cluster1	23056.5	3662.27	0	0	-0.509589	-1.56041	-1.69186	-1.65393	-1.82443	-1.59912	-1.69902	-1.28604	-1.10651	51656.1	36284.1	17513.7	15989.4	16414.7	14582.3	17050.6	15908.1	21176.9	23989.1
ENSMUSG00000028214	Gem	4	11704457	11714752	1	Cluster1	980.805	3833.65	0	0	-0.582643	-2.15976	-2.78341	-2.74108	-2.90071	-2.50743	-2.39454	-2.56116	-2.72324	3261.57	2178.05	729.959	473.732	487.757	437.223	574.116	619.35	551.417	494.877
ENSMUSG00000028221	Pip4p2	4	14864076	14915176	1	Cluster1	1858.6	1770.68	0	0	-0.614663	-1.80838	-1.97674	-1.77925	-1.00344	-0.796598	-0.50114	-0.519816	-0.490665	3275.12	2139.98	935.901	831.805	954.55	1632.64	1885.1	2316.17	2283.41	2331.32
ENSMUSG00000028337	Coro2a	4	46536937	46602202	-1	Cluster1	2110.89	3305.25	0	0	-0.500088	-1.95649	-2.37922	-1.75281	-1.23638	-1.42782	-1.56	-2.00048	-2.26595	5215.76	3689.45	1344.02	1002.12	1547.7	2211.59	1938.25	1769.92	1305.29	1084.87
ENSMUSG00000028434	Epb41l4b	4	56991972	57143437	-1	Cluster1	1641.67	2329.23	0	0	-0.140992	-0.297192	-1.46402	-2.00243	-2.25784	-2.31364	-2.0172	-1.64463	-1.21991	3465.07	3142.26	2819.9	1256.29	864.673	721.895	697.188	854.997	1107.17	1487.3
ENSMUSG00000028677	Rnf220	4	117128660	117354249	-1	Cluster1	7672.58	13615.8	0	0	-0.097891	-0.431268	-2.33991	-2.91225	-2.84742	-2.73515	-3.05372	-3.00005	-2.89006	20874.5	19505.1	15480.7	4124.73	2773.05	2897.94	3135.41	2511.68	2606.7	2815.93
ENSMUSG00000028736	Pax7	4	139464373	139560839	-1	Cluster1	4164.91	4670.93	0	0	-0.374883	-2.32257	-3.23957	-4.15725	-4.72061	-4.96241	-5.65101	-5.62215	-5.47363	18383.2	14176.6	3674.98	1946.25	1030.31	695.891	589.601	365.143	372.948	414.129
ENSMUSG00000030091	Nup210	6	90990050	91093811	-1	Cluster1	15373.1	4244.99	0	0	-0.157297	-0.817274	-1.18566	-1.49132	-1.46878	-1.55984	-1.82944	-1.61125	-1.22999	30778.4	27600.2	17465.9	13532.1	10948.1	11117.9	10439.5	8657.42	10072	13120
ENSMUSG00000030199	Etv6	6	134012663	134247121	1	Cluster1	19182	5877.31	0	0	-0.193081	-1.18327	-2.0185	-1.6785	-1.51016	-1.58067	-1.669	-1.65559	-1.6967	42627.6	37288.2	18770.9	10521	13317.3	14960.7	14251.5	13404.6	13528.6	13149.6
ENSMUSG00000030208	Emp1	6	135339543	135360171	1	Cluster1	896.855	2148.04	0	0	-1.7916	-2.36497	-2.75613	-2.99125	-3.1305	-2.70237	-2.29168	-1.92073	-1.80184	3225.53	932.454	627.114	477.007	405.667	368.752	495.965	658.045	851.747	926.269
ENSMUSG00000030691	Fchsd2	7	100742070	100933612	1	Cluster1	4770.21	2393.6	0	0	-0.261987	-1.37949	-1.8339	-1.57218	-1.30744	-1.24763	-0.990084	-0.812391	-0.631934	8869.73	7396.17	3410.92	2488.06	2982.44	3581.8	3735.4	4466.35	5049.69	5721.52
ENSMUSG00000031024	Denn2b	7	109123118	109302812	-1	Cluster1	745.814	1840.08	0	0	-0.746918	-1.55725	-1.65292	-1.9403	-1.62016	-1.85014	-2.15178	-2.59064	-2.69215	2036.84	1214.47	691.282	647.678	530.94	661.583	564.806	457.918	336.717	315.909
ENSMUSG00000031506	Ptpn7	1	135060438	135073055	1	Cluster1	1428.58	1566.32	0	0	-0.37037	-1.0448	-1.4431	-1.30617	-1.35437	-1.33154	-1.40093	-1.52601	-1.56046	2925.92	2262.85	1418.16	1076.47	1183.12	1143.65	1162.46	1107.24	1013.13	992.797
ENSMUSG00000031530	Dusp4	8	35274451	35287048	1	Cluster1	679.265	4415.53	0	0	-1.03287	-2.24835	-2.70727	-2.81816	-2.95971	-3.143	-3.73283	-4.0971	-3.83288	2784.93	1360.52	585.822	427.363	394.708	357.469	315.055	208.977	162.317	195.496
ENSMUSG00000031575	Ash2l	8	26306024	26337722	-1	Cluster1	1331.88	2003.8	0	0	0.0563749	-0.788691	-1.09794	-1.60283	-1.33739	-1.26478	-1.31749	-1.57713	-1.47664	2502.52	2600.88	1449.72	1168.94	823.825	991.138	1041.53	1003.66	838.176	898.427
ENSMUSG00000032387	Rbpms2	9	65536930	65567810	1	Cluster1	649.539	2680.34	0	0	-0.17344	-1.21172	-1.71878	-2.03244	-2.22968	-2.27114	-2.55582	-2.71191	-2.6419	1723.03	1529.25	743.43	523.563	421.068	367.535	357	292.771	261.665	276.078
ENSMUSG00000033083	Tbc1d4	14	101679796	101846627	-1	Cluster1	2046.53	4280.04	0	0	-0.1284	-1.2524	-2.97282	-2.23479	-2.10119	-2.212	-2.01554	-1.99696	-1.96542	5278.67	4828.5	2215.87	672.653	1120.94	1227.91	1139.45	1306.29	1324.01	1350.95
ENSMUSG00000033768	Nrxn2	19	6468761	6594199	1	Cluster1	1889.8	7287.38	0	0	-0.552508	-1.81171	-2.84966	-3.30302	-3.73992	-3.65493	-4.03027	-3.86865	-3.34634	7300.77	4978.63	2079.22	1013.24	739.88	544.85	579.688	445.016	498.22	718.456
ENSMUSG00000034353	Ramp1	1	91107544	91152918	1	Cluster1	530.738	7563.3	0	0	-0.651943	-3.11316	-4.71823	-5.94805	-6.01005	-6.24009	-5.64341	-5.001	-4.11461	2729.64	1738	315.636	103.399	44.0805	42.1838	36.2707	54.099	86.0392	158.038
ENSMUSG00000034445	Cyb561a3	19	10554536	10573325	1	Cluster1	1482.32	2160.09	0	0	-0.569048	-1.77415	-2.23654	-2.23757	-1.65855	-1.47216	-1.3646	-1.43859	-1.47951	3543.54	2389.61	1035.66	750.605	751.566	1121.63	1276.86	1376.01	1305.99	1271.78
ENSMUSG00000034751	Mast4	13	102868994	103471005	-1	Cluster1	2973.74	3815.45	0	0	0.00856373	-0.472553	-1.25493	-2.66473	-1.7386	-1.33931	-1.0092	-0.978385	-1.13408	5447.67	5480.02	3926.14	2281.76	858.88	1633.96	2152.5	2706.71	2765.85	2483.9
ENSMUSG00000035021	Baz1a	12	54939774	55061133	-1	Cluster1	11780.6	2198.92	0	0	-0.17336	-0.605795	-0.8376	-0.84099	-0.7255	-0.848509	-0.986608	-1.06126	-1.17253	18851	16715.6	12388.6	10548.8	10523.1	11398.1	10468.9	9516.2	9032.77	8362.7
ENSMUSG00000035168	Tanc1	2	59442386	59676493	1	Cluster1	19085.9	1558.37	0	0	-0.216997	-1.14656	-1.18597	-1.21559	-0.867657	-0.792333	-0.809377	-0.832703	-0.861377	31863.4	27413.3	14392.4	14004.4	13720.5	17458.3	18398.3	18180.9	17888.1	17539.5
ENSMUSG00000035513	Ntng2	2	29084553	29143017	-1	Cluster1	918.184	1599.86	0	0	0.00479595	-0.196091	-0.733005	-1.9375	-2.66628	-2.27258	-2.45428	-1.94374	-1.48363	1873.15	1879.45	1634.55	1127.41	489.286	294.287	387.705	340.104	486.675	669.238
ENSMUSG00000036356	Csgalnact1	8	68809433	69187798	-1	Cluster1	8767.53	10772.3	0	0	-0.074993	-0.486476	-2.6185	-3.06513	-2.55174	-2.40502	-1.92031	-1.86182	-1.9542	21373.1	20287.9	15255.6	3480.23	2553.87	3643.95	4035.41	5649.07	5882.37	5513.8
ENSMUSG00000036641	Ccdc148	2	58711082	58991027	-1	Cluster1	682.594	5402.74	0	0	-0.312999	-2.11279	-3.52547	-4.15848	-4.25865	-3.78978	-3.40259	-3.52326	-3.27668	2638.35	2124.15	608.765	229.185	148.017	137.046	190.611	249.389	228.819	271.606
ENSMUSG00000037419	Endod1	9	14265286	14292803	-1	Cluster1	2047.22	8629.38	0	0	-1.46635	-2.44713	-2.72473	-2.9886	-2.7796	-2.89955	-3.0057	-3.13483	-3.26262	8374.58	3030.17	1537.07	1266.23	1054.36	1219.62	1122.72	1042.52	952.316	872.648
ENSMUSG00000037824	Tspan14	14	40628402	40688764	-1	Cluster1	8529.67	1788.37	0	0	-0.624717	-0.92318	-1.1444	-1.07598	-1.02932	-0.823606	-0.817475	-0.749121	-0.720116	14391.8	9333.46	7587.5	6510.91	6826.6	7053.36	8131.02	8164.44	8560.9	8736.75
ENSMUSG00000038173	Enpp6	8	47439922	47549797	1	Cluster1	772.213	11014.8	0	0	0.0211891	-0.242947	-3.7073	-5.84301	-5.42565	-5.57004	-5.63985	-5.18076	-5.28023	2514.39	2552.22	2124.62	192.416	43.8026	57.7169	53.0939	50.682	68.9446	64.2491
ENSMUSG00000038264	Sema7a	9	57847395	57870148	1	Cluster1	160.046	1793.61	0	0	-2.89509	-4.99134	-6.07924	-5.09757	-4.10954	-4.01264	-4.06413	-3.74241	-3.28516	1021.26	137.758	32.5645	15.0755	29.9417	59.2257	63.2526	60.5098	75.8673	104.997
ENSMUSG00000038349	Plcl1	1	55445080	55793444	1	Cluster1	30172	1789.21	0	0	-0.0284703	-0.107408	-1.48647	-0.346726	-0.789865	-0.862218	-0.665505	-0.60272	-0.618152	42371.1	41541.6	39331.5	15121	33318.9	24504.5	23308.3	26716.5	27903.4	27603.4
ENSMUSG00000038623	Tm6sf1	7	81508749	81534182	1	Cluster1	1821.19	1772.99	0	0	0.0200812	-0.62455	-1.39809	-1.22676	-1.44227	-1.4314	-1.4039	-1.36206	-1.2947	3384.58	3431.49	2194.55	1284.37	1446.19	1242.76	1254.59	1278.24	1315.76	1379.4
ENSMUSG00000039982	Dtx4	19	12443702	12478818	-1	Cluster1	289.373	1609.07	0	0	-1.28693	-2.72116	-2.77915	-2.85403	-3.18796	-3.13555	-2.43942	-2.4546	-2.1469	1086.93	446.232	164.663	158.236	150.47	119.212	123.837	200.699	198.009	245.439
ENSMUSG00000040003	Magi2	5	19432034	20909790	1	Cluster1	8591.74	1914.07	0	0	-0.0489088	-0.615756	-1.23265	-1.26118	-0.750141	-0.857331	-0.593046	-0.580527	-0.654616	13066.6	12630.8	8526.33	5559.74	5450.11	7766.84	7212.07	8664.83	8740.36	8299.76
ENSMUSG00000040618	Pck2	14	55777723	55788699	1	Cluster1	2118.53	2129.31	0	0	-0.336394	-1.27499	-1.1926	-0.758691	-1.61008	-1.54453	-1.62948	-1.31938	-1.18713	4181.1	3310.64	1728	1829.8	2471.84	1368.61	1433.21	1349.71	1676.47	1835.89
ENSMUSG00000041220	Elovl6	3	129326004	129432144	1	Cluster1	8042.37	2672.62	0	0	-0.13089	-0.827396	-0.989752	-0.977178	-0.872549	-1.04786	-1.20178	-1.46962	-1.6366	14270.7	13032.7	8042.01	7185.9	7249.15	7790.83	6902.42	6205.5	5153.34	4591.19
ENSMUSG00000041992	Rapgef5	12	117480099	117723472	1	Cluster1	14675.3	1756.89	0	0	-0.110234	-0.467764	-0.837208	-0.786459	-0.694818	-0.971914	-1.01813	-0.979501	-0.925964	22774.3	21097.3	16467.7	12746.9	13203.8	14067.4	11610.5	11248	11551.6	11985.1
ENSMUSG00000042351	Grap2	15	80456795	80537055	1	Cluster1	2176.07	2780.82	0	0	-0.135332	-0.679881	-1.64468	-2.25788	-1.87959	-1.87404	-2.1016	-2.29648	-2.3387	5130.59	4671.29	3202.66	1640.95	1072.41	1391.44	1399.82	1194.76	1042.71	1014.12
ENSMUSG00000042671	Rgs8	1	153528771	153576069	1	Cluster1	4988.03	4085.5	0	0	-0.0590782	-0.734433	-1.7085	-2.17563	-2.262	-1.90775	-2.03162	-1.97438	-1.89471	11518.2	11056.2	6922.24	3524.07	2549.93	2399.61	3069.97	2814.59	2928.1	3097.41
ENSMUSG00000042978	Sbk1	7	125848034	125894188	1	Cluster1	2386.09	2263	0	0	-0.0925994	-0.551494	-1.17552	-1.48351	-1.84757	-1.5072	-1.68504	-1.49601	-1.3408	4670.18	4380.03	3185.65	2068.31	1670.34	1295.97	1642.75	1450.27	1653.57	1843.77
ENSMUSG00000047250	Ptgs1	2	36120438	36142284	1	Cluster1	791.005	8405.82	0	0	-0.884638	-3.25206	-3.84613	-4.15398	-4.12618	-4.3299	-4.38779	-4.95113	-5.04318	3976.48	2153.35	416.645	275.961	223.329	226.889	197.62	189.714	128.792	121.275
ENSMUSG00000048285	Frmd6	12	70872288	70949008	1	Cluster1	2395.43	1851.4	0	0	-0.692366	-1.79332	-1.68805	-1.55801	-1.30632	-1.06832	-0.760948	-0.386772	-0.248412	4251.55	2631.12	1226.02	1320.57	1444.05	1716.63	2027.47	2509.17	3248.79	3578.95
ENSMUSG00000048332	Lhfp	3	52948949	53169100	1	Cluster1	588.487	5876.87	0	0	-0.071834	-0.854148	-2.91605	-3.66079	-3.69873	-4.01049	-4.249	-3.91914	-3.90134	1935.5	1840.81	1070.49	256.459	153.353	148.851	119.868	101.918	128.114	129.497
ENSMUSG00000049625	Tifab	13	56321517	56326698	-1	Cluster1	231.361	1553.41	0	0	-0.854329	-2.28585	-2.98936	-3.3603	-2.99611	-3.03063	-2.93734	-3.39934	-3.48398	909.418	503.978	185.988	114.506	88.6973	113.881	111.371	118.324	86.0438	81.4009
ENSMUSG00000049807	Arhgap23	11	97306359	97393228	1	Cluster1	1014.68	3151.41	0	0	-0.21666	-2.06482	-3.15457	-3.46124	-3.55024	-3.18044	-3.12394	-2.84328	-2.4654	3460.17	2978.23	827.681	388.106	314.238	293.955	381.659	395.641	480.582	626.501
ENSMUSG00000050650	Mrgpra1	7	46984623	47003988	-1	Cluster1	398.273	9236.43	0	0	-1.42826	-3.55722	-5.67482	-9.77605	-9.32796	-12.4082	-9.28043	-11.1216	-10.6234	2688.17	999.156	227.914	52.5342	3.05331	3.98739	0.508455	4.51238	1.22137	1.68054
ENSMUSG00000050721	Plekho2	9	65459980	65487322	-1	Cluster1	1450.68	6087.98	0	0	-1.57262	-3.65659	-4.0025	-2.82224	-2.60915	-2.30296	-2.50015	-2.68528	-2.70545	5871.09	1974.56	466.124	365.956	830.217	960.42	1189.92	1036.71	911.874	899.912
ENSMUSG00000051339	2900026A02Rik	5	113234189	113369102	-1	Cluster1	2987.75	1715.06	0	0	-1.0048	-2.20582	-2.89912	-2.71078	-2.52009	-2.34405	-2.68192	-2.29323	-1.55659	9724.26	4846.01	2107.6	1304.06	1485.36	1693.31	1915.45	1514.01	1981.78	3305.68
ENSMUSG00000051506	Wdfy4	14	32681504	32907465	-1	Cluster1	33395.3	37354.6	0	0	-0.074036	-0.611288	-1.60056	-2.39013	-2.45612	-2.57092	-2.6035	-2.56958	-2.47332	83725.5	79537	54806.6	27608.2	15971.9	15259.4	14091	13775.1	14103.1	15075.2
ENSMUSG00000052544	St6galnac3	3	152903903	153430811	-1	Cluster1	39584.4	2962.04	0	0	0.014542	-0.540054	-1.103	-1.86749	-1.68785	-1.84328	-1.75185	-1.30731	-0.749135	74373	75126.6	51149.7	34624.1	20382.1	23080.4	20726.7	22082.2	30050.7	44248.3
ENSMUSG00000053931	Cnn3	3	121220146	121251856	1	Cluster1	2392.1	2103.38	0	0	-0.743677	-1.74069	-2.07961	-1.63557	-1.84515	-1.63781	-1.5524	-1.36692	-1.25265	5692.84	3398.6	1703.2	1347.09	1832.31	1582.82	1829.14	1938.42	2207.93	2388.67
ENSMUSG00000054150	Syne3	12	104896192	104976068	-1	Cluster1	1868.17	4825.72	0	0	-0.469354	-1.39324	-2.00147	-2.56156	-2.17202	-2.42381	-2.93476	-3.25541	-3.49635	5741.68	4146.62	2185.57	1434.62	972.87	1271.91	1069.84	749.531	599.869	509.169
ENSMUSG00000054641	Mmrn1	6	60901960	60966362	1	Cluster1	339.615	4005.98	0	0	-0.867719	-3.07566	-4.3068	-4.96829	-4.8585	-4.80695	-4.29953	-4.53485	-5.66197	1756.18	962.509	208.22	88.7857	56.1946	60.0383	62.5803	89.9553	76.809	34.8741
ENSMUSG00000054720	Lrrc8c	5	105667254	105760884	1	Cluster1	25186.2	2477.36	0	0	-0.353537	-0.401585	-0.663726	-1.11716	-1.16345	-0.81353	-0.454468	-0.0997747	0.0377454	34329	26869.8	25987.6	21669.5	15825.7	15321.8	19532.9	25052.7	32035.9	35236.9
ENSMUSG00000056091	St3gal5	6	72074576	72131555	1	Cluster1	2794.7	3756.89	0	0	-0.593068	-2.20196	-2.1872	-1.8065	-2.0292	-2.14236	-2.53956	-2.50982	-2.37752	8228.4	5454.91	1788.27	1806.78	2352.43	2013.08	1863.76	1414.85	1442.13	1582.41
ENSMUSG00000057606	Colq	14	31245039	31313300	-1	Cluster1	2088.46	4858.26	0	0	0.0264605	-2.20043	-3.7045	-3.82773	-2.71639	-2.59716	-2.37305	-2.12481	-1.77388	6115.91	6229.23	1330.63	470.06	430.836	928.742	1010.77	1179.01	1400.47	1788.96
ENSMUSG00000058173	Smco4	9	15404728	15456556	1	Cluster1	4562.6	2654.2	0	0	-0.0766012	-0.883238	-1.15888	-1.16144	-1.12576	-1.37068	-1.63913	-1.53258	-1.53428	8705.17	8254.89	4718.37	3898.96	3891.99	3986.84	3366.62	2792.73	3005.71	3004.74
ENSMUSG00000058503	Fam133b	5	3593833	3620238	1	Cluster1	5454.12	4766.39	0	0	-0.655461	-1.38279	-1.39146	-1.70651	-1.89188	-1.98166	-1.88367	-1.93848	-2.0415	13622.3	8647.41	5224.76	5192.18	4173.58	3671.38	3449.08	3694.74	3556.9	3308.92
ENSMUSG00000058997	Vwa8	14	79086492	79439750	1	Cluster1	11691.3	2457.5	0	0	0.00608798	-0.364817	-0.810943	-1.08625	-0.852083	-0.849441	-0.74099	-0.776428	-0.943946	17626.6	17701.4	13687.1	10047.5	8301.39	9764.18	9782.24	10550.2	10290.6	9161.55
ENSMUSG00000059810	Rgs3	4	62478084	62622238	1	Cluster1	357.326	1637.56	0	0	-1.89903	-3.35013	-3.5573	-2.89288	-2.51584	-2.36992	-2.4028	-2.48682	-2.28187	1414.08	379.434	138.494	120.551	190.7	246.503	273.693	266.661	252.428	290.716
ENSMUSG00000059974	Ntm	9	28906046	29874437	-1	Cluster1	222.706	2346.37	0	0	-0.547729	-1.14516	-2.33942	-4.63785	-4.04611	-4.37408	-4.04367	-4.05074	-4.38102	839.988	574.749	379.064	165.773	33.801	51.1781	40.3825	51.1301	50.7569	40.2353
ENSMUSG00000060429	Sntb1	15	55499784	55770345	-1	Cluster1	7555.08	10405.7	0	0	-0.113011	-1.2682	-2.4553	-2.28063	-2.32384	-2.48688	-2.56315	-2.91197	-2.88157	21319.9	19712.6	8851.19	3887.57	4387.41	4256.12	3802.95	3608.92	2833.44	2890.68
ENSMUSG00000060548	Tnfrsf19	14	61201324	61283939	-1	Cluster1	6408.24	4561.6	0	0	-0.203997	-1.31238	-1.71643	-1.42823	-1.04806	-0.810615	-0.520447	-0.218212	-0.0776678	9852.2	8553.62	3967.3	2998.97	3660.55	4762.17	5617.08	6869.58	8465.26	9335.65
ENSMUSG00000061175	Fnip2	3	79363281	79475103	-1	Cluster1	487.484	7736.02	0	0	-0.0664492	-3.00907	-5.527	-4.65909	-4.43141	-5.03906	-5.01789	-4.99528	-5.15932	2112.71	2017.65	262.875	45.8601	83.4957	98.2027	64.1876	64.9163	65.5532	59.3874
ENSMUSG00000063796	Slc22a8	19	8568618	8589199	1	Cluster1	199.904	2274.4	0	0	-0.606792	-1.49457	-3.14157	-4.69223	-4.608	-4.44339	-3.96241	-3.78914	-4.07822	816.934	536.43	289.892	92.5251	31.8754	33.574	37.441	52.6799	59.0361	48.6515
ENSMUSG00000065979	Cpped1	16	11621585	11727309	-1	Cluster1	3522.14	1875.12	0	0	-0.0896534	-0.819261	-1.09574	-1.36892	-1.07388	-1.0629	-0.957127	-0.988906	-1.03212	6048.49	5683.56	3426.19	2829.03	2342.34	2872.86	2895.14	3114.79	3051.36	2957.67
ENSMUSG00000067028	Cntnap5b	1	99700490	100413667	1	Cluster1	789.534	6220.19	0	0	-0.200714	-1.475	-3.45733	-3.88331	-5.05523	-3.68754	-3.01	-2.99015	-4.36597	2824.11	2456.88	1016.01	257.44	191.283	85.7512	219.429	351.774	355.571	137.094
ENSMUSG00000070390	Nlrp1b	11	71043928	71121559	-1	Cluster1	463.823	2583.05	0	0	-0.0627963	-1.90628	-3.84847	-3.29486	-2.78548	-2.23496	-1.92195	-1.96782	-2.03585	1320.04	1263.38	351.841	91.6625	134.568	190.431	280.484	347.834	336.309	321.674
ENSMUSG00000070407	Hs3st3b1	11	63776618	63813116	-1	Cluster1	2008.4	3157.14	0	0	-0.317192	-1.15011	-1.61988	-2.11613	-2.00835	-1.97765	-2.20017	-2.14809	-2.02463	5021.01	4030.24	2260.62	1634.92	1158.02	1246.19	1275	1091.77	1132.41	1233.79
ENSMUSG00000073002	Vamp5	6	72345777	72357451	-1	Cluster1	689.414	1932.26	0	0	-1.12292	-2.92719	-3.20532	-3.02581	-2.66828	-2.30763	-2.39437	-2.18827	-2.20574	2456.33	1127.99	323.334	266.937	301.783	385.214	496.299	466.607	536.775	532.877
ENSMUSG00000074802	Gas2l3	10	89244685	89279829	-1	Cluster1	3478.79	1838.19	0	0	-0.691052	-0.995983	-1.01291	-0.943907	-0.584218	-0.768948	-0.962183	-1.31308	-1.64179	6183.93	3828.56	3099.45	3064.21	3214.91	4123.63	3628.56	3174.64	2488.47	1981.56
ENSMUSG00000075289	Carns1	19	4214323	4225478	-1	Cluster1	400.103	1748.76	0	0	-0.015434	-0.835819	-1.50351	-2.3839	-2.71442	-2.53003	-2.93427	-2.72263	-2.41823	1028.83	1018.77	576.024	363.084	197.62	156.482	178.347	134.208	155.261	192.399
ENSMUSG00000075370	Igll1	16	16678535	16681849	-1	Cluster1	1060.89	15678.5	0	0	-1.4186	-3.30285	-4.06426	-6.00392	-6.83428	-7.23204	-6.99772	-7.28538	-7.41413	6687.62	2502.16	676.373	400.431	104.063	58.6635	44.3409	52.4745	43.4263	39.374
ENSMUSG00000076441	Ass1	2	31360219	31410684	1	Cluster1	602.573	6503.88	0	0	-0.286789	-1.57395	-2.74726	-4.42952	-4.58447	-4.56232	-4.81402	-4.83919	-4.38498	2360.5	1934.67	793.721	350.761	109.65	98.4736	100.032	83.6257	81.5686	112.734
ENSMUSG00000079173	Zan	5	137376899	137475326	-1	Cluster1	316.819	5273.52	0	0	-0.62752	-2.19988	-4.40031	-5.61286	-4.59848	-5.30459	-5.67295	-5.79872	-5.98157	1543.59	998.998	336.192	73.0765	31.5894	63.2655	39.0483	30.4229	27.5508	24.4578
ENSMUSG00000079429	Mroh2a	1	88154708	88190011	1	Cluster1	682.371	1594.03	0	0	-0.294071	-0.944944	-1.34762	-1.80587	-1.47148	-1.63259	-1.91022	-2.19869	-2.37023	1559.6	1272.12	810.252	612.691	445.88	563.876	503.226	415.321	339.019	301.73
ENSMUSG00000085330	Gm13417	2	24435504	24456709	-1	Cluster1	574.717	8916.55	0	0	-0.218491	-2.00387	-4.4926	-5.82718	-5.11108	-5.40355	-5.29795	-5.81334	-5.43677	2510.72	2157.58	625.288	111.282	44.1163	72.2393	59.2396	63.7773	44.7852	58.1375
ENSMUSG00000097365	C030034L19Rik	3	9468124	9502293	1	Cluster1	3130	1987.92	0	0	0.139792	-0.267768	-0.145761	-0.978582	-1.28341	-1.06628	-0.731041	-0.578726	-0.77425	4414.65	4863.38	3667.57	3991.39	2240.21	1815.95	2108.14	2660.32	2956.94	2581.4
ENSMUSG00000102591	Gm38383	2	24478578	24481237	1	Cluster1	234.877	3868.15	0	0	-1.86812	-3.31668	-4.49776	-5.9784	-5.91257	-6.46546	-6.59001	-6.44579	-6.85045	1573.58	431.819	157.311	69.5661	24.9189	25.9225	17.8674	16.4687	17.6446	13.6664
ENSMUSG00000106379	Lhfpl3	5	22951057	23480595	1	Cluster1	2261.62	2043.12	0	0	-0.0876112	-0.922323	-2.1217	-1.73303	-0.755499	-0.800315	-0.709251	-1.12028	-1.48664	4043.71	3805.25	2132.73	929.575	1216.36	2392.25	2321.74	2472.64	1858.76	1443.21
ENSMUSG00000107667	C530044C16Rik	6	50753095	50792013	1	Cluster1	254.832	1945.42	0	0	-0.486346	-1.41429	-2.46031	-3.17551	-2.50288	-2.9611	-3.42975	-3.81837	-4.21966	877.667	626.03	329.965	159.619	96.9716	154.816	112.678	81.1112	62.5627	46.902
ENSMUSG00000109759	1700011L03Rik	8	47399830	47401834	-1	Cluster1	106.362	1810.44	0	0	-0.0922118	-0.687422	-4.54866	-6.09016	-5.21535	-6.29483	-5.27009	-5.33149	-4.77512	388.043	363.602	241.035	16.6295	5.72151	10.2962	4.9207	9.88995	9.5006	13.986
ENSMUSG00000110874	D030045P18Rik	10	45683658	45728379	1	Cluster1	429.622	2353.74	0	0	-0.575236	-1.54919	-2.47154	-3.18216	-2.6051	-2.98771	-2.94623	-3.12863	-3.33314	1462.48	981.306	499.726	264.174	161.028	240.619	184.301	190.666	167.47	144.442
ENSMUSG00000111422	1700027J07Rik	10	43621805	43641832	1	Cluster1	5989.7	3770.35	0	0	-0.430466	-1.71639	-2.37269	-2.76458	-2.15304	-2.17304	-2.33237	-2.31646	-2.37527	17489.3	12977.8	5321.73	3377.01	2573.28	3929.16	3877.97	3471.94	3508.04	3370.78
ENSMUSG00000112805	Gm34574	10	99052304	99064768	-1	Cluster1	1412.79	10262.9	0	0	-0.669361	-1.94325	-3.38353	-3.83452	-3.35902	-3.27594	-3.26504	-3.66867	-3.98549	5649.32	3553.11	1468.29	541.053	396.05	549.243	582.964	587.944	443.519	356.382
ENSMUSG00000117905	Gm50230	19	4218741	4241046	-1	Cluster1	1243.31	2848.83	0	0	0.0269819	-0.691353	-0.973891	-1.81051	-1.98165	-1.95999	-2.00853	-2.0105	-1.78016	2629.06	2679.25	1628.08	1338.16	749.596	664.228	675.642	651.746	651.572	765.72
ENSMUSG00000034330	Plcg2	8	118225030	118361881	1	Cluster1	24705.3	1519.23	1.32409593085454e-321	2.31914414157881e-320	-0.277527	-0.957797	-1.16647	-1.32046	-1.34174	-1.28777	-1.85859	-1.88623	-1.78594	51192	42233.7	26355.5	22806.7	20497.9	20195	20967.5	14113.8	13845.4	14845.2
ENSMUSG00000041431	Ccnb1	13	100915158	100923078	-1	Cluster1	1225.29	1513.73	2.04394957684524e-320	3.56690693015088e-319	-0.324068	-1.53147	-1.85031	-1.95889	-1.38346	-1.43138	-1.58277	-1.96698	-2.24423	2892.74	2310.76	1000.68	802.29	744.081	1111.1	1072.66	966.692	740.588	611.305
ENSMUSG00000067158	Col4a4	1	82426144	82564570	-1	Cluster1	573.783	1488.17	6.82948499047205e-315	1.17566143208251e-313	0.293577	-1.36428	-1.61274	-2.66865	-1.77892	-1.86982	-1.52576	-1.55682	-1.46907	1217.77	1492.85	472.478	397.483	191.096	354.99	333.168	423.991	413.526	440.476
ENSMUSG00000034595	Ppp1r18	17	36176485	36186488	1	Cluster1	664.984	1456.97	3.78e-308	6.38e-307	-0.799891	-2.31821	-2.87912	-2.26157	-2.40637	-2.42542	-2.51818	-2.70571	-2.48167	2216.47	1273.38	444.675	301.632	462.62	416.863	412.746	385.82	338.619	397.019
ENSMUSG00000001173	Ocrl	X	47001264	47054745	1	Cluster1	3546.23	1453.72	1.9e-307	3.21e-306	-0.177785	-0.697034	-1.25705	-1.3246	-0.904561	-0.862507	-0.605526	-0.694118	-0.782999	5665.49	5008.37	3493.12	2370.8	2262.27	3024.49	3115.85	3725.21	3502.91	3293.77
ENSMUSG00000048763	Hoxb3	11	96214152	96238756	1	Cluster1	506.952	1435.17	1.94e-303	3.24e-302	-0.152532	-1.31216	-1.71271	-2.61579	-1.74773	-1.52808	-1.8967	-2.07239	-1.76149	1202.85	1081.75	484.517	367.401	196.234	357.906	417.295	321.999	285.142	354.424
ENSMUSG00000071064	Zfp827	8	79755066	79920395	1	Cluster1	13826.1	1420.73	2.56e-300	4.24e-299	0.0577543	-0.3704	-0.570396	-1.14813	-0.821902	-0.857998	-0.713476	-0.565392	-0.333293	19376.9	20166.7	14988.1	13049.6	8742.66	10957.5	10690	11816.3	13093.5	15379.3
ENSMUSG00000030471	Zdhhc13	7	48438751	48477188	1	Cluster1	4420.52	1419.93	3.81e-300	6.29e-299	-0.767063	-1.56217	-1.66541	-1.44725	-1.49158	-1.59098	-1.54056	-1.68251	-1.86962	10462.3	6147.87	3543.06	3297.87	3836.65	3723.48	3472.65	3597.92	3261.17	2862.18
ENSMUSG00000031273	Col4a6	X	139948399	140257072	-1	Cluster1	296.792	1389.5	1.43e-293	2.31e-292	-0.197895	-1.10922	-2.30218	-2.97734	-2.22754	-2.90029	-2.88136	-3.42031	-3.50753	891.932	777.034	413.21	181.549	113.044	190.035	119.25	121.144	82.2492	78.4705
ENSMUSG00000022120	Obi1	14	104714972	104760081	-1	Cluster1	4908.92	1384.83	1.47e-292	2.35e-291	-0.126057	-0.656727	-0.833894	-0.896642	-0.936722	-1.20733	-1.12974	-1.25638	-1.3395	8354.39	7655.48	5298.95	4686.39	4486.89	4365.85	3618.04	3820.69	3500.56	3301.94
ENSMUSG00000025656	Arhgef9	X	94092541	94240462	-1	Cluster1	3193.03	1350.47	3.88e-285	6.11e-284	-0.20589	-1.54321	-1.62839	-1.32053	-0.759422	-0.745907	-0.323512	-0.394441	-0.579892	5027.86	4359.38	1725.12	1626.74	2013.09	2968.62	2998.07	4020.86	3826.84	3363.75
ENSMUSG00000027776	Il12a	3	68597977	68605880	1	Cluster1	955.893	1338.44	1.54e-282	2.4e-281	-0.63759	-1.09885	-1.43821	-1.9602	-2.20506	-1.84059	-1.4664	-1.01178	-0.758905	2041.55	1312.58	952.996	753.088	524.317	444.228	570.055	739.031	1013.51	1207.58
ENSMUSG00000022952	Runx1	16	92398354	92623037	-1	Cluster1	78094.8	1332.18	3.46e-281	5.36e-280	-0.0806741	-0.39118	-1.26534	-1.57794	-1.08365	-0.765992	-0.922849	-0.667058	-0.599784	123256	116553	93982.8	51274.9	41285.7	58153.1	72480.5	65010.8	77621.4	81330.7
ENSMUSG00000095105	Edaradd	13	12487513	12535319	-1	Cluster1	1915.8	1312.38	6.54e-277	9.95e-276	-0.553231	-0.845568	-1.3382	-1.6925	-1.40482	-1.18023	-1.11034	-0.959027	-0.901166	3632.83	2476.68	2020.66	1436.56	1123.99	1371.75	1603.22	1680.3	1867.04	1945
ENSMUSG00000021974	Fgf9	14	58308004	58350177	1	Cluster1	974.185	1308.39	4.76e-276	7.22e-275	-1.25067	-1.56351	-1.73317	-1.90559	-1.55901	-1.78488	-1.28746	-1.46774	-1.52616	2391.36	1004.17	809.856	718.386	637.969	810.819	693.799	980.653	864.771	830.066
ENSMUSG00000036112	Metap2	10	93694351	93732955	-1	Cluster1	3137.61	1308.06	5.61e-276	8.5e-275	-0.134025	-0.457359	-0.796219	-0.821968	-0.746522	-0.877724	-0.898995	-1.01585	-1.17575	4905.55	4470.48	3573.99	2824.55	2774.93	2924.17	2669.54	2632.4	2429.53	2170.96
ENSMUSG00000034792	Gna15	10	81338140	81360059	-1	Cluster1	547.58	1288.37	1e-271	1.49e-270	-1.335	-2.2765	-2.86023	-2.36607	-1.93739	-1.69633	-1.88876	-1.68978	-1.49321	1593.06	630.95	328.589	219.461	309.188	414.582	491.614	429.226	493.595	565.531
ENSMUSG00000021338	Carmil1	13	24196327	24464778	-1	Cluster1	2119.85	1287.09	1.9e-271	2.82e-270	0.011433	-0.30821	-0.526863	-0.488191	-1.27614	-0.909771	-0.360044	0.210839	0.421044	2511.11	2530.74	2027.37	1742.62	1790.63	1035.31	1336.38	1954.39	2908.07	3361.87
ENSMUSG00000048279	Sacs	14	61375906	61478144	1	Cluster1	5717.4	1277.69	2.03e-269	3e-268	-0.500903	-0.984678	-0.951858	-1.11814	-1.38562	-1.63101	-1.42987	-1.4729	-1.58401	11525.3	8144.06	5824.07	5958.53	5309.78	4412.47	3721.11	4280.93	4153.9	3843.8
ENSMUSG00000021892	Sh3bp5	14	31081837	31158035	-1	Cluster1	2177.35	1270.16	8.59e-268	1.26e-266	-0.370046	-0.822386	-1.05907	-1.01706	-1.06032	-1.21604	-1.35468	-1.2398	-1.17308	3972.63	3075.12	2247.4	1906.67	1962.94	1902.7	1710.34	1552.13	1682.05	1761.55
ENSMUSG00000058761	Rnf169	7	99569461	99629655	-1	Cluster1	11262.3	1267.52	3.2e-267	4.7e-266	-0.268921	-0.749938	-0.90095	-1.02038	-0.875401	-0.810659	-0.848856	-0.735337	-0.750782	17825.6	14793.5	10600.6	9547.25	8787.88	9713.27	10162.7	9896.06	10704.7	10591.7
ENSMUSG00000020182	Ddc	11	11764101	11848144	-1	Cluster1	1136.4	1265.23	9.99e-267	1.46e-265	-0.0931693	-1.4785	-2.02411	-2.1658	-0.939479	-1.29881	-1.52954	-2.09134	-2.51419	2554.8	2395.09	916.465	627.704	569.629	1330.05	1038.21	885.152	598.915	447.92
ENSMUSG00000030123	Plxnd1	6	115931772	115971966	-1	Cluster1	690.736	1261.97	5.04e-266	7.38e-265	-0.489673	-1.34523	-1.89084	-1.8745	-1.93756	-1.93579	-2.1009	-2.04679	-1.63937	1741.55	1240.42	685.867	470.171	475.095	453.029	455.124	405.207	421.395	559.501
ENSMUSG00000026305	Lrrfip1	1	90926459	91056666	1	Cluster1	7193.69	1251.44	9.5e-264	1.38e-262	-0.355647	-1.05107	-1.35862	-1.20032	-0.872405	-0.792715	-0.721522	-0.567655	-0.452975	11558.2	9032.96	5578.24	4507.69	5029.97	6310.24	6672.17	7007.59	7795.53	8444.32
ENSMUSG00000051650	B3gnt2	11	22709738	22810961	-1	Cluster1	2694.23	1227.88	1.16e-258	1.66e-257	0.220663	-0.330044	-0.0819572	-1.17254	-0.636779	-0.412066	-0.205838	0.0752783	0.286337	3033.28	3533.9	2411.96	2865.29	1345.41	1951.36	2280.32	2628.23	3194.06	3698.49
ENSMUSG00000039637	Coro7	16	4443997	4497641	-1	Cluster1	8728.39	1221.47	2.81e-257	3.99e-256	0.0128534	-0.10346	-0.607874	-1.28916	-1.57955	-1.14444	-1.43746	-1.32667	-1.12506	14503.6	14634	13499.5	9516.97	5935	4851.77	6561.14	5352.1	5780.2	6649.67
ENSMUSG00000085645	Hoxb5os	11	96181850	96197736	-1	Cluster1	405.047	1211.76	3.5e-255	4.95e-254	-0.427689	-1.42047	-1.94928	-3.07091	-2.25902	-1.88078	-2.32228	-2.50174	-2.39539	1144.43	851.338	427.196	296.335	136.145	238.143	310.899	227.935	200.596	217.454
ENSMUSG00000042331	Specc1	11	61847589	62113839	1	Cluster1	1929.13	1206.56	4.65e-254	6.54e-253	-0.140506	-0.586799	-1.42874	-1.39779	-1.04618	-1.20516	-1.22872	-1.31989	-1.54182	3565.08	3233.06	2374.16	1324.42	1352.78	1723.76	1545.92	1520.3	1428.12	1223.67
ENSMUSG00000023959	Clic5	17	44445659	44591059	1	Cluster1	383.805	1202.64	3.26e-253	4.57e-252	-0.325304	-2.25198	-2.82331	-2.34437	-1.9003	-1.96042	-1.71016	-1.50134	-1.4305	983.982	785.328	206.51	139.25	193.959	262.379	253.048	300.999	347.7	364.895
ENSMUSG00000025076	Casp7	19	56385561	56430776	1	Cluster1	1533.1	1190.16	1.62e-250	2.24e-249	-0.200212	-1.23586	-1.44386	-1.43909	-1.28268	-1.37463	-1.78288	-1.90905	-1.92376	3298.64	2871.98	1399.53	1213.2	1216.73	1353.63	1272.3	957.88	877.54	869.565
ENSMUSG00000062115	Rai1	11	59995839	60090023	1	Cluster1	19604.4	1176.28	1.6e-247	2.19e-246	-0.0468222	-0.688425	-1.12621	-1.39437	-1.33982	-1.2918	-1.68344	-1.41158	-1.14027	36498.1	35332.7	22647.8	16720.3	13884.5	14416.9	14907.5	11361.1	13716.7	16558.5
ENSMUSG00000038963	Slco4a1	2	180098038	180116660	1	Cluster1	1473.97	1173.16	7.56e-247	1.03e-245	-1.25077	-1.27057	-1.47644	-1.21057	-1.88249	-1.61277	-1.67662	-1.45846	-1.05014	3361.65	1413.53	1394.51	1208.12	1452.27	912.351	1099.79	1049.96	1224	1623.49
ENSMUSG00000043719	Col6a6	9	105565008	105705359	-1	Cluster1	553.645	1171.88	1.43e-246	1.94e-245	-0.0958202	-0.904816	-2.07001	-2.41122	-0.83018	-1.26988	-1.38461	-1.89816	-2.14146	1165.93	1091.72	622.121	277.575	218.934	654.506	483.533	445.831	311.879	264.425
ENSMUSG00000020027	Socs2	10	95221224	95253042	-1	Cluster1	795.772	1134.39	1.76e-238	2.32e-237	-0.558267	-1.31767	-1.564	-1.86043	-1.86098	-1.73104	-1.42091	-1.49389	-1.46644	1824.95	1238.66	731.639	617.705	502.718	500.928	550.092	681.291	649.113	660.625
ENSMUSG00000025269	Apex2	X	149302515	149372864	-1	Cluster1	5381.35	1133.98	2.16e-238	2.84e-237	-0.187162	-0.872696	-1.05129	-0.880888	-0.802869	-0.729059	-0.377509	-0.274962	-0.261045	7625	6697.45	4165.38	3679.44	4139.86	4369.49	4599.77	5871.26	6304.69	6361.21
ENSMUSG00000024737	Slc15a3	19	10817091	10836726	1	Cluster1	358.873	1117.07	9.62e-235	1.25e-233	-0.134455	-1.44276	-1.89724	-1.80082	-1.43937	-1.48249	-1.73595	-2.4209	-2.80378	856.824	780.408	314.792	229.99	246.116	315.867	306.722	256.223	159.063	122.72
ENSMUSG00000021115	Vrk1	12	105976487	106043685	1	Cluster1	4927.21	1110.04	3.16e-233	4.1e-232	-0.21469	-0.64746	-0.942028	-0.996858	-1.02286	-0.969945	-0.899962	-0.797098	-0.868142	7969.26	6865.26	5087.79	4147.11	3993.83	3919.66	4068.14	4270.65	4585	4365.44
ENSMUSG00000107666	4933406J09Rik	6	134285914	134380378	-1	Cluster1	160.106	1109.75	3.66e-233	4.73e-232	-0.793372	-2.87482	-4.44648	-4.77372	-2.89731	-2.72524	-2.78772	-3.35785	-3.27799	659.129	380.254	90.1072	30.2666	24.1129	88.5211	99.9329	95.4077	64.8679	68.4562
ENSMUSG00000029759	Pon3	6	5220852	5256286	-1	Cluster1	717.618	1101.35	2.37e-231	3.04e-230	-0.309022	-2.00938	-1.96147	-1.63348	-1.00831	-0.863825	-0.698532	-0.744685	-0.770507	1309.91	1057.88	325.171	336.383	422.124	650.547	719.693	807.389	780.236	766.847
ENSMUSG00000015305	Sash1	10	8597983	8761814	-1	Cluster1	448.93	1095.64	4.06e-230	5.17e-229	-0.425907	-2.32784	-2.88202	-1.71763	-2.19853	-1.90622	-1.84436	-1.9138	-1.86974	1217.03	906.403	243.321	164.91	370.19	265.895	324.579	339.818	323.673	333.478
ENSMUSG00000030830	Itgal	7	126895432	126934310	1	Cluster1	1338.81	1091.37	3.37e-229	4.29e-228	-0.290175	-1.39845	-1.84828	-1.76166	-1.46743	-1.253	-1.40198	-1.40403	-1.37	2852.2	2333.22	1081.94	793.097	841.204	1030.07	1196.62	1077.8	1077.44	1104.5
ENSMUSG00000031700	Gpt2	8	86219205	86254189	1	Cluster1	623.951	1090.48	5.26e-229	6.68e-228	-0.317439	-1.49119	-1.14049	-0.688158	-1.99773	-1.95795	-2.06296	-1.73676	-1.73267	1363.33	1093.86	484.129	618.156	846.147	340.095	350.817	325.783	406.89	410.297
ENSMUSG00000028093	Acp6	3	97066093	97084615	1	Cluster1	1467.86	1084.11	1.24e-227	1.57e-226	-0.474287	-0.746667	-1.33557	-1.48884	-0.748036	-0.832887	-1.03456	-1.23849	-1.35963	2655.68	1912.94	1581.27	1053	945.921	1580.64	1491.28	1296.15	1127.1	1034.67
ENSMUSG00000069793	Slfn9	11	82869216	82882656	-1	Cluster1	377.471	1080.83	6.35e-227	8e-226	-1.6715	-2.75378	-3.30101	-2.22594	-1.75905	-1.69289	-1.56161	-1.64979	-1.76754	1132.78	355.055	168.971	114.735	242.07	334.118	350.254	383.933	360.731	332.064
ENSMUSG00000052928	Ctif	18	75564295	75830625	-1	Cluster1	119.276	1078.54	1.98e-226	2.49e-225	-0.300041	-1.63362	-2.27379	-4.2009	-3.8613	-3.61094	-3.5924	-2.9415	-2.8106	411.035	333.451	132.692	85.2197	22.3937	28.3895	33.7011	34.0764	53.0668	58.7347
ENSMUSG00000020905	Usp43	11	67745349	67812979	-1	Cluster1	145.513	1078.25	2.28e-226	2.87e-225	-0.280829	-2.00054	-2.35009	-1.83367	-2.78127	-2.9385	-3.2097	-3.4402	-3.76261	469.901	386.751	117.359	92.2383	131.829	67.9607	61.2734	50.5824	42.7527	34.4855
ENSMUSG00000047996	Prrg1	X	77493219	77627502	-1	Cluster1	4099.67	1076.53	5.36e-226	6.72e-225	-0.218197	-1.02992	-1.0443	-0.745494	-0.746396	-1.06089	-0.909571	-1.0104	-1.14979	6848.79	5885.97	3355.42	3321.2	4084.79	4081.24	3282.45	3648.66	3401.12	3087.06
ENSMUSG00000022994	Adcy6	15	98487854	98507957	-1	Cluster1	655.28	1073.99	1.9e-225	2.38e-224	-0.500432	-1.08347	-1.91822	-2.1284	-2.37882	-2.10927	-2.33566	-2.27035	-1.79202	1729.33	1222.95	816.1	457.914	395.709	330.695	400.953	342.015	357.75	499.392
ENSMUSG00000071042	Rasgrp3	17	75742891	75836049	1	Cluster1	569.494	1069.49	1.77e-224	2.21e-223	-0.870348	-2.66415	-2.69123	-1.79748	-1.04118	-1.11465	-0.951149	-0.950403	-1.00055	1230.61	672.58	194.077	190.517	354.146	596.861	568.202	637.542	635.699	614.71
ENSMUSG00000020679	Hnf1b	11	83740889	83796645	1	Cluster1	1215.17	1060.71	1.39e-222	1.72e-221	-0.514769	-1.66132	-1.70502	-1.28881	-0.995882	-0.442075	-0.320259	-0.55136	-0.542752	1979.76	1385.94	625.115	607.749	810.42	992.358	1457.36	1583.83	1350.1	1359.07
ENSMUSG00000020564	Atxn7l1	12	33197692	33423184	1	Cluster1	6949.97	1057.31	7.52e-222	9.29e-221	-0.077825	-0.607694	-1.10544	-0.815807	-0.679502	-0.45015	-0.337951	-0.150091	-0.124354	9142.79	8661.48	5998.55	4249.15	5193.82	5705.67	6692.65	7231.56	8236.33	8387.74
ENSMUSG00000115164	Gm30159	15	62938857	63014954	-1	Cluster1	617.585	1053.13	5.99e-221	7.35e-220	-0.0276256	-0.732024	-0.316193	-2.81146	-0.666465	-0.657231	-0.645774	-1.04227	-1.79955	995.807	975.629	599.367	799.818	141.616	625.938	631.274	636.323	483.685	286.396
ENSMUSG00000105337	1700094M23Rik	3	152868365	152888452	-1	Cluster1	138.126	1051.16	1.6e-220	1.96e-219	0.224768	-1.64623	-1.30394	-4.40596	-2.8992	-2.9636	-3.34247	-2.98403	-3.12284	389.809	455.914	124.212	157.6	18.3556	52.1363	50.0432	38.5203	50.2091	44.4577
ENSMUSG00000026047	Poglut2	1	44145706	44157968	-1	Cluster1	95.1359	1047.8	8.49e-220	1.04e-218	-0.312026	-1.3272	-2.93471	-3.30773	-3.64115	-3.67542	-4.21133	-4.08214	-4.86279	346.987	279.332	138.462	45.4577	35.0278	28.0459	27.0365	18.7778	20.3578	11.8748
ENSMUSG00000002897	Il17ra	6	120440208	120464520	1	Cluster1	4427.84	1039.08	6.44e-218	7.83e-217	-0.789061	-0.852637	-1.06753	-1.11817	-1.14719	-0.849794	-0.693345	-0.340142	-0.185106	6957.49	4027.12	3852.44	3319.7	3205.33	3138.98	3860.7	4300.3	5495.24	6121.13
ENSMUSG00000031264	Btk	X	133443085	133484319	-1	Cluster1	4074.58	1039.03	6.58e-218	8e-217	-0.102388	-0.21479	-0.581888	-1.04498	-0.888402	-0.747015	-0.668098	-0.494129	-0.477921	5707.81	5317.47	4917.94	3813.63	2765.96	3080.43	3400.76	3590.97	4052.97	4097.85
ENSMUSG00000022043	Trim35	14	66534480	66548873	1	Cluster1	2733.27	1038.63	8.06e-218	9.79e-217	-0.116672	-0.930302	-0.894432	-0.714855	-1.05176	-0.981448	-1.06566	-1.05668	-1.00054	4524.79	4171.63	2373.47	2435.43	2757.62	2182.32	2292.06	2161.2	2172.15	2262.01
ENSMUSG00000020717	Pecam1	11	106545043	106641454	-1	Cluster1	9681.88	1034.18	7.33e-217	8.86e-216	0.0402011	-0.332367	-1.26239	-1.33428	-1.37089	-0.828955	-0.825918	-0.254866	0.310008	13397.1	13775.5	10640.5	5584.48	5313.11	5178.49	7541.7	7555.25	11224.7	16607.8
ENSMUSG00000026414	Tnnt2	1	135764092	135779998	1	Cluster1	129.654	1019.96	8.54e-214	1.02e-212	-0.848131	-1.92643	-2.5524	-3.51783	-3.404	-3.66781	-3.53124	-3.46799	-3.51914	515.414	286.744	135.562	88.0387	44.7792	48.7839	40.601	44.4829	46.9553	45.1794
ENSMUSG00000005611	Irag1	7	110467473	110581668	-1	Cluster1	1690.9	1008.65	2.36e-211	2.79e-210	-0.204221	-1.06085	-1.56193	-0.940586	-0.712124	-0.625718	-0.512393	-0.558653	-0.655289	2609.92	2264.78	1249.42	883.65	1359.23	1591.87	1691.31	1829.34	1772.83	1656.61
ENSMUSG00000078496	Zfp982	4	147576874	147597943	1	Cluster1	657.509	1000.15	1.6e-209	1.89e-208	-0.0182807	-1.44136	-1.98583	-1.81382	-1.32017	-1.46544	-1.44195	-1.64198	-1.97494	1430.18	1410.98	526.475	360.952	406.421	573.61	517.705	527.658	457.635	363.479
ENSMUSG00000024851	Pitpnm1	19	4149998	4163965	1	Cluster1	1621.86	987.772	7.47e-207	8.7e-206	-0.235633	-0.763398	-1.5245	-1.65879	-1.74917	-1.3874	-1.69043	-1.37649	-0.946605	3246.76	2757.69	1912.62	1128.66	1028.35	964.201	1241.25	1003.78	1250.74	1684.55
ENSMUSG00000033722	BC034090	1	155088217	155120190	-1	Cluster1	235.621	979.419	4.72e-205	5.45e-204	-0.43562	-1.99872	-2.27248	-2.78532	-2.1182	-2.28816	-2.399	-2.53346	-2.46409	709.415	524.414	177.644	147.54	102.872	163.592	145.116	134.071	122.685	128.858
ENSMUSG00000061186	Sfmbt2	2	10375321	10600064	1	Cluster1	4377.93	967.418	1.83e-202	2.08e-201	0.0838977	-0.21324	-0.667765	-1.02349	-0.774532	-0.882045	-0.509038	-0.530125	-0.554708	6040.79	6403.26	5209.94	3803.52	2971.36	3529.61	3277.57	4247.27	4184.73	4111.31
ENSMUSG00000046768	Rhoj	12	75355096	75448230	1	Cluster1	61.7053	964.918	6.31e-202	7.18e-201	-0.67951	-4.51456	-5.24757	-5.65904	-5.22292	-5.48289	-4.96972	-5.0841	-5.02437	332.23	207.552	14.3156	8.63045	6.599	8.90104	7.49028	10.7488	10.4469	10.1387
ENSMUSG00000023795	Pisd-ps2	17	3126853	3134458	-1	Cluster1	2886.25	943.037	3.29e-197	3.66e-196	-0.264206	-0.70712	-1.12935	-0.751874	-0.733094	-0.566034	-0.54447	-0.255149	-0.0149704	3961.07	3296.99	2425.57	1811.56	2352.93	2382.8	2675.58	2714.7	3319.7	3921.57
ENSMUSG00000000957	Mmp14	14	54669069	54682821	1	Cluster1	1076.91	941.201	8.18e-197	9.08e-196	-0.158036	-0.955817	-1.26841	-1.25921	-1.75752	-1.44119	-1.684	-1.55479	-1.386	2179.13	1953.34	1123.13	903.777	910.374	644.498	802.785	676.431	741.01	834.578
ENSMUSG00000022419	Deptor	15	54975713	55122667	1	Cluster1	81.5678	939.418	1.98e-196	2.2e-195	-0.104139	-1.60924	-3.32896	-3.46648	-3.89167	-3.28725	-4.01508	-4.61434	-4.37243	294.719	273.971	96.5524	29.5196	26.5308	19.7594	30.2511	18.1927	11.8082	14.3746
ENSMUSG00000052613	Pcdh15	10	72935174	74485569	1	Cluster1	1335.08	907.629	1.4e-189	1.52e-188	-0.0174076	-0.510594	-0.601295	-1.30632	-0.871785	-0.479413	-0.143568	0.168509	0.19647	1630.12	1609.64	1144.28	1074.22	658.305	890.313	1169.06	1475.66	1831.21	1868
ENSMUSG00000022912	Pros1	16	62674670	62749709	1	Cluster1	384.366	906.434	2.54e-189	2.74e-188	-0.196308	-2.19129	-2.63071	-2.29477	-2.02271	-1.85994	-1.15056	-0.826756	-0.566868	823.607	718.689	180.185	132.861	167.913	201.394	226.827	371.622	465.084	555.476
ENSMUSG00000021541	Trpc7	13	56920926	57043806	-1	Cluster1	115.363	903.564	1.06e-188	1.14e-187	-0.288671	-2.40097	-3.43352	-4.0648	-3.10361	-3.01524	-2.55437	-2.55891	-2.51207	395.57	324.243	74.8524	36.7695	23.5848	45.9732	48.8897	66.8831	67.4482	69.4151
ENSMUSG00000036622	Atp13a2	4	140714184	140734641	1	Cluster1	4015.36	897.259	2.41e-187	2.58e-186	-0.0243033	-0.523833	-1.07747	-1.34786	-1.19026	-0.767726	-1.09352	-1.09433	-0.934126	6657.92	6547.52	4629.98	3155.19	2615.77	2917.23	3910.75	3117.19	3116.59	3485.42
ENSMUSG00000012519	Mlkl	8	112038429	112064809	-1	Cluster1	746.237	888.616	1.75e-185	1.87e-184	-0.106985	-1.11056	-1.4626	-1.49439	-1.02543	-1.01435	-1.26256	-1.48508	-1.81305	1447.85	1345.7	671.205	524.881	513.911	710.44	716.898	602.944	515.727	412.823
ENSMUSG00000024219	Anks1	17	28128280	28281749	1	Cluster1	6737.16	883.545	2.17e-184	2.3e-183	-0.613448	-1.18438	-1.41805	-1.67326	-1.3732	-1.23434	-1.76168	-1.60881	-1.39642	14662.9	9584.57	6451.76	5487.26	4597.69	5658.07	6232.27	4322.49	4804.45	5570.13
ENSMUSG00000055980	Irs1	1	82210822	82269137	-1	Cluster1	179.535	880.172	1.16e-183	1.22e-182	-0.456767	-1.59897	-2.89393	-2.79435	-2.92518	-2.6781	-2.53001	-1.89568	-1.34439	518.983	378.488	171.092	70.0863	74.6494	67.815	81.0927	90.0301	138.84	204.274
ENSMUSG00000036676	Tmtc3	10	100279764	100323212	-1	Cluster1	474.097	865.814	1.43e-180	1.49e-179	-0.484771	-1.56545	-1.96747	-1.94759	-1.58883	-1.43648	-1.25334	-1.27184	-1.71463	1075.26	767.698	363.052	275.045	279.004	358.185	397.083	451.395	446.088	328.159
ENSMUSG00000015127	Unkl	17	25407371	25453417	1	Cluster1	6360.09	851.733	1.54e-177	1.59e-176	0.013696	-0.704835	-1.03397	-1.20566	-1.17628	-0.961248	-1.32168	-1.04642	-0.770184	10651.6	10753.7	6534.84	5202.16	4618.42	4711.33	5470.88	4259.1	5153.77	6245.11
ENSMUSG00000036046	5031439G07Rik	15	84828137	84872752	-1	Cluster1	1671.1	848.18	9e-177	9.23e-176	0.0159801	-0.990142	-1.48434	-1.68362	-0.960254	-0.704937	-0.978661	-1.15191	-1.07731	2910.72	2943.51	1466.04	1040.28	906.094	1493.97	1785.76	1475.8	1308.45	1380.37
ENSMUSG00000024842	Cabp4	19	4185422	4194032	-1	Cluster1	202.068	848.086	9.43e-177	9.66e-176	-0.605987	-1.96907	-2.35634	-2.52427	-2.47094	-2.44688	-2.68074	-2.46381	-2.34196	635.945	418.1	162.155	124.057	110.197	114.132	116.555	98.9242	115.357	125.261
ENSMUSG00000025821	Zfp282	6	47854138	47885419	1	Cluster1	1846.54	835.86	4.05e-174	4.11e-173	-0.232763	-1.16347	-1.21769	-0.936862	-0.854971	-0.719776	-0.663412	-0.457707	-0.299875	2805.75	2388.56	1253.56	1206.4	1465.6	1549.32	1703.73	1769.7	2043.18	2279.59
ENSMUSG00000023800	Tiam2	17	3376848	3581619	1	Cluster1	790.449	832.65	1.99e-173	2.01e-172	-0.133822	-0.740716	-1.15051	-1.79371	-0.892939	-0.963543	-0.94078	-1.10621	-1.37825	1394.01	1270.76	834.007	628.058	402.522	749.761	715.083	726.894	646.551	536.835
ENSMUSG00000020176	Grb10	11	11880508	11988683	-1	Cluster1	675.203	818.334	2.4e-170	2.4e-169	-0.758746	-1.99669	-1.59611	-1.06625	-0.355119	-0.50501	-0.311762	-0.817203	-1.48141	1150.41	679.581	287.73	380.343	549.431	898.85	810.49	928.029	654.402	412.768
ENSMUSG00000033906	Zdhhc15	X	103580575	103714670	-1	Cluster1	2499.44	811.837	6.02e-169	5.98e-168	-0.116828	-0.892954	-1.22359	-1.02682	-0.917106	-0.895021	-0.712758	-0.743834	-0.765734	4003.56	3690.74	2156.68	1713.14	1965.1	2118.93	2152.81	2443.49	2394.36	2355.61
ENSMUSG00000060131	Atp8b4	2	126162893	126342594	-1	Cluster1	1185.63	801.009	1.29e-166	1.27e-165	0.0206036	-1.2235	-1.99475	-1.35641	-0.554909	-0.807598	-0.60952	-0.678524	-0.791694	1914.75	1941.39	820.284	479.942	747.805	1300.93	1093.66	1255.37	1196.32	1105.81
ENSMUSG00000028107	Tars2	3	95647288	95667518	-1	Cluster1	1903.93	797.066	9.1e-166	8.9e-165	-0.158432	-0.653066	-0.711269	-1.16307	-1.04749	-0.920766	-1.01643	-0.729383	-0.497221	2972.36	2663.23	1889.61	1815.81	1326.82	1437.06	1570.12	1467.76	1790.24	2106.26
ENSMUSG00000030872	Gga2	7	121585945	121620445	-1	Cluster1	1386.08	796.794	1.04e-165	1.02e-164	0.134099	-0.0663282	-0.417761	-0.737255	-1.24825	-0.930092	-1.08195	-0.778884	-0.635293	1967.36	2158.65	1878.98	1473.22	1181.14	827.496	1032.48	927.911	1147.46	1266.09
ENSMUSG00000071342	Lsmem1	12	40225492	40249489	-1	Cluster1	338.382	794.246	3.68e-165	3.58e-164	-0.145056	-1.11343	-1.51915	-2.71347	-1.74086	-1.45673	-1.42133	-1.35973	-1.49901	727.82	657.568	336.521	253.869	111.234	217.831	265.241	271.783	284.99	256.968
ENSMUSG00000042055	Wdr11	7	129193587	129237462	1	Cluster1	3056.49	785.618	2.65e-163	2.55e-162	-0.211539	-1.41758	-1.38535	-1.14055	-0.82704	-0.837891	-0.45456	-0.595222	-0.707057	4927.11	4255.68	1844.68	1886.54	2235	2779.74	2756.56	3597.31	3264.27	3018.01
ENSMUSG00000037071	Scd1	19	44382894	44396318	-1	Cluster1	1735.02	785.565	2.72e-163	2.62e-162	-0.231325	-1.17479	-1.34662	-0.292162	-1.28896	-0.660917	-0.588112	-0.521772	-0.569712	2635.66	2245.13	1166.42	1036.48	2152.31	1081.26	1667.29	1754.27	1835.41	1776
ENSMUSG00000042807	Hecw2	1	53846035	54234327	-1	Cluster1	440.559	785.24	3.19e-163	3.07e-162	-0.0995462	-1.15811	-1.90045	-1.38142	-1.29574	-1.50143	-1.27468	-1.41355	-1.73988	902.591	842.255	404.772	241.09	346.017	367.442	318.641	373.558	339.283	269.939
ENSMUSG00000005087	Cd44	2	102641486	102732010	-1	Cluster1	1873.35	776.381	2.58e-161	2.45e-160	-0.105207	-1.06009	-1.3308	-1.19838	-0.987045	-0.882494	-0.53833	-0.702237	-1.00944	3076.06	2858.83	1475.06	1223.03	1340.25	1553.37	1668.73	2120.24	1890.77	1527.18
ENSMUSG00000048537	Phldb1	9	44597601	44646495	-1	Cluster1	88.2234	773.23	1.23e-160	1.17e-159	-0.137612	-1.4492	-3.00682	-3.30896	-3.72946	-3.27021	-3.46791	-3.35532	-2.62733	291.153	264.604	106.478	36.5405	29.4493	21.8623	30.2238	26.0848	28.7699	47.0685
ENSMUSG00000028717	Tal1	4	114913623	114928952	1	Cluster1	50.1416	765.002	7.24e-159	6.79e-158	-0.674288	-1.93005	-3.69487	-4.50523	-6.25117	-7.33841	-6.16314	-5.46719	-5.55237	240.122	150.468	62.843	18.5859	10.7443	3.30004	1.49806	3.27383	5.42858	5.15264
ENSMUSG00000021185	Dglucy	12	100745316	100863240	1	Cluster1	2905.48	758.173	2.13e-157	1.99e-156	-0.0527836	0.0384951	-0.288273	-1.03513	-0.468145	-0.271572	-0.338096	-0.247131	-0.164277	3469.65	3344.86	3562.76	2840.6	1693.44	2506.9	2874.76	2744.61	2921.41	3095.78
ENSMUSG00000039977	Deup1	9	15471160	15539229	-1	Cluster1	230.241	754.335	1.43e-156	1.33e-155	0.0871216	-0.949761	-1.03645	-2.37453	-1.59312	-2.12834	-1.70112	-1.82419	-1.73743	488.686	519.148	252.764	238.509	94.3115	161.593	111.77	150.328	138.831	146.469
ENSMUSG00000108811	4933432K03Rik	7	121068067	121208557	-1	Cluster1	186.403	742.079	6.18e-154	5.68e-153	-0.603705	-1.6633	-1.56791	-3.02922	-2.01875	-2.40123	-2.09581	-2.49582	-2.30271	535.552	351.933	168.818	180.911	65.3822	131.882	101.421	125.314	94.1902	108.623
ENSMUSG00000020297	Nsg2	11	31950463	32009202	1	Cluster1	1103.32	741.147	9.8e-154	9e-153	0.0424988	-0.758971	-1.46787	-1.45366	-1.14205	-0.869645	-0.716242	-0.653444	-0.630548	1768.74	1823.31	1044.71	639.741	646.364	800.481	967.974	1075.15	1123.99	1142.78
ENSMUSG00000097785	B230217O12Rik	19	57311625	57349207	-1	Cluster1	857.767	737.994	4.67e-153	4.28e-152	-0.375479	-1.07612	-1.17679	-1.25309	-1.37695	-1.2261	-1.09015	-0.871083	-0.760328	1552.51	1196.68	735.934	686.806	651.461	597.526	663.886	728.195	847.817	916.855
ENSMUSG00000024013	Fgd2	17	29579888	29598635	1	Cluster1	106.674	735.502	1.61e-152	1.47e-151	-0.417329	-1.24618	-3.07064	-3.64908	-3.20212	-3.23253	-3.70505	-4.0748	-4.23203	385.09	288.321	162.233	45.8601	30.7476	41.1643	40.891	29.1533	22.6653	20.6105
ENSMUSG00000020627	Klhl29	12	5127472	5425682	-1	Cluster1	285.036	731.075	1.44e-151	1.31e-150	0.0915132	-1.61242	-0.849486	-1.58747	-1.63532	-1.69739	-1.84639	-1.75583	-1.54611	590.724	629.688	193.027	327.693	196.441	190.44	182.387	163.772	173.857	202.329
ENSMUSG00000054520	Sh3bp2	5	34683182	34720985	1	Cluster1	1147.55	724.027	4.72e-150	4.27e-149	0.183176	-0.412716	-1.21688	-0.856197	-1.16169	-1.06434	-1.23184	-0.994202	-0.669822	1807.55	2052.02	1357.78	778.013	998.622	805.887	864.649	768.347	906.582	1136.02
ENSMUSG00000099061	Gm28050	5	106648760	106722584	-1	Cluster1	256.874	723.789	5.31e-150	4.8e-149	0.102205	-1.185	-0.469054	-2.33039	-1.80735	-1.85264	-1.78676	-2.08189	-2.36564	544.462	584.368	239.281	393.055	108.351	156.729	150.737	157.33	128.792	105.637
ENSMUSG00000030541	Idh2	7	79744594	79765140	-1	Cluster1	1660.09	716.814	1.68e-148	1.51e-147	-0.245939	-0.601346	-1.25672	-1.18252	-1.09361	-0.828243	-0.810414	-0.595763	-0.335359	2587.44	2181.9	1705.1	1083.32	1139.92	1210.51	1457.63	1473.66	1710.57	2050.82
ENSMUSG00000069769	Msi2	11	88230208	88609339	-1	Cluster1	63800.2	711.485	2.35e-147	2.1e-146	-0.0244743	-0.026664	-1.085	-1.14089	-0.926038	-0.671292	-0.976302	-0.706263	-0.440897	92440.4	90885.3	90747.7	43575.8	41920	48649	58047.4	46983.7	56653.7	68098.6
ENSMUSG00000034371	Tkfc	19	10565155	10583018	-1	Cluster1	535.57	711.128	2.8e-147	2.5e-146	-0.235318	-1.43458	-1.56447	-1.57422	-1.24362	-1.11502	-1.24849	-1.3776	-1.52375	1086.45	923.276	401.732	367.166	364.846	457.474	501.417	457.19	417.598	378.547
ENSMUSG00000039191	Rbpj	5	53623494	53814704	1	Cluster1	4033.8	710.768	3.35e-147	2.99e-146	-0.167302	-0.610033	-0.743323	-1.01326	-1.0284	-1.01194	-0.661267	-0.72899	-0.794282	6265.69	5579.8	4106.14	3743.32	3104.19	3074.4	3106.79	3964.08	3781.53	3612.04
ENSMUSG00000039005	Tlr4	4	66745821	66848521	1	Cluster1	1567.91	710.733	3.41e-147	3.04e-146	-0.55342	-1.22868	-1.20252	-0.666783	-0.868869	-1.23012	-0.959335	-1.31917	-1.64852	2913.45	1984.18	1243.25	1266.3	1835.34	1595.77	1241.9	1500.8	1169.16	928.912
ENSMUSG00000106461	Gm20755	3	37952962	38046877	1	Cluster1	49.828	710.046	4.79e-147	4.27e-146	-0.611291	-1.81853	-3.4452	-5.28928	-4.57465	-4.42505	-4.69519	-4.71683	-6.29556	223.028	146.179	63.3745	20.4845	5.75726	9.09907	10.3772	8.4771	8.6848	2.8194
ENSMUSG00000045928	4933440M02Rik	7	124883197	124948960	-1	Cluster1	69.1246	707.991	1.32e-146	1.18e-145	-0.091392	-0.881514	-2.26718	-4.08906	-4.26691	-4.61897	-4.7403	-4.17985	-4.28226	231.479	217.297	125.295	48.3368	13.6546	11.9826	9.5241	8.75093	13.1624	11.7638
ENSMUSG00000035967	Ints6l	X	55500217	55553203	1	Cluster1	1368.54	702.797	1.73e-145	1.53e-144	-0.148052	-0.83913	-1.04957	-0.655242	-0.882709	-0.822177	-0.671081	-0.850952	-1.09554	2158.96	1947.28	1207.59	1042.98	1370.5	1170.84	1220.93	1356.91	1198.89	1010.56
ENSMUSG00000025825	Iscu	5	113910809	113916349	1	Cluster1	342.235	701.503	3.29e-145	2.9e-144	-0.221611	-0.771304	-1.11488	-1.44837	-1.64286	-1.53076	-1.91647	-1.72898	-1.77168	713.243	611.333	418.334	329.247	261.704	228.107	247.056	188.749	215.917	208.663
ENSMUSG00000050587	Lrrc4c	2	96148514	97462011	1	Cluster1	282.36	696.428	4.05e-144	3.56e-143	-0.0841238	-2.05253	-2.2419	-2.68458	-1.5466	-1.19118	-0.662356	-0.466056	-0.575733	526.556	496.598	127.095	111.631	81.9195	180.03	230.43	333.513	381.893	353.936
ENSMUSG00000089872	Rps6kc1	1	190432399	190643967	-1	Cluster1	1448.86	689.245	1.42e-142	1.24e-141	-0.10537	-0.727289	-1.33069	-0.880545	-0.885265	-0.750454	-0.715038	-0.604081	-0.605245	2217.6	2062.62	1339.19	882.045	1204.98	1200.4	1318.16	1351.13	1455.44	1457.03
ENSMUSG00000112430	Gm30624	10	111561089	111678953	1	Cluster1	632.369	684.423	1.54e-141	1.34e-140	-0.110944	-0.939322	-1.83042	-2.24366	-0.916406	-0.908128	-0.712466	-0.857361	-1.0242	1118.1	1034.95	582.593	314.345	236.035	590.855	595.73	683.127	618.705	549.253
ENSMUSG00000032020	Ubash3b	9	40922394	41072993	-1	Cluster1	9990.13	682.092	4.89e-141	4.24e-140	-0.146212	-0.540955	-0.73536	-0.714907	-0.942311	-0.922291	-1.11856	-1.04912	-1.00663	15882.7	14351.9	10915.7	9540.63	9676.52	8262.41	8380.8	7312.88	7672.5	7905.29
ENSMUSG00000060519	Tor3a	1	156481187	156501926	-1	Cluster1	699.314	682.042	5.01e-141	4.34e-140	-0.352794	-1.1747	-0.901693	-1.2073	-1.41303	-1.41111	-1.24251	-1.07381	-0.847607	1295.54	1015.49	573.545	693.307	561.009	485.706	487.283	546.953	614.253	720.054
ENSMUSG00000044835	Ankrd45	1	160970261	160998068	1	Cluster1	71.9291	677.711	4.27e-140	3.69e-139	-0.726545	-2.75582	-3.65589	-3.70669	-3.33752	-3.75724	-3.19373	-3.71525	-3.75928	307.526	185.948	45.3603	24.4552	23.3345	30.5653	22.7335	33.6283	23.0732	22.6662
ENSMUSG00000008845	Cd163	6	124281615	124307486	1	Cluster1	481.915	676.937	6.27e-140	5.41e-139	-0.33193	-1.51035	-1.89917	-1.76862	-1.03554	-1.05328	-0.874904	-0.984012	-0.916262	916.748	728.087	321.674	245.988	269.208	447.592	441.533	500.117	461.849	486.35
ENSMUSG00000068205	Macrod2	2	140237229	142234886	1	Cluster1	403.279	670.901	1.24e-138	1.07e-137	-0.108688	-0.760879	-1.57606	-2.1492	-1.17871	-0.985376	-0.191687	0.0623785	0.240578	565.725	524.193	334.808	189.828	127.584	249.625	286.005	496.071	590.629	668.319
ENSMUSG00000031216	Stard8	X	98046854	98118334	1	Cluster1	180.22	666.466	1.12e-137	9.52e-137	-0.201279	-1.92958	-2.33218	-2.14838	-1.81019	-1.94487	-1.95768	-1.97556	-2.00992	466.502	406.115	122.548	92.6985	105.369	132.496	121.213	120.248	119.289	115.72
ENSMUSG00000030096	Slc6a6	6	91661034	91736047	1	Cluster1	2622.01	661.452	1.33e-136	1.13e-135	0.0975821	-0.229651	-1.01735	-1.13667	-0.479999	-0.263193	-0.430068	-0.268077	-0.0330039	3289.55	3520.46	2805.38	1625.41	1496.13	2356.35	2741.29	2439.78	2729.67	3216.08
ENSMUSG00000028630	Dyrk2	10	118691508	118706114	-1	Cluster1	1225.1	661.335	1.41e-136	1.2e-135	-0.335419	-0.676387	-1.09786	-1.10981	-1.19775	-1.05876	-1.04368	-0.901539	-0.759332	2084.85	1650.07	1305.33	974.165	966.378	909.321	1000.82	1011.67	1117.46	1230.89
ENSMUSG00000027368	Dusp2	2	127178079	127180296	1	Cluster1	918.239	660.462	2.17e-136	1.84e-135	-0.399928	-0.604232	-0.727763	-0.654254	-1.33934	-1.27716	-1.14696	-1.08213	-0.875388	1547.94	1172.52	1017.56	934.283	984.035	611.923	638.6	698.793	732.712	844.024
ENSMUSG00000029916	Agk	6	40302106	40373696	1	Cluster1	4774.2	657.402	9.88e-136	8.35e-135	-0.0132141	-0.555761	-0.585081	-0.782672	-0.529101	-0.691018	-0.599414	-0.856693	-1.1609	6927.27	6864.13	4713.3	4617.52	4026.47	4802.25	4290.56	4575.17	3826.98	3098.32
ENSMUSG00000109716	Gm42196	3	28230702	28266358	1	Cluster1	56.7029	650.056	3.74e-134	3.14e-133	-0.314321	-2.1482	-3.13638	-3.71357	-3.53867	-3.62012	-4.66032	-5.76208	-5.66455	230.288	185.065	51.7109	26.007	17.6212	19.6865	18.6113	9.06214	4.47759	4.49994
ENSMUSG00000053617	Sh3pxd2a	19	47248613	47452840	-1	Cluster1	1447.44	645.304	3.92e-133	3.27e-132	-0.110925	0.0478106	-0.852239	-1.24129	-1.03028	-1.15841	-1.60713	-1.15465	-0.565115	2288.36	2118.95	2365.18	1267.98	967.779	1118.62	1025.3	749.787	1025.9	1546.51
ENSMUSG00000062580	Timm17a	1	135222951	135241516	-1	Cluster1	806.252	638.26	1.28e-131	1.06e-130	-0.111367	-0.756628	-0.814563	-0.958485	-1.00528	-0.970354	-1.21908	-1.22317	-1.14537	1362.26	1261.14	805.676	774.498	701.387	679.549	695.253	584.713	582.898	615.141
ENSMUSG00000023034	Nr4a1	15	101152150	101172676	1	Cluster1	406.689	631.907	2.96e-130	2.43e-129	0.0579351	-0.536391	-1.44571	-1.33644	-1.46698	-1.55446	-1.90511	-1.7858	-1.51105	797.312	829.892	549.992	293.175	315.93	288.165	271.468	211.915	229.103	279.938
ENSMUSG00000056648	Hoxb8	11	96172731	96176141	1	Cluster1	66.9438	630.881	4.91e-130	4.03e-129	-0.709886	-1.23808	-2.13983	-3.89353	-4.64827	-4.39401	-4.08774	-4.59423	-4.14766	260.523	159.267	110.164	59.2105	17.5497	10.0777	12.4929	15.2301	10.4516	14.4722
ENSMUSG00000039126	Prune2	19	16933482	17201296	1	Cluster1	502.334	622.942	2.49e-128	2.02e-127	-0.133971	-0.240501	-1.74028	-0.585537	-1.28981	-1.32105	-1.19853	-1.39561	-1.52676	881.911	803.62	746.952	264.229	587.985	359.656	353.298	384.145	336.157	305.384
ENSMUSG00000022793	B4galt4	16	38562626	38589411	1	Cluster1	379.744	621.041	6.37e-128	5.16e-127	-0.411133	-1.18471	-1.64537	-1.33203	-1.43797	-1.63344	-1.71188	-1.73146	-1.85656	847.565	637.667	372.273	270.436	336.258	312.328	273.458	258.794	254.605	234.051
ENSMUSG00000019302	Atp6v0a1	11	100900278	100954545	1	Cluster1	3835.92	619.935	1.1e-127	8.91e-127	-0.267464	-0.850099	-1.17133	-0.897466	-0.72326	-0.482283	-0.576423	-0.576114	-0.615095	5740.9	4770.29	3184.46	2549.52	3081.86	3474.85	4110.41	3848.59	3849.57	3748.78
ENSMUSG00000028883	Sema3a	5	13175381	13652533	1	Cluster1	1961.27	619.251	1.54e-127	1.25e-126	0.043123	0.143646	-0.401468	-0.757511	-0.826782	-1.03744	-0.57246	-0.26215	-0.231809	2484.43	2559.31	2744.65	1880.36	1469.64	1401.77	1210.32	1672.75	2072.62	2116.83
ENSMUSG00000046546	Fam43a	16	30418541	30421615	1	Cluster1	189.781	617.388	3.88e-127	3.13e-126	-1.05099	-1.50765	-2.25991	-1.99613	-2.82689	-2.79975	-2.5277	-2.09552	-1.69097	575.376	277.566	202.433	120.377	144.328	81.9823	82.7273	99.7147	134.764	178.537
ENSMUSG00000020900	Myh10	11	68582385	68707458	1	Cluster1	2641.67	601.366	1.07e-123	8.44e-123	0.0949872	-0.265788	-0.112923	-1.10708	-0.515115	-0.370323	-0.689771	-0.731726	-0.591059	3454.84	3690.9	2872.4	3195.25	1603.62	2416.51	2672.87	2139.57	2077.02	2293.73
ENSMUSG00000010021	Kif19a	11	114656214	114681565	1	Cluster1	28.3791	598.644	4.09e-123	3.23e-122	-1.399	-2.61262	-4.16474	-7.05309	-6.37557	-9.90427	-8.50194	-8.16868	-8.26007	174.358	66.1984	28.3018	9.66646	1.29835	2.17575	0	0.516589	0.678282	0.597186
ENSMUSG00000042631	Xkr7	2	152873772	152897695	1	Cluster1	143.621	597.298	7.96e-123	6.27e-122	-0.459144	-1.84461	-2.79542	-2.47883	-2.22952	-2.72572	-2.63832	-2.68022	-2.24679	445.956	324.905	123.882	64.0992	79.8428	94.9551	67.6479	71.7689	68.9469	94.206
ENSMUSG00000009863	Sdhb	4	140688514	140706504	1	Cluster1	1129.52	597.147	8.58e-123	6.75e-122	-0.126681	-0.506616	-0.842607	-1.07947	-1.00961	-0.878271	-1.15118	-1.17409	-0.894812	1845.15	1690	1298.78	1029.12	873.838	916.183	1004.29	829.504	815.798	992.493
ENSMUSG00000004266	Ptpn6	6	124697670	124715677	-1	Cluster1	697.416	596.961	9.4e-123	7.4e-122	-0.66947	-1.5189	-1.72927	-1.32612	-1.37831	-1.01954	-1.22895	-1.15945	-1.02838	1417.78	891.422	493.943	427.236	565.36	544.641	699.092	603.678	635.139	695.859
ENSMUSG00000045817	Zfp36l2	17	84491359	84495375	-1	Cluster1	689.831	595.354	2.08e-122	1.63e-121	-0.189354	-0.677194	-1.09805	-1.08558	-1.53491	-1.30305	-1.38268	-1.28451	-1.09083	1264.37	1107.87	792.041	590.946	595.421	436.806	512.586	485.061	520.319	592.892
ENSMUSG00000041700	Lhfpl1	X	144073355	144132085	-1	Cluster1	61.8731	593.706	4.7e-122	3.68e-121	-0.35227	-3.01714	-3.79525	-5.07718	-3.01694	-2.75966	-3.012	-3.57867	-3.03712	237.189	185.727	29.3356	17.1475	7.12711	29.2954	34.8987	29.5951	19.6795	28.7357
ENSMUSG00000021823	Vcl	14	20979466	21083744	1	Cluster1	2587.13	593.013	6.61e-122	5.17e-121	-0.0858211	-0.636861	-0.664134	-0.465338	-0.548603	-0.538906	-0.556962	-0.772779	-1.05109	3664.48	3452.97	2356.56	2312.45	2654.18	2504.31	2521.68	2493.03	2144.43	1767.24
ENSMUSG00000029478	Ncor2	5	125094217	125256283	-1	Cluster1	168.949	592.514	8.46e-122	6.62e-121	-0.676193	-2.07663	-2.79222	-2.69435	-2.18189	-2.20445	-2.73982	-2.82171	-2.73386	556.049	348.054	131.893	80.6177	85.9576	121.888	120.649	82.5303	78.1748	83.6787
ENSMUSG00000089940	Gm4117	13	89887579	90035285	1	Cluster1	902.103	592.373	9.07e-122	7.09e-121	-0.0436334	-0.874858	-1.02754	-1.35322	-0.841657	-0.905085	-0.860771	-1.0711	-1.17651	1514.09	1468.73	826.054	742.677	592.634	845.66	808.037	835.036	718.626	669.487
ENSMUSG00000027075	Slc43a1	2	84669194	84693938	1	Cluster1	899.327	592.147	1.01e-121	7.92e-121	-0.517531	-1.03319	-1.18185	-0.872891	-0.924655	-1.12119	-1.20055	-1.268	-1.42888	1671.14	1167.19	817.101	735.589	912.486	878.791	768.412	727.044	694.581	620.931
ENSMUSG00000086839	Gm11973	11	6425425	6443535	1	Cluster1	170.458	591.538	1.37e-121	1.07e-120	0.0230069	-0.73473	-1.12121	-1.53303	-2.11135	-2.24461	-2.23878	-1.89008	-1.7687	367.696	373.284	220.748	168.939	127.092	84.7113	77.5062	78.2107	98.5326	107.859
ENSMUSG00000053158	Fes	7	80027504	80037694	-1	Cluster1	652.507	591.32	1.53e-121	1.19e-120	-0.563965	-1.48388	-1.95724	-1.67967	-1.47841	-1.06319	-1.11473	-0.854909	-0.581295	1273.92	861.745	454.777	328.446	397.849	455.84	609.639	586.942	704.76	851.15
ENSMUSG00000006445	Epha2	4	141028551	141056695	1	Cluster1	104.921	585.41	2.83e-120	2.19e-119	-0.580049	-0.999943	-1.65445	-3.85827	-3.17372	-2.49486	-2.9044	-2.86368	-2.4139	317.889	212.661	159.033	101.042	21.9728	35.6246	56.4346	42.0058	42.8902	59.6515
ENSMUSG00000029470	P2rx4	5	122845607	122867801	1	Cluster1	1265.97	580.146	3.81e-119	2.93e-118	0.171083	-0.510315	-0.40576	-0.80813	-1.07666	-0.855486	-1.2557	-1.05792	-0.853146	1909.24	2150.42	1339.91	1441.69	1090.51	904.171	1055.1	798.122	913.939	1056.62
ENSMUSG00000032503	Arpp21	9	111894159	112065006	-1	Cluster1	806.957	578.527	8.49e-119	6.51e-118	-0.138823	0.475433	0.264321	-1.12533	0.44549	0.417567	0.601386	0.0684907	-0.442458	736.263	668.575	1023.83	884.633	337.394	1001.74	983.223	1117.42	773.56	542.931
ENSMUSG00000024937	Ehbp1l1	19	5757404	5776345	-1	Cluster1	5025.17	577.001	1.8e-118	1.38e-117	0.139396	-0.424107	-1.25994	-0.848341	-0.924185	-0.703402	-1.14715	-1.07362	-0.833207	7793.06	8583.64	5807.87	3253.98	4328.72	4105.25	4786.08	3516.09	3702.7	4374.31
ENSMUSG00000006611	Hfe	13	23886017	23894837	-1	Cluster1	52.3478	568.381	1.27e-116	9.63e-116	-0.69269	-2.67813	-3.27099	-4.00558	-2.91275	-3.34142	-4.02081	-4.14649	-5.04901	225.519	139.556	34.9654	23.3036	14.1112	30.1488	22.2524	13.8173	13.0272	6.77767
ENSMUSG00000038045	Sult6b1	17	79191367	79214421	-1	Cluster1	172.12	568.272	1.34e-116	1.02e-115	-0.400905	-1.89909	-2.33183	-2.50292	-1.85584	-1.84851	-1.60423	-1.74859	-2.00464	449.042	340.8	120.134	89.188	79.1083	124.125	124.799	148.05	134.083	111.873
ENSMUSG00000045039	Megf8	7	25016589	25065342	1	Cluster1	107.768	567.696	1.79e-116	1.35e-115	-0.120844	-1.15435	-2.89209	-3.23901	-3.06835	-2.3861	-2.68874	-2.63722	-2.02538	309.917	285.198	139.434	41.4849	32.7805	36.5624	59.2396	47.5203	49.4027	76.1373
ENSMUSG00000031805	Jak3	8	72128940	72143219	1	Cluster1	618.954	567.679	1.8e-116	1.36e-115	-0.020474	-0.372883	-1.28556	-1.50217	-1.73372	-1.42794	-1.78041	-1.34596	-0.779181	1133.57	1117.64	875.368	465.22	400.303	339.876	421.352	328.459	446.897	660.86
ENSMUSG00000032220	Myo1e	9	70114632	70307048	1	Cluster1	54.2498	563.195	1.65e-115	1.24e-114	-1.05265	-2.51184	-3.19232	-2.93745	-3.57747	-3.68974	-3.89128	-4.79133	-5.45132	248.589	119.939	43.7131	27.043	32.5026	20.5924	19.229	16.643	8.55194	5.69431
ENSMUSG00000029528	Pxn	5	115644735	115694046	1	Cluster1	1799.73	552.849	2.73e-113	2.02e-112	-1.02426	-1.82323	-2.13583	-2.27455	-2.08417	-1.81356	-2.38035	-2.19799	-1.83938	5265.97	2589.05	1487.97	1198.41	1088.46	1241.11	1498.18	1010.41	1146.17	1471.55
ENSMUSG00000074743	Thbd	2	148246386	148250108	-1	Cluster1	226.603	551.517	5.26e-113	3.89e-112	-1.11792	-1.27733	-1.73974	-2.38473	-2.24908	-1.79609	-1.13088	-0.430076	-0.287283	464.045	213.197	191.317	138.961	88.7249	98.1503	133.76	212.444	345.115	380.311
ENSMUSG00000047757	Fancb	X	163763588	163780268	1	Cluster1	698.756	545.124	1.24e-111	9.06e-111	-0.0583389	-0.907336	-0.8335	-0.795476	-0.980093	-1.16544	-0.985581	-1.1094	-1.34507	1174.76	1128.34	625.898	659.418	677.166	596.504	523.424	594.068	544.891	463.086
ENSMUSG00000001761	Smo	6	29735502	29761364	1	Cluster1	634.695	540.376	1.29e-110	9.4e-110	0.0736144	-0.340084	-0.765771	-0.808826	-0.969175	-1.13575	-1.28767	-1.10439	-1.0365	1003.48	1055.89	792.052	589.788	572.471	511.536	456.933	410.305	465.24	489.254
ENSMUSG00000039959	Hip1	5	135435385	135573974	-1	Cluster1	1058.37	537.864	4.45e-110	3.23e-109	-0.173566	-1.3144	-1.59538	-1.53674	-0.875066	-1.02844	-1.43425	-1.67221	-1.5178	2103.46	1865.38	845.315	695.892	725.106	1144.96	1031.26	777.384	659.847	735.066
ENSMUSG00000000552	Zfp385a	15	103222322	103248520	-1	Cluster1	362.948	533.849	3.22e-109	2.34e-108	-0.742503	-1.73774	-1.73277	-1.73337	-1.39883	-1.39273	-1.6014	-1.69134	-1.6194	859.927	514.291	257.266	259.109	258.42	325.415	327.64	283.192	264.52	279.703
ENSMUSG00000027551	Zfp64	2	168735251	168797507	-1	Cluster1	2885.92	533.496	3.84e-109	2.78e-108	-0.0520934	-0.615029	-0.872663	-0.94176	-0.861713	-0.816083	-1.18537	-1.10039	-0.959528	4638.4	4474.24	3028.4	2533.23	2414.67	2550.54	2634.7	2037.31	2162.1	2385.63
ENSMUSG00000021696	Elovl7	13	108350938	108422217	1	Cluster1	844.709	532.775	5.48e-109	3.97e-108	-0.262765	-1.13611	-0.987989	-0.46368	-0.651228	-0.91632	-0.829762	-1.04966	-1.17774	1367.94	1140.54	623.04	690.147	992.095	871.323	724.805	771.022	661.198	604.987
ENSMUSG00000021127	Zfp36l1	12	80154528	80159787	-1	Cluster1	905.08	531.667	9.47e-109	6.85e-108	-0.318225	-1.20174	-1.3931	-0.821447	-1.23501	-1.07305	-1.01269	-1.00709	-0.723657	1592.96	1278.21	691.768	607.002	901.428	676.584	757.564	787.753	792.573	964.965
ENSMUSG00000099858	Gm6652	1	153495350	153496419	-1	Cluster1	259.975	523.365	5.69e-107	4.07e-106	-0.0450717	-0.638943	-1.63208	-1.67844	-1.64858	-1.44915	-1.5284	-1.45625	-1.45063	519.342	503.031	333.168	167.5	162.549	165.456	190.13	179.656	189.187	189.733
ENSMUSG00000026701	Prdx6	1	161067682	161078789	-1	Cluster1	1187.18	521.538	1.4e-106	1e-105	-0.247172	-0.610518	-0.865633	-0.942756	-1.08023	-1.2344	-1.01184	-1.16212	-1.23065	2034.4	1714.25	1332.29	1116.69	1058.2	964.109	864.912	1009.73	911.165	866.081
ENSMUSG00000007867	Ift43	12	86129315	86209233	1	Cluster1	64.7339	516.337	1.82e-105	1.3e-104	-0.284489	-2.01885	-2.67243	-3.58166	-3.43886	-2.90653	-2.94384	-3.00628	-3.73048	226.197	185.885	55.7553	35.3288	19.0268	20.6652	30.1692	29.5951	27.6883	17.0274
ENSMUSG00000025104	Hdgfl3	7	81530999	81584221	-1	Cluster1	244.795	515.735	2.45e-105	1.74e-104	0.188637	-1.04909	-1.1782	-1.659	-1.35403	-1.45504	-1.1933	-1.39666	-1.41981	459.238	523.689	221.798	202.656	145.483	179.998	167.423	201.147	174.663	171.857
ENSMUSG00000026609	Ush2a	1	187994220	188697238	1	Cluster1	310.062	515.099	3.36e-105	2.38e-104	-0.211551	-1.13351	-1.49597	-2.01273	-1.27489	-1.2838	-1.08226	-1.39164	-1.8661	636.229	549.992	289.892	225.386	157.554	262.129	260.999	300.756	243.06	174.621
ENSMUSG00000032207	Lipc	9	70705410	70859508	-1	Cluster1	98.6073	512.338	1.31e-104	9.27e-104	0.270647	-1.757	-1.32778	-2.86741	-2.2564	-2.29591	-2.29743	-2.6952	-2.27867	245.57	296.489	72.2041	98.1098	33.515	51.5946	50.1251	50.0285	37.7297	50.7071
ENSMUSG00000068966	Zbtb34	2	33296120	33321336	-1	Cluster1	1087.51	508.02	1.1e-103	7.75e-103	-0.228361	-0.8239	-1.21523	-1.21948	-1.14285	-1.00371	-1.13094	-0.974984	-0.759638	1880.32	1605.57	1061.84	810.002	807.768	850.11	937.668	857.076	954.102	1110.6
ENSMUSG00000040528	Milr1	11	106642052	106659620	1	Cluster1	1312.35	501.482	2.77e-102	1.93e-101	-0.750234	-1.53767	-1.66336	-1.4548	-1.0563	-0.783049	-0.857368	-0.665534	-0.544988	2365.82	1406.63	814.271	746.35	863.292	1136.73	1375.03	1304.04	1489.91	1621.47
ENSMUSG00000032243	Itga11	9	62585108	62691264	1	Cluster1	196.908	497.544	1.93e-101	1.34e-100	0.0955508	-0.531713	-0.645248	-2.29321	-1.41553	-1.26798	-1.87753	-2.02615	-1.60755	375.768	401.763	260.553	240.466	76.6546	140.949	155.811	101.65	92.1507	123.317
ENSMUSG00000034116	Vav1	17	57586100	57635031	1	Cluster1	9709.41	497.071	2.44e-101	1.69e-100	-0.150706	-0.607421	-0.776432	-0.900062	-0.796648	-0.712905	-1.11041	-1.16445	-1.05849	15530.8	13990.4	10193.6	9067.16	8322.39	8938.29	9475.39	7191.14	6927.5	7457.45
ENSMUSG00000024936	Kcnk7	19	5754395	5757137	1	Cluster1	152.778	496.495	3.24e-101	2.24e-100	0.331512	-0.799586	-1.15654	-1.87871	-1.5723	-1.36633	-1.93747	-1.87687	-1.77752	299.354	376.722	171.969	134.59	81.3199	101.013	116.046	78.0427	81.6991	87.0263
ENSMUSG00000033900	Map9	3	82265351	82302575	1	Cluster1	477.898	495.588	5.06e-101	3.5e-100	-0.288969	-0.86549	-1.18452	-1.11937	-1.52266	-1.20229	-1.14893	-1.08647	-1.45192	895.573	733.007	491.151	394.271	411.972	310.913	389.34	404.566	420.588	327.604
ENSMUSG00000017493	Igfbp4	11	98932070	98945218	1	Cluster1	33.9102	490.854	5.22e-100	3.59e-99	-0.498464	-1.27524	-2.55031	-4.70971	-4.87069	-4.53226	-5.36149	-5.83585	-5.5972	137.442	97.3895	56.5871	23.5348	5.22915	4.62236	5.96492	3.20537	2.30755	2.8194
ENSMUSG00000037149	Ddx1	12	13266974	13299214	-1	Cluster1	2519.22	488.549	1.63e-99	1.11e-98	-0.0777938	-0.541474	-0.7369	-0.838935	-0.726716	-0.876101	-0.790756	-1.01683	-1.13382	3892.36	3687.46	2674.84	2335.28	2175.85	2353.84	2120.46	2251.66	1927.09	1773.39
ENSMUSG00000026012	Cd28	1	60755959	60812518	1	Cluster1	2813.52	487.751	2.41e-99	1.65e-98	-0.149227	-0.450714	-0.457684	-1.46651	-1.29066	-1.04111	-0.5699	-0.500655	-0.377292	4156.1	3747.28	3041.2	3025.93	1504.01	1701.1	2019.51	2801.54	2938.59	3199.93
ENSMUSG00000036986	Pml	9	58125359	58157069	-1	Cluster1	2376.98	487.052	3.4e-99	2.32e-98	-0.229674	-1.16737	-1.4637	-1.0468	-0.601509	-0.588013	-0.780274	-0.807002	-0.865805	3851.81	3285.29	1715.02	1396.81	1864.49	2535.9	2562.66	2241.72	2201.69	2114.37
ENSMUSG00000022443	Myh9	15	77644787	77726375	-1	Cluster1	11303	487.015	3.46e-99	2.37e-98	-0.0467983	-0.387406	-0.705242	-0.708649	-0.833246	-0.61118	-1.00376	-0.803033	-0.412356	16155	15639.5	12350.6	9908.69	9885.31	9064.42	10576	8054.37	9256.31	12139.4
ENSMUSG00000020272	Stk10	11	32483305	32574587	1	Cluster1	10468.8	485.244	8.29e-99	5.64e-98	-0.800407	-1.4128	-1.25436	-0.979507	-0.732444	-0.500821	-0.714925	-0.586481	-0.407333	16848.2	9674.32	6327.84	7062.68	8544.77	10138.7	11906.9	10262.2	11218.1	12704.1
ENSMUSG00000019927	Ube2d1	10	71090810	71121092	-1	Cluster1	1026.42	483.989	1.54e-98	1.04e-97	-0.0996265	-0.348084	-0.882227	-0.753861	-1.15216	-0.842691	-0.840468	-0.544635	-0.384354	1493.9	1394.33	1173.96	811.334	885.812	671.285	833.053	834.165	1021.95	1144.45
ENSMUSG00000025911	Adhfe1	1	9618173	9650898	1	Cluster1	498.044	480.241	9.75e-98	6.58e-97	-0.0015624	-0.436281	-0.93329	-1.58059	-1.2294	-1.1567	-0.809006	-0.531153	-0.183534	752.753	752.718	555.563	394.502	251.981	320.303	337.608	430.439	522.083	662.487
ENSMUSG00000019971	Cep290	10	100323420	100410702	1	Cluster1	527.449	475.844	8.51e-97	5.7e-96	-0.187034	-0.351537	-1.19484	-1.28091	-1.27852	-1.35762	-0.825904	-0.989575	-1.25637	909.089	797.533	713.209	397.088	373.89	374.895	355.004	513.884	459.381	380.52
ENSMUSG00000019996	Map7	10	20024217	20157336	1	Cluster1	494.82	471.07	8.94e-96	5.95e-95	0.118666	-0.965164	-1.30822	-1.32627	-0.322217	-0.367193	-0.155219	-0.389189	-0.427538	670.466	727.835	342.764	270.439	267.704	535.906	519.629	602.651	512.454	498.351
ENSMUSG00000028217	Cdh17	4	11758147	11817895	1	Cluster1	56.2009	468.723	2.84e-95	1.89e-94	-0.198836	-2.00381	-2.02294	-3.24995	-2.21342	-2.86198	-2.57836	-4.66363	-4.75139	183.371	159.709	45.7516	44.8797	19.2689	39.2274	25.2212	30.6656	7.19305	6.72216
ENSMUSG00000028706	Nsun4	4	115890039	115911073	-1	Cluster1	1051.78	467.445	5.33e-95	3.53e-94	0.0115073	-0.698988	-0.871089	-0.591791	-1.09568	-0.852725	-0.865577	-0.704445	-0.688402	1584.59	1596.49	976.62	865.344	1051.23	741.285	877.422	869.449	973.469	981.899
ENSMUSG00000059552	Trp53	11	69471185	69482699	1	Cluster1	2157.52	466.367	9.07e-95	6e-94	-0.390913	-0.620774	-0.833175	-0.602656	-0.767888	-0.729734	-0.988867	-1.00074	-0.660773	3340.63	2549	2172.64	1874.61	2199.99	1960.83	2014.99	1681.3	1667.41	2113.83
ENSMUSG00000026730	Pter	2	12928852	13008266	1	Cluster1	559.582	463.574	3.59e-94	2.37e-93	-0.11703	-0.674374	-1.01104	-0.906118	-0.562726	-1.02744	-0.874308	-1.26379	-1.45148	921.101	849.256	577.775	457.045	491.366	622.606	451.975	502.6	385.282	336.812
ENSMUSG00000090623	Cfhr3	1	139512521	139588637	-1	Cluster1	47.513	463.536	3.66e-94	2.41e-93	0.108756	-1.43125	-2.53368	-2.77758	-4.31944	-4.04827	-3.50076	-2.88586	-2.92775	146.964	158.352	54.4539	25.4334	21.3732	7.57872	8.79719	13.0579	19.8147	19.3052
ENSMUSG00000014601	Strip1	3	107519848	107539010	-1	Cluster1	961.04	463.343	4.02e-94	2.65e-93	-0.0390441	-0.777243	-1.02269	-1.09002	-0.777245	-0.519717	-0.464547	-0.396919	-0.27234	1350.82	1314.95	788.16	665.056	634.574	789.775	942.582	978.17	1027.75	1118.57
ENSMUSG00000040249	Lrp1	10	127374030	127457017	-1	Cluster1	132.855	462.215	7.01e-94	4.61e-93	-0.761845	-1.94048	-2.62566	-2.99546	-2.39055	-1.8528	-1.89351	-1.92116	-1.38282	377.139	222.659	98.48	61.3981	47.2411	71.4587	104.471	101.233	99.6141	144.858
ENSMUSG00000100182	1810006J02Rik	1	98059181	98072380	1	Cluster1	334.329	460.862	1.36e-93	8.96e-93	0.052781	-1.26909	-1.62001	-1.69331	-0.537359	-0.505267	-0.34139	-0.59596	-0.762936	512.865	532.362	212.078	166.984	158.503	352.919	361.058	405.051	339.42	302.049
ENSMUSG00000002014	Ssr4	X	72830634	72834436	1	Cluster1	617.016	456.827	9.95e-93	6.49e-92	-0.251697	-0.483258	-0.95344	-0.921027	-1.03555	-1.14718	-1.08841	-1.2071	-1.14954	1046.51	879.911	748.149	540.073	553.092	511.023	472.483	492.909	454.5	471.504
ENSMUSG00000020664	Dld	12	31381276	31401452	-1	Cluster1	2830.88	455.581	1.84e-92	1.2e-91	-0.3674	-0.756509	-0.802319	-0.984229	-1.0553	-1.04114	-0.922498	-0.998321	-1.10053	4791.04	3712.56	2836.14	2747.28	2421.86	2307.65	2328.09	2529.52	2399.94	2234.71
ENSMUSG00000068220	Lgals1	15	78810925	78814665	1	Cluster1	482.279	454.239	3.56e-92	2.31e-91	-0.16491	-0.508152	-0.964661	-1.15953	-1.35648	-1.02554	-1.02381	-1.27929	-1.10748	830.671	741.27	584.22	425.629	372.124	324.955	408.061	407.653	342.406	385.797
ENSMUSG00000090523	Gypc	18	32661375	32693087	-1	Cluster1	885.139	447.577	9.45e-91	6.1e-90	-0.000795096	-0.406186	-0.97985	-0.947785	-0.593263	-0.785616	-0.937256	-1.06239	-1.02543	1358.83	1358.15	1024.87	689.343	705.127	899.165	788.248	708.864	650.884	667.902
ENSMUSG00000046152	Fut10	8	31677359	31751766	1	Cluster1	156.632	446.844	1.36e-90	8.74e-90	-0.042479	-0.694078	-1.50132	-2.49674	-1.54449	-1.8392	-1.61095	-2.01008	-2.03661	343.768	333.956	212.078	121.469	60.9314	117.432	96.2371	112.293	84.8248	83.3322
ENSMUSG00000049871	Nlrc3	16	3762871	3794496	-1	Cluster1	1091.52	444.117	5.19e-90	3.33e-89	0.0430401	-0.584258	-0.625112	-1.37086	-0.421045	-0.415368	-0.455004	-0.377078	-0.296523	1447.33	1491.24	965.99	938.663	559.603	1080.9	1085.42	1053.79	1114.09	1178.14
ENSMUSG00000074342	I830077J02Rik	3	105831674	105839980	-1	Cluster1	290.499	444.108	5.21e-90	3.34e-89	-0.530493	-1.90505	-1.96366	-1.64577	-1.70928	-1.28942	-1.13063	-1.24499	-1.52886	649.491	449.985	173.052	166.871	207.534	197.937	265.886	295.814	273.201	225.217
ENSMUSG00000035439	Haus8	8	71701205	71725578	-1	Cluster1	822.539	443.447	7.22e-90	4.62e-89	-0.0380379	-0.622691	-0.812872	-0.809984	-1.00471	-0.974088	-1.24314	-1.06594	-1.02442	1335.31	1299.81	866.653	759.762	761.782	664.208	680.222	562.986	638.396	656.264
ENSMUSG00000022439	Parvg	15	84208227	84227179	1	Cluster1	2295.71	441.191	2.19e-89	1.4e-88	-0.144875	-0.573072	-0.7008	-0.613009	-0.822381	-0.765162	-1.02511	-1.04723	-0.995588	3545.35	3207.04	2382.24	2181.02	2317.99	2002.31	2086.14	1740.5	1715.97	1778.59
ENSMUSG00000115779	4930592A05Rik	15	33594027	33653582	-1	Cluster1	155.207	439.796	4.35e-89	2.77e-88	0.244181	-1.36032	-0.781921	-2.74408	-2.52419	-2.11348	-1.07976	-0.83071	-0.85549	292.873	346.161	114.097	170.379	43.5166	51.1781	67.5556	138.714	165.832	161.761
ENSMUSG00000008435	Rdh13	7	4427769	4448648	-1	Cluster1	366.689	439.321	5.5e-89	3.5e-88	-0.0769221	-0.526738	-0.834331	-1.23862	-1.51603	-1.33038	-1.45703	-1.40021	-1.03334	654.226	620.858	453.772	367.228	277.276	228.908	260.293	237.172	247.141	320.02
ENSMUSG00000024835	Coro1b	19	4198618	4204034	1	Cluster1	1079.39	437.955	1.08e-88	6.84e-88	-0.193355	-0.800046	-1.06154	-0.866214	-0.844352	-0.496093	-0.541767	-0.311041	0.0246451	1488.09	1301.86	854.858	714.034	816.384	829.285	1055.45	1020.47	1199.18	1514.26
ENSMUSG00000038692	Hoxb4	11	96209093	96212464	1	Cluster1	241.399	433.785	8.38e-88	5.3e-87	-0.125369	-0.925377	-1.71181	-1.88356	-1.51763	-1.17373	-1.55298	-1.67749	-1.5466	502.344	461.149	264.461	153.229	136.109	174.659	222.879	170.699	156.618	171.844
ENSMUSG00000045639	Zfp629	7	127206203	127214969	-1	Cluster1	254.835	431.269	2.89e-87	1.82e-86	-0.181155	-1.08669	-1.67138	-2.28093	-1.77204	-1.18508	-1.26564	-0.787941	-0.416158	476.566	420.433	224.463	149.663	98.0278	138.784	209.632	197.544	275.506	357.727
ENSMUSG00000026532	Spta1	1	174000342	174076016	1	Cluster1	1169.94	430.252	4.76e-87	3e-86	-0.112327	-0.542425	-0.754271	-1.30866	-0.561742	-0.628772	-0.515423	-0.923173	-1.47805	1794.48	1659.81	1231.37	1064.11	724.32	1216.65	1160.32	1257.38	946.871	644.07
ENSMUSG00000085057	Gm13415	2	24330430	24376867	1	Cluster1	20.8981	425.845	4.16e-86	2.61e-85	0.128569	-1.83366	-4.10154	-5.99197	-5.73957	-6.40392	-6.45231	-7.10997	-8.64461	83.7032	91.4602	23.4874	4.89104	1.3341	1.54079	0.989602	0.896261	0.678282	0
ENSMUSG00000051517	Arhgef39	4	43496142	43499695	-1	Cluster1	322.527	425.595	4.71e-86	2.95e-85	-0.440862	-0.880865	-1.43089	-1.30956	-1.27563	-1.30096	-1.58503	-1.66942	-1.59559	664.823	490.133	361.372	246.097	268.367	274.059	270.172	221.481	208.596	220.176
ENSMUSG00000018008	Cyth4	15	78481247	78506219	1	Cluster1	1330.92	425.541	4.83e-86	3.02e-85	-0.57318	-1.42682	-1.79131	-1.41891	-1.39229	-1.12475	-1.45681	-1.43483	-1.18955	2821.15	1896.6	1048.85	814.591	1055.04	1073.43	1293.8	1026.29	1042.05	1237.42
ENSMUSG00000108634	Gm38534	11	88144194	88147816	1	Cluster1	21.9144	423.011	1.68e-85	1.05e-84	-0.68243	-2.93613	-4.08395	-8.04712	-5.77895	-7.87242	-6.91466	-6.00324	-5.08632	115.837	71.9697	15.1929	6.84745	0.420866	2.24857	0.481147	0.964719	1.76446	3.41659
ENSMUSG00000029060	Mib2	4	155739134	155753655	-1	Cluster1	1025.82	422.106	2.62e-85	1.63e-84	-0.140186	-0.680317	-0.942245	-0.568569	-1.5507	-1.1009	-1.35167	-0.903192	-0.5702	1673.1	1518.18	1043.73	870.647	1128.28	569.296	780.151	654.877	892.357	1127.54
ENSMUSG00000021356	Irf4	13	30933209	30950959	1	Cluster1	132.093	421.58	3.39e-85	2.11e-84	-1.32988	-2.57452	-2.76944	-2.51581	-2.54828	-2.38551	-1.85944	-1.46061	-0.824407	382.17	152.518	64.503	56.0446	66.6091	65.2432	73.094	105.839	139.374	215.538
ENSMUSG00000018040	Rrp7a	15	82997634	83007002	-1	Cluster1	357.256	419.559	9.16e-85	5.69e-84	-0.0436957	-0.419153	-0.986163	-0.879539	-1.1109	-1.13805	-1.30858	-1.40061	-1.2467	606.848	589.414	453.958	306.114	329.854	280.971	275.553	244.093	229.9	255.856
ENSMUSG00000085596	Gm11476	2	167395234	167449765	1	Cluster1	556.94	419.155	1.12e-84	6.93e-84	-0.450946	-1.13559	-1.83444	-1.4367	-1.14961	-0.740023	-1.02372	-0.834144	-0.539703	990.138	725.344	450.057	277.924	365.795	445.678	592.843	485.709	554.27	681.637
ENSMUSG00000058186	Zfp980	4	145397255	145431011	1	Cluster1	733.097	417.872	2.1e-84	1.3e-83	-0.449753	-1.24616	-1.60031	-1.19365	-0.738123	-0.878266	-0.755503	-1.04341	-1.289	1321.11	967.492	557.158	435.058	577.128	790.977	718.649	783.694	639.503	540.198
ENSMUSG00000038170	Pde4dip	3	97597140	97796023	-1	Cluster1	1346.87	417.071	3.11e-84	1.93e-83	-0.236645	-1.21807	-0.615971	-0.147121	-0.602462	-0.591218	-0.266768	-0.291172	-0.293333	1766.93	1499.13	758.577	1153.18	1595.48	1163.99	1172.78	1470.69	1446.15	1441.76
ENSMUSG00000026090	Cracdl	1	37650758	37759166	-1	Cluster1	75.7208	416.854	3.46e-84	2.14e-83	-0.28758	-2.26058	-3.9208	-3.17892	-2.30327	-1.68157	-1.64257	-1.90343	-2.10922	214.098	175.099	44.5449	14.1551	23.6205	43.3081	66.7572	68.5324	57.1365	49.9568
ENSMUSG00000070327	Rnf213	11	119283926	119378244	1	Cluster1	836.052	414.306	1.21e-83	7.47e-83	0.011304	-0.57667	-0.577943	-1.02292	-0.899259	-0.826631	-0.873963	-0.820886	-0.706481	1254.62	1264.33	841.671	840.787	617.41	671.37	707.838	683.781	709.522	769.192
ENSMUSG00000057219	Armc7	11	115366493	115381293	1	Cluster1	525.85	412.023	3.72e-83	2.29e-82	0.0608221	-0.660619	-1.19869	-1.02973	-0.986738	-0.873495	-1.23036	-1.05491	-0.782115	856.741	892.557	541.841	373.208	419.965	431.665	467.928	364.309	411.628	498.655
ENSMUSG00000030137	Tuba8	6	121187655	121203813	1	Cluster1	28.3812	411.242	5.46e-83	3.35e-82	-0.915547	-2.90904	-4.61945	-4.27157	-3.94004	-4.72723	-4.52356	-4.89816	-4.98915	144.123	76.3851	19.332	5.92705	7.51223	9.31754	5.45646	6.37336	4.88549	4.49994
ENSMUSG00000032501	Trib1	15	59520199	59528948	1	Cluster1	168.992	411.056	5.99e-83	3.67e-82	-1.82017	-2.09537	-2.43362	-2.36479	-2.71921	-2.07283	-1.8302	-1.35182	-0.789739	477.544	135.614	111.745	88.5567	92.9498	72.9152	113.34	133.629	187.15	276.48
ENSMUSG00000112249	Gm30262	10	111435082	111447243	1	Cluster1	137.501	408.496	2.11e-82	1.29e-81	-0.280719	-1.59182	-2.05329	-1.88599	-1.40678	-1.76102	-2.04461	-2.09255	-2.68107	346.192	285.072	115.209	83.4922	93.6047	129.956	101.946	83.831	81.6968	54.0127
ENSMUSG00000036661	Dennd3	15	73384409	73444091	1	Cluster1	1306.6	404.441	1.55e-81	9.39e-81	0.0761151	-0.65473	-1.01135	-0.929387	-0.895093	-0.663736	-0.727185	-0.633334	-0.385309	1895.78	1998.72	1204.32	941.029	995.569	1017.94	1196.96	1143.28	1220.77	1451.66
ENSMUSG00000034902	Pip5k1c	10	81128797	81155807	1	Cluster1	1994.89	400.582	1.03e-80	6.21e-80	-0.483617	-0.393782	-0.881011	-1.21015	-1.2587	-0.89594	-1.44572	-1.27695	-0.887173	3483.75	2491.63	2651.06	1891.83	1505.7	1454.52	1872.39	1276.9	1437.09	1884.04
ENSMUSG00000012640	Zfp715	7	42945621	42962718	-1	Cluster1	1429.64	398.563	2.78e-80	1.67e-79	-0.449632	-0.67659	-0.849434	-1.00589	-0.756798	-0.535272	-0.436836	-0.346978	-0.37855	2045.97	1497.9	1280.65	1135.33	1018.72	1212.33	1411.49	1512.47	1608.76	1572.73
ENSMUSG00000063281	Zfp35	18	24122689	24138433	1	Cluster1	830.636	395.301	1.38e-79	8.23e-79	-0.159714	-0.485631	-0.664493	-1.00278	-0.883045	-1.00962	-0.895691	-0.981668	-1.31944	1334.27	1194.28	952.386	841.354	666.037	724.439	662.733	717.863	678.813	534.184
ENSMUSG00000071715	Ncf4	15	78129001	78146780	1	Cluster1	819.169	395.296	1.38e-79	8.25e-79	-0.383022	-1.21982	-1.75341	-1.32356	-0.863847	-0.653697	-1.01028	-0.91267	-0.694477	1431.8	1098.69	615.294	424.533	572.138	785.44	910.177	709.81	758.538	885.272
ENSMUSG00000061393	Acvr2b	9	119231184	119264061	1	Cluster1	1018.75	392.239	6.2e-79	3.69e-78	-0.219553	-1.18972	-1.39941	-0.94174	-0.80171	-0.617744	-0.713402	-0.445548	-0.239118	1540.94	1324.28	674.726	584.036	802.014	882.592	1004.54	938.33	1130.52	1305.49
ENSMUSG00000053198	Prx	7	27196813	27219639	1	Cluster1	54.5375	391.934	7.2e-79	4.28e-78	-0.428769	-2.20628	-2.96699	-3.3623	-3.21136	-3.15492	-3.02662	-2.98185	-3.32728	198.437	147.093	42.9923	25.4334	19.3404	21.373	22.3343	24.1554	24.7025	19.5138
ENSMUSG00000024593	Megf10	18	57266162	57430539	1	Cluster1	234.482	389.133	2.85e-78	1.69e-77	-0.911893	-1.79529	-1.85402	-1.51968	-1.0971	-0.91395	-0.897134	-1.25773	-2.05663	505.63	268.389	146.019	139.881	176.66	235.79	268.308	271.441	211.174	121.525
ENSMUSG00000028328	Tmod1	4	46038935	46116032	1	Cluster1	176.227	389.042	2.98e-78	1.76e-77	0.0183438	-0.831206	-0.921399	-1.63452	-1.70917	-1.73062	-1.49966	-1.77032	-1.80102	354.922	359.723	198.924	187.585	114.315	108.187	107.15	125.793	103.553	102.123
ENSMUSG00000056917	Sipa1	19	5701213	5713735	-1	Cluster1	3800.68	388.867	3.25e-78	1.92e-77	-0.0110383	-0.610833	-0.81253	-0.775808	-0.587396	-0.614	-1.07972	-1.06712	-0.721533	5693.47	5650.23	3727.81	3242.27	3325.38	3787.02	3720.07	2691.87	2715.43	3453.26
ENSMUSG00000112662	Gm47922	10	77957267	77973931	-1	Cluster1	33.6113	385.46	1.73e-77	1.02e-76	-0.631626	-1.42795	-2.81723	-5.08677	-3.41033	-4.2738	-4.04195	-3.79496	-4.42408	133.943	86.1933	49.594	18.9883	3.9308	12.6904	6.92721	8.02897	9.63579	6.18048
ENSMUSG00000055240	Zfp101	17	33579481	33613615	-1	Cluster1	1415.52	385.2	1.97e-77	1.16e-76	0.0775087	-0.628442	-0.825108	-0.618549	-0.368165	-0.486092	-0.58532	-0.803665	-1.15104	1993.97	2104.38	1290.39	1125.91	1298.55	1546.49	1423.58	1331.06	1143.38	897.51
ENSMUSG00000053886	Sh2d4a	8	68729219	68800351	1	Cluster1	128.808	381.633	1.13e-76	6.61e-76	-0.15531	-1.24801	-1.00093	-3.47181	-1.55368	-1.50823	-1.31696	-1.62492	-1.98474	281.398	252.493	117.894	140.804	25.2325	95.4239	98.9875	113.115	91.4701	71.2622
ENSMUSG00000049686	Orai1	5	123153137	123168519	1	Cluster1	426.792	381.591	1.16e-76	6.75e-76	-0.122965	-0.702958	-1.14313	-1.26909	-1.49735	-1.42675	-1.76467	-1.54646	-1.1997	821.408	754.642	504.602	372.119	340.84	290.134	305.77	240.52	280.126	357.756
ENSMUSG00000000753	Serpinf1	11	75300595	75313527	-1	Cluster1	111.197	380.253	2.23e-76	1.3e-75	-1.51522	-2.22565	-2.03853	-2.49802	-2.21348	-2.34275	-2.54734	-2.87222	-2.97605	392.9	137.632	83.8058	96.04	69.456	84.6589	77.2878	66.7462	53.6075	49.8324
ENSMUSG00000024300	Myo1f	17	33774681	33826738	1	Cluster1	207.173	374.813	3.22e-75	1.86e-74	0.0138637	-1.05917	-1.87952	-2.42313	-1.38714	-1.1296	-1.02486	-0.880596	-0.662451	380.388	384.228	182.162	102.821	70.8616	144.895	173.706	186.446	205.885	240.342
ENSMUSG00000026700	Tnfsf4	1	161222980	161245981	1	Cluster1	139.415	374.247	4.25e-75	2.45e-74	-0.269009	-1.61993	-2.15425	-1.89757	-1.90805	-2.05986	-1.62687	-1.37261	-1.34156	327.394	271.732	106.165	73.4789	87.6686	87.0327	78.3866	105.951	126.89	129.455
ENSMUSG00000114774	Gm35281	14	29508785	29574365	-1	Cluster1	76.0935	374.147	4.46e-75	2.58e-74	0.0524298	0.101188	-1.28315	-2.73331	-1.79399	-2.04765	-1.83261	-2.46818	-2.47619	157.26	163.083	168.645	64.4438	23.6563	45.1197	38.0041	44.1717	28.6347	27.9165
ENSMUSG00000087381	Gm16008	4	156106465	156116100	-1	Cluster1	91.4882	373.619	5.78e-75	3.33e-74	-0.52994	-1.61305	-2.80955	-2.82294	-2.16733	-1.94508	-2.12012	-2.09228	-2.12924	263.213	182.384	85.6879	37.5743	37.1321	58.5907	68.501	60.6404	61.0756	60.0822
ENSMUSG00000059493	Nhs	X	160616292	160942726	-1	Cluster1	305.248	371.567	1.58e-74	9.09e-74	-0.0618685	-0.983694	-1.5188	-1.52658	-0.380048	-0.602621	-0.316425	-0.810423	-1.38013	480.96	460.865	243.387	168.078	167	369.326	316.58	387.294	274.009	184.982
ENSMUSG00000029167	Ppargc1a	5	51611592	51725068	-1	Cluster1	35.2604	370.373	2.84e-74	1.63e-73	-0.55258	-2.53334	-4.19988	-4.65872	-3.85002	-3.54148	-3.02045	-3.57321	-2.81092	143.681	98.1149	24.7888	7.88347	5.65001	10.0253	12.2744	17.6077	12.0785	20.4995
ENSMUSG00000050732	Vamp8	6	72362206	72367686	-1	Cluster1	302.902	367.027	1.47e-73	8.38e-73	-1.02147	-1.60056	-2.0671	-1.4868	-1.35459	-1.12769	-1.04751	-1.01695	-0.931737	634.996	313.267	209.583	151.562	226.776	248.23	290.643	306.358	314.58	333.021
ENSMUSG00000003812	Dnase2a	8	85635189	85649544	1	Cluster1	605.128	364.853	4.26e-73	2.43e-72	0.191589	0.100336	-0.410983	-0.584	-1.00725	-0.530445	-0.763619	-0.643009	-0.314656	770.147	879.69	825.696	579.494	514.205	384.128	533.03	453.3	492.243	619.348
ENSMUSG00000001729	Akt1	12	112620255	112641318	-1	Cluster1	2279.8	360.078	4.43e-72	2.5e-71	-0.0778747	-0.254852	-0.648558	-0.695987	-0.789326	-0.616844	-1.05283	-0.901534	-0.620523	3285.62	3113.5	2752.82	2096.45	2028.38	1899.69	2143.04	1581.88	1758.59	2138.02
ENSMUSG00000030748	Il4ra	7	125151292	125178646	1	Cluster1	389.439	358.673	8.83e-72	4.97e-71	0.0981962	-0.669072	-1.03462	-0.554724	-1.19216	-1.17247	-1.22294	-1.00214	-0.709956	619.735	663.245	388.66	302.433	422.025	270.925	275.055	264.663	308.756	378.895
ENSMUSG00000111200	Gm33728	10	21074000	21128013	-1	Cluster1	277.217	356.473	2.6e-71	1.46e-70	-0.490625	-1.07339	-1.73828	-1.7935	-1.68952	-1.42853	-1.01264	-0.994289	-0.950685	557.49	396.496	265.82	166.924	160.821	173.585	206.98	276.128	279.708	288.216
ENSMUSG00000105296	Gm19708	3	137706700	137721805	1	Cluster1	219.124	353.529	1.1e-70	6.14e-70	-0.76389	-1.53827	-1.8794	-2.1705	-0.802184	-0.936178	-0.88442	-1.19342	-1.3236	447.026	263.185	154	121.758	99.1117	256.828	233.481	242.051	195.564	178.233
ENSMUSG00000085024	C230035I16Rik	13	23612145	23615192	-1	Cluster1	143.032	352.699	1.65e-70	9.21e-70	-0.741877	-1.8838	-2.51041	-2.12538	-1.03063	-1.12102	-0.857806	-1.52668	-2.27304	330.018	197.491	89.7778	57.7698	75.4554	161.853	151.699	182.537	115.217	68.4983
ENSMUSG00000022570	Gfus	15	75796525	75801681	-1	Cluster1	312.455	352.183	2.13e-70	1.18e-69	-0.26465	-0.606186	-1.33372	-1.42498	-1.42224	-1.09613	-1.272	-1.1727	-0.946852	570.669	475.373	374.826	226.771	212.227	212.99	266.974	235.547	252.973	296.202
ENSMUSG00000055538	Zcchc24	14	25712066	25769463	-1	Cluster1	721.612	351.021	3.76e-70	2.09e-69	-0.164577	-0.728274	-1.13994	-1.32351	-1.25683	-1.07253	-1.03942	-0.932907	-0.577692	1219.01	1087.27	735.947	552.671	487.022	508.736	579.835	591.834	636.927	816.857
ENSMUSG00000033174	Mgll	6	88701394	88805342	1	Cluster1	47.1561	350.946	3.9e-70	2.17e-69	-0.863221	-2.6101	-3.18351	-3.79709	-3.2941	-3.16583	-3.33874	-3.27597	-3.25824	195.121	107.324	31.5635	21.5206	14.0755	19.905	21.7166	19.4313	20.6258	20.2775
ENSMUSG00000111731	Gm48727	10	8779725	8820881	1	Cluster1	34.3111	350.565	4.7e-70	2.61e-69	-0.37964	-2.5009	-4.07041	-4.99732	-2.991	-3.33608	-3.15272	-4.68595	-4.48358	139.716	107.387	24.9289	8.40147	4.35166	17.2923	13.8271	15.5413	5.42858	6.23599
ENSMUSG00000078500	Zfp986	4	145595364	145626545	1	Cluster1	548.106	350.178	5.68e-70	3.15e-69	-0.0892648	-0.678084	-1.04768	-0.972239	-0.489995	-0.720315	-0.80953	-1.02518	-1.36268	866.566	813.018	541.573	418.719	441.715	616.962	525.785	495.349	424.39	336.979
ENSMUSG00000048440	Cyp4f16	17	32755532	32770772	1	Cluster1	53.0326	349.514	7.86e-70	4.36e-69	-0.459229	-2.20972	-2.63029	-2.87531	-2.70322	-2.44362	-2.99421	-2.89544	-3.35929	180.464	131.293	39.0098	28.9994	24.7125	27.6818	33.2472	22.842	24.5626	17.5136
ENSMUSG00000048988	Elfn1	5	139893698	139960477	1	Cluster1	525.393	349.015	1e-69	5.57e-69	-0.216766	-0.948957	-1.51403	-1.08507	-1.10329	-1.431	-2.09362	-1.87416	-1.27402	1060.59	912.584	549.258	371.485	499.978	492.187	393.435	247.852	288.137	438.422
ENSMUSG00000097082	4933440J02Rik	10	111422624	111430178	-1	Cluster1	137.483	348.291	1.43e-69	7.93e-69	-0.326208	-1.57891	-1.77216	-1.80402	-1.11892	-1.46469	-1.6442	-1.94881	-2.22105	318.039	252.84	106.461	93.1009	91.008	146.331	115.22	101.713	81.839	68.2763
ENSMUSG00000028599	Tnfrsf1b	4	144940033	144973440	-1	Cluster1	354.345	346.218	3.95e-69	2.18e-68	0.143993	-0.550651	-0.857946	-1.10244	-0.661752	-0.815855	-0.970506	-1.29337	-1.3851	562.026	620.795	383.45	310.494	261.911	355.188	319.488	285.787	229.357	214.954
ENSMUSG00000036620	Mgat4b	11	50101717	50125930	1	Cluster1	669.071	346.032	4.33e-69	2.39e-68	-0.475421	-0.978251	-1.46603	-1.20865	-0.921158	-0.726392	-0.801341	-0.580644	-0.449827	1092.25	785.833	554.711	395.013	472.268	576.258	660.447	625.188	729.206	799.539
ENSMUSG00000069830	Nlrp1a	11	70983062	71035530	-1	Cluster1	131.001	342.093	2.98e-68	1.64e-67	-0.317831	-1.39391	-1.83676	-1.67046	-1.65905	-1.7362	-1.76758	-2.08918	-2.17017	316.19	253.818	120.431	88.2654	99.2189	99.7026	94.8652	93.1296	74.5061	69.8879
ENSMUSG00000026975	Dph7	2	24852412	24862175	1	Cluster1	374.461	340.871	5.43e-68	2.98e-67	-0.0887739	-0.573855	-0.698477	-0.902844	-1.03882	-1.16238	-1.22399	-1.2026	-1.0877	621.059	583.864	417.753	381.89	332.208	302.053	277.515	265.79	270.07	292.41
ENSMUSG00000009687	Fxyd5	7	30732147	30741906	-1	Cluster1	69.2006	338.643	1.62e-67	8.83e-67	-0.683616	-1.80773	-2.77299	-2.97759	-2.82905	-2.68848	-3.08739	-3.26305	-3.11864	246.182	153.212	70.2274	35.9624	31.4188	34.7711	38.3045	28.5682	25.1104	28.2495
ENSMUSG00000051457	Spn	7	126731404	126736995	-1	Cluster1	187.633	336.651	4.29e-67	2.34e-66	-0.853599	-1.1833	-1.65905	-2.51451	-2.16212	-1.47214	-1.13216	-1.01075	-0.955851	413.076	228.43	182.331	130.557	72.3745	92.6745	149.031	188.438	206.006	213.411
ENSMUSG00000063506	Arhgap22	14	32935983	33091891	1	Cluster1	25.8992	335.674	6.92e-67	3.76e-66	-0.403004	-1.96225	-3.52866	-3.92908	-4.36104	-3.8496	-4.80435	-4.6591	-4.10198	107.074	81.1474	27.4699	9.32187	7.09136	5.11168	7.46297	3.79042	4.3424	6.18048
ENSMUSG00000028247	Coq3	4	21879673	21912162	1	Cluster1	375.015	335.243	8.54e-67	4.64e-66	-0.0304259	-0.815176	-0.75142	-0.977222	-1.10389	-1.02911	-0.892974	-1.14546	-1.32049	625.103	612.595	355.227	371.543	317.39	291.235	306.459	337.104	282.827	250.661
ENSMUSG00000001750	Tcirg1	19	3946050	3957133	-1	Cluster1	2166.44	334.602	1.17e-66	6.35e-66	-0.137379	-0.407908	-1.13382	-0.832735	-0.484708	-0.194665	-0.478834	-0.464031	-0.194736	2856.61	2597.38	2152.88	1301.92	1604.16	2039.93	2496.06	2047.37	2071.4	2496.75
ENSMUSG00000097882	0610038B21Rik	8	78243685	78250527	1	Cluster1	154.304	334.501	1.23e-66	6.67e-66	-0.441276	-1.03377	-1.45038	-1.43039	-1.63944	-1.65345	-2.18783	-2.09262	-1.9598	358.092	263.847	174.745	130.962	132.627	114.184	113.941	78.4224	84.1419	92.0814
ENSMUSG00000022668	Gtpbp8	16	44557131	44566726	-1	Cluster1	614.34	330.738	7.75e-66	4.18e-65	-0.2044	-0.731979	-0.66556	-1.00779	-0.912606	-1.14552	-0.96668	-1.02341	-1.18443	1019.1	885.273	614.384	642.033	506.819	541.953	460.554	522.803	502.406	448.075
ENSMUSG00000050439	Enthd1	15	80336441	80449357	-1	Cluster1	52.7888	329.953	1.14e-65	6.13e-65	-0.221942	-1.16353	-2.46008	-3.49667	-2.39694	-2.69217	-2.96496	-2.21074	-2.49547	153.482	131.545	68.6584	28.0812	13.6546	28.8584	23.7777	19.6056	33.1146	27.1107
ENSMUSG00000027253	Lrp4	2	91287856	91344124	1	Cluster1	101.663	327.228	4.32e-65	2.32e-64	0.127631	-0.681313	-1.19458	-1.98766	-1.63682	-1.74788	-1.82714	-2.39892	-2.40728	216.851	237.229	135.311	94.5948	54.646	69.9588	64.3956	61.3624	41.3915	40.888
ENSMUSG00000074264	Amy1	3	113349359	113400348	-1	Cluster1	592.125	327.218	4.34e-65	2.33e-64	0.0926516	-0.701953	-0.758715	-1.1657	-0.878253	-0.995915	-0.658382	-0.79978	-0.907685	910.067	969.889	560.181	537.425	405.078	495.47	456.251	577.624	523.848	485.42
ENSMUSG00000054342	Kcnn4	7	24069688	24086115	1	Cluster1	85.6683	326.422	6.41e-65	3.43e-64	-0.355594	-0.578612	-1.76069	-2.14944	-2.10335	-2.11099	-2.39359	-2.59765	-2.42589	215.635	168.508	144.483	63.4078	48.5752	50.1062	49.8793	40.6614	35.6925	39.7358
ENSMUSG00000014243	Zswim7	11	62158050	62172201	-1	Cluster1	462.449	325.72	9.04e-65	4.83e-64	0.0661757	-0.61446	-0.704539	-0.775557	-0.710668	-0.835123	-1.07288	-1.10348	-1.18778	717.191	751.678	467.697	440.711	419.043	438.399	401.986	341.038	331.836	314.91
ENSMUSG00000021556	Golm1	13	59782440	59823625	-1	Cluster1	743.913	325	1.28e-64	6.85e-64	-0.117294	-0.755707	-0.99447	-1.05394	-0.670947	-0.586006	-0.68154	-0.697986	-0.861906	1130.45	1040.66	670.468	567.583	544.293	709.097	753.295	704.55	696.625	622.112
ENSMUSG00000049225	Pdp1	4	11958184	11966452	-1	Cluster1	223.796	321.844	6.02e-64	3.2e-63	-0.460513	-1.3811	-1.6933	-1.32832	-1.35589	-1.95214	-1.7052	-2.14296	-2.40532	533.557	388.013	205.16	164.852	212.637	208.991	137.845	164.575	121.459	100.873
ENSMUSG00000025485	Ric8a	7	140436870	140444285	1	Cluster1	800.061	316.682	7.52e-63	3.96e-62	-0.130255	-0.736477	-1.16601	-0.790991	-0.839816	-0.690493	-0.676412	-0.593918	-0.313969	1174.73	1074.56	705.092	523.97	678.682	656.501	727.681	734.09	779.264	946.033
ENSMUSG00000055541	Lair1	7	4006401	4066203	-1	Cluster1	40.8893	316.375	8.73e-63	4.6e-62	-0.353281	-2.64406	-3.0315	-3.15114	-3.29699	-3.09248	-2.52345	-2.81589	-2.93884	143.777	112.78	22.9232	17.6655	16.1441	14.5749	16.9598	25.0827	20.2226	18.7635
ENSMUSG00000038976	Ppp1r9b	11	94881861	94897725	1	Cluster1	978.762	314.429	2.26e-62	1.19e-61	-0.63195	-0.454593	-1.4373	-0.948572	-0.831202	-0.758103	-0.965607	-0.815194	-0.430797	1569.39	1012.84	1144.91	579.55	813.454	880.541	928.137	802.292	891.381	1165.13
ENSMUSG00000096440	Vmn2r-ps20	4	147605988	147606369	1	Cluster1	66.6245	313.896	2.93e-62	1.54e-61	0.108941	-0.793597	-2.96716	-2.84298	-2.06537	-2.0647	-1.53468	-1.33987	-1.12325	144.769	156.397	83.6165	18.4703	20.2536	34.6983	34.5814	50.0285	57.0013	66.4292
ENSMUSG00000025271	Pfkfb1	X	149371225	149426874	1	Cluster1	812.796	312.033	7.3e-62	3.82e-61	-0.100181	-1.12454	-1.1496	-0.548128	-0.674558	-0.478681	-0.314805	-0.314753	-0.417575	1124.72	1048.04	516.328	506.818	768.59	705.824	806.74	904.141	905.203	841.553
ENSMUSG00000025808	Ccdc7a	8	129460716	129791998	-1	Cluster1	356.99	311.391	9.99e-62	5.22e-61	-0.250777	-0.996426	-0.892743	-1.16671	-0.987983	-1.21098	-1.32497	-1.24111	-1.30996	650.069	546.617	326.406	349.902	289.597	328.785	280.801	260.231	274.958	262.536
ENSMUSG00000049515	Espnl	1	91249797	91276028	1	Cluster1	519.295	309.914	2.06e-61	1.07e-60	-0.228389	-0.300571	-1.16814	-0.944115	-0.863164	-0.855511	-1.18945	-1.23774	-1.12523	858.144	733.07	697.077	381.723	446.289	470.561	474.337	375.102	363.044	393.602
ENSMUSG00000027322	Siglec1	2	130911140	130928685	-1	Cluster1	18.4468	307.77	5.86e-61	3.04e-60	-0.65204	-3.62119	-4.00178	-6.15137	-4.67588	-5.56567	-5.0147	-4.69746	-4.35883	93.5246	59.386	7.71385	5.81144	1.3341	3.64371	1.9519	2.96262	3.52893	4.61096
ENSMUSG00000022469	Rapgef3	15	97642651	97665853	-1	Cluster1	200.242	302.01	9.78e-60	5.02e-59	-0.1538	-1.54878	-1.78033	-2.24242	-1.46408	-0.939156	-0.979082	-1.18551	-1.15083	398.539	358.966	135.986	116.06	84.3813	144.52	207.724	201.272	175.477	179.496
ENSMUSG00000020205	Phlda1	10	111342147	111344506	1	Cluster1	42.0095	301.462	1.28e-59	6.56e-59	-0.84743	-1.98183	-2.44132	-2.86935	-2.76638	-3.29057	-3.17224	-4.22772	-3.60944	159.784	88.7164	40.546	29.6353	21.8298	23.4031	16.3694	17.6762	8.95518	13.1802
ENSMUSG00000073608	Gal3st2c	1	93918231	93944869	1	Cluster1	15.3012	300.808	1.76e-59	9.01e-59	-0.555861	-4.74869	-4.82922	-5.24746	-6.31466	-6.38835	-6.42207	-6.11353	-5.59987	82.8659	56.2953	3.01055	2.87682	2.14008	0.978643	0.989602	1.03318	1.08618	1.73605
ENSMUSG00000022210	Dhrs4	14	55716215	55727797	1	Cluster1	398.9	300.685	1.87e-59	9.57e-59	-0.212707	-0.817473	-1.08296	-0.735136	-1.02637	-1.22744	-1.32976	-1.29088	-1.19523	704.029	607.801	399.38	332.762	423.225	346.733	300.839	280.428	286.1	307.702
ENSMUSG00000020798	Spns3	11	72385745	72441332	-1	Cluster1	1433.66	300.031	2.57e-59	1.32e-58	0.101232	-0.358284	-0.568157	-1.31133	-1.03071	-0.918607	-1.1206	-1.00386	-0.770488	2208.64	2369.42	1722.43	1489.73	889.949	1079.61	1168.34	1014.4	1099.21	1294.9
ENSMUSG00000059013	Sh2d3c	2	32611067	32645524	1	Cluster1	1370.09	299.379	3.54e-59	1.81e-58	-0.252661	-0.363698	-1.20574	-1.01001	-0.609726	-0.412091	-0.59553	-0.544386	-0.379051	1938.54	1627.2	1506.24	840.731	962.797	1268.44	1456.95	1281.07	1328.52	1490.46
ENSMUSG00000030761	Myo7a	7	97700267	97768731	-1	Cluster1	2405.72	296.553	1.41e-58	7.15e-58	-0.097041	-0.652906	-1.04702	-0.880469	-0.568662	-0.335919	-0.660019	-0.567032	-0.311192	3351.59	3133.84	2131.06	1622.84	1820.7	2257.54	2655.43	2119.79	2262.1	2702.33
ENSMUSG00000027474	Ccm2l	2	152907875	152923655	1	Cluster1	15.8278	295.567	2.27e-58	1.16e-57	-0.781433	-3.00633	-6.43966	-6.01093	-4.5259	-5.09853	-6.46177	-6.13121	-4.63342	84.6112	49.1993	10.4113	0.978207	1.29835	3.71654	2.46035	0.964719	1.22137	3.41659
ENSMUSG00000106062	Gm43820	3	37698756	37702101	1	Cluster1	33.0652	295.007	2.99e-58	1.52e-57	-1.00658	-1.86748	-2.59892	-2.65996	-3.47563	-4.67727	-4.26893	-4.53533	-4.03596	139.054	69.0682	38.1161	23.0168	22.1158	12.3991	5.42916	7.26962	5.83648	8.34719
ENSMUSG00000037736	Limch1	5	66903170	67214501	1	Cluster1	92.5289	294.868	3.2e-58	1.62e-57	-0.79332	-1.68846	-3.00171	-2.53199	-1.89385	-1.48764	-1.59905	-1.45147	-1.89513	245.257	141.29	76.3722	30.38	42.254	66.0966	87.4023	80.8	89.4376	65.9985
ENSMUSG00000032278	Paqr5	9	61860763	61934138	-1	Cluster1	58.7319	294.806	3.3e-58	1.67e-57	-0.998757	-2.95831	-3.36742	-2.99998	-1.89525	-1.99286	-1.92656	-2.54168	-2.459	196.475	98.5564	25.2748	19.1039	24.6053	52.7713	49.2616	51.989	33.6577	35.6244
ENSMUSG00000027359	Slc27a2	2	126394327	126430163	1	Cluster1	32.1592	293.372	6.64e-58	3.36e-57	-0.256777	-2.08619	-2.69836	-2.42842	-2.47534	-2.98393	-3.88406	-5.96995	-4.64141	113.193	94.7718	26.7327	17.3187	21.0596	20.3215	14.281	7.6493	1.76446	4.49994
ENSMUSG00000030811	Fbxl19	7	127343715	127368655	1	Cluster1	1238.8	292.624	9.57e-58	4.83e-57	-0.392394	-0.577386	-1.36509	-0.933723	-1.0672	-0.61203	-0.965221	-0.710392	-0.266996	1927.16	1468.38	1291.35	748.495	1009.05	919.463	1260.89	984.948	1176.27	1601.96
ENSMUSG00000004098	Col5a3	9	20681346	20726363	-1	Cluster1	49.8596	292.501	1.02e-57	5.13e-57	-0.0684789	-0.845829	-2.27255	-3.04153	-2.47962	-3.38029	-2.56679	-2.9985	-4.29059	144.452	137.474	80.1692	29.6307	17.5854	25.6312	13.9363	24.2923	18.0502	7.37485
ENSMUSG00000029674	Limk1	5	134684893	134717452	-1	Cluster1	859.103	290.464	2.75e-57	1.38e-56	-0.374784	-0.776853	-1.11808	-1.18513	-1.01076	-0.840966	-1.19387	-1.18202	-1.01733	1512.74	1167	882.427	696.875	665.366	749.108	844.345	659.856	665.692	747.622
ENSMUSG00000011263	Exoc3l2	7	19197256	19230687	1	Cluster1	32.8023	289.508	4.38e-57	2.2e-56	-0.293507	-1.53805	-2.80632	-3.15779	-2.81025	-3.13576	-4.07259	-3.38999	-3.73337	113.147	92.2803	38.9315	16.3427	12.6341	15.97	12.9194	6.75303	10.5868	8.45821
ENSMUSG00000085579	Gm12066	11	24151418	24167601	1	Cluster1	106.197	289.416	4.58e-57	2.3e-56	-0.229216	-1.3304	-3.60449	-2.9527	-0.941708	-0.886069	-0.922603	-0.90882	-1.33495	213.456	181.754	84.6995	17.5499	27.5156	110.613	115.374	112.499	113.459	85.053
ENSMUSG00000041115	Iqsec2	X	150927264	151008232	1	Cluster1	820.358	288.708	6.47e-57	3.25e-56	-0.241782	-1.02736	-1.44166	-0.980593	-0.470659	-0.407622	-0.438343	-0.30414	-0.310579	1165.05	986.51	572.347	429.375	590.315	839.004	878.22	859.596	944.289	938.871
ENSMUSG00000019124	Scrn1	6	54478158	54543474	-1	Cluster1	23.4831	288.017	9.06e-57	4.54e-56	-0.696155	-3.86276	-3.88838	-4.14975	-3.31601	-3.45845	-3.65504	-5.16628	-4.25204	108.707	67.0498	7.32253	7.42327	6.10663	10.7855	9.89602	8.61401	3.12103	5.80533
ENSMUSG00000081301	Gm15951	4	147604925	147605324	-1	Cluster1	86.4705	287.79	1.01e-56	5.07e-56	0.0498234	-1.077	-2.4404	-2.38727	-1.79655	-1.74883	-1.5096	-1.39686	-1.27106	187.495	193.864	88.6821	34.4084	35.6908	54.114	55.6804	65.9806	71.2498	77.5403
ENSMUSG00000085452	4930554G24Rik	11	14022103	14129041	-1	Cluster1	26.9585	286.518	1.88e-56	9.41e-56	-0.15353	-0.411166	-2.48423	-3.8583	-3.59399	-3.67662	-3.41699	-3.91056	-4.37259	82.3536	73.9882	61.9948	14.8465	5.61426	6.87093	6.47337	7.78621	5.69896	3.95827
ENSMUSG00000026980	Ly75	2	60122447	60213647	-1	Cluster1	347.844	284.917	4.11e-56	2.05e-55	0.0354371	-0.478899	-0.71321	-1.02901	-0.728134	-0.890849	-0.83747	-1.11175	-1.26821	541.546	555.132	388.842	330.516	265.234	326.726	292.288	303.613	249.99	224.551
ENSMUSG00000084843	B230312C02Rik	2	180012284	180027678	-1	Cluster1	65.4431	284.75	4.46e-56	2.22e-55	0.0559957	-0.541952	-2.61698	-3.6516	-2.61087	-1.30469	-1.53765	-0.892997	-0.907722	131.977	137.474	90.7661	21.694	10.4583	22.0284	53.4658	45.3107	70.9795	70.2764
ENSMUSG00000027318	Adam33	2	130892511	130905734	-1	Cluster1	36.6343	284.509	5.02e-56	2.5e-55	-1.21025	-2.59072	-4.06741	-4.53535	-3.98276	-3.49472	-3.51568	-3.43897	-3.49425	172.625	74.619	28.8332	10.4157	7.44073	10.7855	15.2979	14.7509	16.2834	15.2914
ENSMUSG00000032719	Sbspon	1	15924086	15962946	-1	Cluster1	201.041	284.473	5.11e-56	2.54e-55	-0.232043	-0.169337	-0.254072	-1.76091	-1.41432	-1.2738	-1.12369	-0.916261	-0.913909	325.153	276.904	288.562	272.337	95.8877	122.022	134.367	149.6	172.626	172.954
ENSMUSG00000041684	Bivm	1	44158117	44183930	1	Cluster1	26.2536	284.194	5.85e-56	2.91e-55	-0.476235	-1.28134	-2.64172	-3.55448	-4.09021	-3.62589	-3.75674	-4.0155	-4.84439	97.7314	70.1405	40.1546	15.7669	8.31821	5.67382	7.94412	7.33808	6.10686	3.36108
ENSMUSG00000003865	Gys1	7	45084268	45106043	1	Cluster1	726.04	284.048	6.28e-56	3.12e-55	-0.134923	-0.598161	-0.887178	-1.04104	-1.05447	-0.80868	-1.29544	-1.15416	-1.02927	1211.13	1103.11	800.029	654.93	588.711	581.311	691.394	492.897	542.874	594.014
ENSMUSG00000040860	Crocc	4	140743948	140787861	-1	Cluster1	709.164	279.903	4.74e-55	2.34e-54	-0.161758	-0.449678	-1.03752	-1.05451	-0.999611	-0.776864	-1.48068	-1.278	-0.789498	1176.89	1051.95	861.835	573.1	566.703	587.317	687.149	420.319	485.717	680.653
ENSMUSG00000092356	Gm20532	2	26476651	26525646	1	Cluster1	49.8582	277.608	1.45e-54	7.15e-54	-0.375534	-1.69325	-2.44901	-2.84048	-2.95373	-2.63492	-2.53869	-2.40579	-2.37322	153.632	118.299	47.539	27.9056	21.409	19.6865	24.74	26.4955	29.0426	29.8325
ENSMUSG00000020037	Rfx4	10	84591926	84742402	1	Cluster1	75.8114	277.529	1.51e-54	7.42e-54	-0.434205	-0.960902	-1.73507	-2.25303	-2.17662	-2.29127	-2.3396	-2.38985	-2.31257	200.565	148.765	102.903	60.0708	42.1192	44.2139	40.891	39.317	38.8112	40.4574
ENSMUSG00000025464	Paox	7	139695712	139717137	1	Cluster1	515.054	276.985	1.97e-54	9.67e-54	-0.16408	-0.640274	-0.796378	-0.693014	-0.948104	-0.980032	-1.1031	-1.16899	-1.17766	843.849	752.466	540.527	485.584	522.031	438.117	427.634	392.112	375.115	373.103
ENSMUSG00000031387	Renbp	X	72965727	72974456	-1	Cluster1	480.705	276.576	2.4e-54	1.18e-53	-0.276269	-0.944776	-1.17563	-1.04547	-0.575816	-0.136106	-0.271254	-0.251094	-0.489015	664.843	549.929	344.865	294.147	322.171	445.719	605.019	550.127	556.717	473.518
ENSMUSG00000062190	Lancl2	6	57679525	57716424	1	Cluster1	671.067	275.243	4.6e-54	2.25e-53	-0.075981	-0.884289	-0.951927	-1.19141	-0.991078	-0.853968	-0.404474	-0.578097	-0.833021	1033.91	979.855	560.465	534.321	452.586	520.964	571.952	782.512	694.159	579.947
ENSMUSG00000070348	Ccnd1	7	144483668	144493662	-1	Cluster1	159.287	273.306	1.18e-53	5.77e-53	-0.606513	-1.32523	-1.19292	-2.39633	-1.38783	-1.15766	-1.55268	-1.51979	-1.71595	353.489	232.215	141.081	154.67	67.3241	135.129	158.582	120.49	122.016	107.872
ENSMUSG00000046157	Tmem229b	12	79008569	79054401	-1	Cluster1	972.917	273.036	1.35e-53	6.58e-53	-0.393483	-0.717255	-1.05172	-0.589042	-0.181346	-0.230394	-0.267093	-0.353966	-0.337473	1271.37	967.776	772.687	613.443	845.607	1120.28	1083.68	1055.02	993.039	1006.27
ENSMUSG00000025034	Trim8	19	46490141	46505287	1	Cluster1	1026.91	272.377	1.86e-53	9.06e-53	-0.381354	-0.677894	-1.00724	-0.865964	-0.70221	-0.526022	-0.719226	-0.686442	-0.474407	1534.02	1177.13	959.343	763.569	841.688	941.992	1065.64	930.357	951.242	1104.14
ENSMUSG00000039835	Nhsl1	10	18194733	18409640	1	Cluster1	91.8969	270.43	4.8e-53	2.33e-52	-0.493042	-2.124	-3.09899	-2.55495	-1.19267	-1.25085	-0.807366	-1.00782	-1.25116	201.094	142.394	46.1594	23.7082	34.3291	87.5744	84.4608	115.044	99.8868	84.3179
ENSMUSG00000115320	4930524C18Rik	14	115069397	115098759	1	Cluster1	30.7111	267.287	2.22e-52	1.07e-51	0.169211	-1.3582	-2.70092	-3.49307	-2.50518	-3.0923	-2.62318	-3.49902	-2.63969	88.7055	99.7548	34.6195	13.6371	7.86159	15.4807	10.4591	14.4023	7.87133	14.319
ENSMUSG00000112533	Gm20758	10	111690426	111710281	-1	Cluster1	106.28	265.582	5.09e-52	2.45e-51	0.0936911	-0.319826	-1.16952	-3.16308	-1.18265	-1.10435	-0.735246	-0.75539	-0.992647	176.386	187.998	141.332	78.4278	19.654	77.4238	82.0823	105.951	104.77	88.7758
ENSMUSG00000062127	Cttnbp2nl	3	104909231	104960462	-1	Cluster1	78.73	263.566	1.36e-51	6.52e-51	-0.183363	-1.99594	-1.4691	-2.08487	-1.8871	-1.89296	-2.01507	-1.93867	-2.13355	196.804	173.081	49.483	71.0045	46.3278	52.9693	53.0939	48.3107	51.4352	44.7908
ENSMUSG00000086035	Gm12610	4	89310085	89351724	1	Cluster1	351.667	263.258	1.58e-51	7.57e-51	-0.164705	-0.956958	-0.405255	-1.31183	-0.132918	-0.328158	-0.35811	-0.702038	-1.12953	493.801	439.356	254.144	372.399	198.903	449.759	393.435	385.415	303.593	225.87
ENSMUSG00000020827	Mink1	11	70453707	70505309	1	Cluster1	2798.26	263.135	1.67e-51	8.03e-51	-0.280616	-0.403265	-0.82759	-0.877395	-0.704693	-0.620279	-1.03308	-0.902018	-0.678016	4240.31	3490.98	3205.69	2389.26	2308.16	2599.48	2758.65	2070.41	2268.49	2651.13
ENSMUSG00000046223	Plaur	7	24161909	24175393	1	Cluster1	35.7935	263.072	1.73e-51	8.28e-51	-0.840074	-1.80413	-2.76654	-3.85118	-2.53107	-3.07254	-3.2487	-3.02952	-3.22692	133.002	74.5875	38.0378	19.622	9.26719	22.9866	15.779	14.1596	16.2857	14.208
ENSMUSG00000015126	Tsr3	17	25459144	25461772	1	Cluster1	315.889	259.96	7.86e-51	3.74e-50	-0.152005	-0.638778	-1.12613	-0.827149	-1.19976	-1.12897	-1.40742	-1.45544	-1.31863	563.776	507.889	362.484	257.951	318.006	245.44	257.86	212.114	206.55	226.827
ENSMUSG00000026811	St6galnac6	2	32489721	32510818	1	Cluster1	342.704	257.846	2.2e-50	1.04e-49	0.117739	-0.092059	-0.763664	-1.28087	-0.860339	-0.713531	-0.737936	-0.47449	-0.260905	467.181	506.438	438.279	275.334	192.705	257.131	284.896	279.408	335.761	389.908
ENSMUSG00000063681	Crb1	1	139124794	139304838	-1	Cluster1	107.367	254.36	1.2e-49	5.65e-49	-0.161622	-2.21153	-2.1845	-2.39657	-2.39264	-2.24209	-1.57703	-1.66329	-1.65973	276.017	246.596	59.7214	60.5888	52.3272	53.249	58.3592	92.918	86.5916	87.3039
ENSMUSG00000001082	Mfsd10	5	34790986	34794556	-1	Cluster1	249.232	252.836	2.51e-49	1.18e-48	-0.292089	-0.822963	-1.30318	-0.928485	-1.46567	-1.37547	-1.42066	-1.6526	-1.52269	488.27	400.06	276.281	198.465	256.682	176.751	188.407	182.407	154.988	170.01
ENSMUSG00000025967	Eef1b2	1	63215984	63219645	1	Cluster1	1029.12	252.143	3.52e-49	1.65e-48	-0.0739014	-0.454042	-0.695805	-0.820783	-0.755805	-0.988605	-0.873239	-1.19173	-1.05699	1601.53	1521.05	1169.38	988.545	906.817	949.7	807.133	876.102	701.369	769.54
ENSMUSG00000115671	Gm49289	14	71324710	71384448	1	Cluster1	41.7328	249.855	1.07e-48	5e-48	0.0191478	-0.334323	-1.389	-2.50628	-3.34595	-2.78624	-2.9216	-2.48522	-2.57688	102.009	103.539	80.7953	38.8971	17.9348	10.3166	14.6802	13.5061	18.4558	17.194
ENSMUSG00000050288	Fzd2	11	102495222	102498884	1	Cluster1	113.029	249.343	1.37e-48	6.41e-48	-0.839798	-1.8501	-2.42262	-1.71499	-1.40905	-1.57605	-1.79789	-2.08854	-2.5826	303.482	169.58	84.1189	56.6782	92.4493	114.079	101.738	86.495	70.8466	50.8182
ENSMUSG00000102674	8030442B05Rik	2	11343177	11403312	-1	Cluster1	36.2251	242.562	3.7e-47	1.7e-46	0.0357444	-1.29813	-1.09918	-3.4224	-2.23993	-2.81375	-2.56552	-2.57833	-2.56014	93.9369	96.2856	38.2726	43.8459	8.77483	19.905	13.4006	15.9521	15.8778	15.9996
ENSMUSG00000026896	Ifih1	2	62426142	62476599	-1	Cluster1	444.276	241.399	6.51e-47	2.99e-46	-0.0368641	-1.22466	-1.22165	-0.705382	-0.819782	-0.872718	-0.369407	-0.681647	-0.750928	678.159	661.195	289.69	290.636	415.99	384.909	370.063	526.276	422.751	403.089
ENSMUSG00000053964	Lgals4	7	28533279	28541133	1	Cluster1	141.265	240.806	8.69e-47	3.98e-46	0.262757	-0.610888	-1.0943	-1.42895	-2.10516	-1.31706	-1.49723	-1.09773	-0.802059	246.657	296.205	161.636	115.949	91.7148	57.0295	99.1513	87.0053	115.357	141.941
ENSMUSG00000026456	Cyb5r1	1	134333297	134339478	1	Cluster1	384.345	237.429	4.48e-46	2.04e-45	-0.124412	-0.368271	-0.699911	-0.926823	-1.09816	-0.993602	-1.09144	-1.04056	-1.03939	615.632	564.468	476.164	379.313	324.077	286.875	308.844	288.806	299.25	300.02
ENSMUSG00000053898	Ech1	7	28524642	28531672	1	Cluster1	378.041	234.793	1.61e-45	7.27e-45	-0.106559	-0.55361	-1.08866	-0.924361	-0.962234	-0.730522	-0.345111	-0.168152	-0.0297047	512.411	476.35	348.394	240.69	270.3	262.347	308.8	403.744	455.33	502.045
ENSMUSG00000110178	Gm33831	8	34847698	34852982	-1	Cluster1	10.553	233.448	3.09e-45	1.39e-44	-0.732355	-3.75409	-4.93333	-8.5299	-5.25103	-6.9144	-5.95579	-6.61719	-8.15426	59.6284	35.8903	4.39024	1.95641	0	1.54079	0.481147	0.964719	0.678282	0
ENSMUSG00000015947	Fcgr1	3	96190225	96201285	-1	Cluster1	37.6777	232.834	4.16e-45	1.87e-44	-0.279898	-2.07293	-2.67197	-3.82475	-2.01225	-2.22517	-2.40445	-3.00588	-2.99915	117.882	97.2002	28.1124	18.4703	8.31821	29.1497	25.2212	22.5308	15.1972	14.6942
ENSMUSG00000048163	Selplg	5	113956597	113970705	-1	Cluster1	986.391	232.02	6.18e-45	2.78e-44	-0.362853	-0.769979	-0.956585	-1.04245	-0.293624	-0.159361	-0.245287	-0.359951	-0.379399	1321.1	1028.52	773.819	681.524	641.646	1076.58	1182.9	1113.19	1028.86	1015.77
ENSMUSG00000026604	Ptpn14	1	189460465	189608892	1	Cluster1	194.734	230.766	1.13e-44	5.09e-44	-0.317699	-0.848932	-1.01798	-1.2234	-1.09713	-0.97419	-1.37969	-1.4095	-1.64111	365.256	292.736	202.841	180.333	156.434	170.276	185.881	139.996	136.4	117.192
ENSMUSG00000107993	G930045G22Rik	6	50826003	50855057	-1	Cluster1	18.338	229.41	2.19e-44	9.79e-44	0.0746366	-0.947093	-2.08139	-3.71994	-3.78929	-4.28441	-3.31944	-4.99852	-4.66338	57.7458	60.7422	29.838	13.6371	4.38741	4.13304	2.9415	5.85677	1.76446	2.33323
ENSMUSG00000021576	Pdcd6	13	74451628	74465699	-1	Cluster1	1331.82	227.244	6.26e-44	2.78e-43	-0.549605	-1.20507	-1.188	-0.692523	-0.624224	-0.519675	-0.332248	-0.408637	-0.656244	1986.28	1356.26	861.88	872.034	1229.07	1290.48	1385.53	1579.35	1496.79	1260.57
ENSMUSG00000020430	Pes1	11	3913975	3930004	1	Cluster1	265.533	223.788	3.34e-43	1.47e-42	0.166741	-0.247957	-0.923477	-0.575447	-0.629604	-0.699839	-1.04871	-1.04522	-1.03789	385.848	432.575	325.216	203.174	259.064	249.812	237.832	186.95	187.015	187.843
ENSMUSG00000014778	Fhod1	8	106055795	106074585	-1	Cluster1	492.963	223.609	3.64e-43	1.61e-42	-1.01041	-1.23391	-1.33888	-1.22703	-0.880415	-0.683754	-1.11901	-0.960252	-0.703605	896.71	445.002	381.457	354.625	383.023	486.685	558.49	411.562	460.618	551.458
ENSMUSG00000026976	Pax8	2	24310572	24365611	-1	Cluster1	18.3229	223.051	4.77e-43	2.1e-42	0.0297607	-1.31269	-2.45243	-3.3145	-3.4123	-3.37113	-4.67557	-5.67407	-4.75211	61.2612	62.6661	24.554	11.1627	6.21388	5.74664	5.883	2.37757	1.08618	2.27773
ENSMUSG00000024402	Lta	17	35422141	35424327	-1	Cluster1	68.7229	222.24	7.07e-43	3.11e-42	-0.534825	-1.84897	-2.30423	-1.59701	-1.81641	-2.09187	-2.0242	-2.25651	-2.13996	185.466	128.549	51.5216	37.5743	61.2808	52.4072	43.4879	45.5846	39.2191	42.1379
ENSMUSG00000030590	Fam98c	7	28851935	28855659	-1	Cluster1	94.954	221.992	7.97e-43	3.5e-42	0.0136851	-0.200747	-1.37295	-1.50248	-2.00962	-1.56923	-1.66246	-1.41956	-0.725809	172.908	174.563	150.426	66.6893	61.1459	42.9644	58.1134	54.4413	63.7911	104.498
ENSMUSG00000032741	Tpcn1	5	120672218	120726738	-1	Cluster1	3280.39	221.911	8.3e-43	3.64e-42	-0.266447	-0.532132	-0.871119	-1.31	-1.27015	-1.02203	-1.37268	-1.19926	-0.817172	5686.5	4727.71	3932.42	3108.99	2293.44	2356.5	2800.3	2194.98	2475.63	3227.45
ENSMUSG00000038555	Reep2	18	34973642	34980516	1	Cluster1	336.362	214.374	3.19e-41	1.38e-40	-0.084315	-0.97513	-1.36448	-0.973509	-0.533615	-0.874355	-1.01486	-1.19964	-1.06738	561.81	530.091	285.456	217.729	285.936	386.933	306.422	277.31	243.885	268.05
ENSMUSG00000059772	Slx1b	7	126288640	126294956	-1	Cluster1	137.897	213.669	4.48e-41	1.94e-40	-0.357479	-0.934219	-1.16572	-1.34556	-1.28353	-1.3809	-1.63382	-1.81501	-1.70931	284.202	222.217	148.951	126.298	112.04	116.911	109.064	91.5488	80.7504	86.9842
ENSMUSG00000040532	Abhd11	5	135038006	135041029	1	Cluster1	146.266	212.848	6.67e-41	2.87e-40	-0.0577903	-0.214827	-1.13166	-1.20385	-1.75194	-1.22869	-1.7231	-1.49789	-1.35736	266.512	256.341	229.528	121.524	115.498	79.2763	113.75	80.3892	95.2647	104.58
ENSMUSG00000004952	Rasa4	5	136112770	136140714	1	Cluster1	79.459	211.567	1.24e-40	5.33e-40	0.0131438	-1.0903	-1.66999	-2.4887	-1.82042	-1.68629	-1.6025	-1.40882	-1.04981	167.211	168.539	78.2871	52.4764	29.8344	47.7528	52.0497	54.9579	62.5674	80.9148
ENSMUSG00000100120	Gm53065	1	52562061	52621838	1	Cluster1	86.3039	211.416	1.33e-40	5.73e-40	-0.112289	-1.07932	-2.31821	-2.61964	-0.856897	-0.47577	0.0382231	-0.180068	-0.173016	126.483	116.564	60.2692	25.3756	20.5315	69.5014	90.8795	129.963	111.154	112.317
ENSMUSG00000085147	Gm12609	4	89270194	89288117	1	Cluster1	168.392	211.303	1.41e-40	6.05e-40	-0.0110803	-1.12841	-0.657297	-1.75975	-0.591169	-0.81559	-0.894072	-1.26102	-1.74646	287.126	284.851	132.078	182.233	85.0882	190.711	163.148	154.498	118.893	85.2903
ENSMUSG00000035211	Xrra1	7	99508323	99567029	1	Cluster1	312.554	210.031	2.6e-40	1.12e-39	-0.0521137	-0.388417	-0.434157	-1.53508	-1.0317	-0.693364	-0.691348	-0.727159	-0.6811	461.767	445.948	352.64	342.084	159.201	226.19	285.732	284.86	279.163	287.952
ENSMUSG00000107881	Gm44250	6	5216258	5220486	-1	Cluster1	97.0469	209.026	4.23e-40	1.81e-39	0.0920524	-1.57838	-2.39331	-1.88907	-1.35344	-1.12368	-0.776902	-1.13083	-0.906391	183.534	195.82	61.2904	34.6374	49.6314	71.4587	84.3892	107.19	84.4099	98.1087
ENSMUSG00000069805	Fbp1	13	63012567	63036096	-1	Cluster1	67.8727	208.345	5.88e-40	2.51e-39	-0.512656	-2.47974	-2.34218	-2.35706	-1.66143	-1.52041	-1.16643	-1.48568	-2.09964	170.613	119.782	30.5587	33.6614	33.3086	53.9684	59.5946	75.771	61.6094	39.8602
ENSMUSG00000082599	Gm13141	4	147612176	147612631	-1	Cluster1	55.0635	204.851	3.18e-39	1.35e-38	-0.311488	-0.767215	-3.48384	-2.93391	-2.16496	-1.30179	-0.762071	-0.490942	-0.36411	103.459	83.1973	61.1629	9.20626	13.4401	23.205	41.9352	61.0885	73.6926	80.2487
ENSMUSG00000032334	Loxl1	9	58195021	58220469	-1	Cluster1	59.8099	203.733	5.46e-39	2.31e-38	-0.00450784	-1.44591	-3.89427	-2.52557	-1.44245	-0.753332	-0.597034	-0.670824	-0.597821	108.494	107.986	40.2001	7.19204	18.848	40.1013	64.406	71.5324	67.5904	71.7484
ENSMUSG00000020826	Nos2	11	78811613	78851080	1	Cluster1	55.8585	203.618	5.77e-39	2.44e-38	0.27228	-0.887338	-1.27975	-2.39012	-2.7386	-1.76809	-1.74065	-2.03402	-1.53273	119.319	144.192	64.3792	49.0815	22.7431	18.0934	34.9534	35.3897	29.4481	40.9857
ENSMUSG00000039497	Dse	10	34027389	34083711	-1	Cluster1	104.902	203.249	6.9e-39	2.91e-38	-0.608594	-1.45441	-1.33971	-1.6706	0.155522	-0.489499	-0.473971	-0.981409	-1.55135	171.405	112.465	62.5754	67.6675	53.7686	190.525	122.038	123.453	86.7221	58.4016
ENSMUSG00000038776	Ephx1	1	180803775	180848469	-1	Cluster1	396.031	198.397	7.18e-38	2.99e-37	-0.00188904	-0.604242	-1.00005	-0.878634	-0.756135	-0.586963	-0.467246	-0.10005	0.171768	511.715	512.115	336.335	255.592	278.583	302.428	340.566	369.886	476.237	576.848
ENSMUSG00000049580	Tsku	7	97999875	98010535	-1	Cluster1	64.8445	198.266	7.65e-38	3.19e-37	-0.560397	-1.27013	-1.66329	-1.69579	-2.44104	-2.0213	-2.3367	-1.84297	-1.66855	164.62	111.55	68.2671	51.7849	50.8582	30.274	40.601	32.5266	46.0066	51.957
ENSMUSG00000058099	Nfam1	15	82877174	82917507	-1	Cluster1	27.4588	196.744	1.59e-37	6.62e-37	-0.643763	-1.95732	-2.25627	-2.43912	-2.81465	-2.94643	-4.11335	-3.55658	-3.9904	99.285	63.7384	25.4477	20.5979	18.2126	14.0855	12.9194	5.6514	8.41442	6.23599
ENSMUSG00000091549	Gm6548	17	79158221	79159385	-1	Cluster1	91.8518	195.566	2.81e-37	1.16e-36	0.0271406	-1.08997	-1.26373	-1.98825	-1.36381	-1.68628	-1.13686	-1.71851	-1.63291	186.308	189.827	87.3024	77.2161	47.0705	72.0209	57.9327	84.5219	56.4582	59.8601
ENSMUSG00000026458	Ppfia4	1	134224521	134260666	-1	Cluster1	65.8588	193.81	6.56e-37	2.7e-36	-0.10466	-1.09463	-1.22947	-2.21472	-1.82849	-1.73278	-1.61252	-1.89862	-1.85966	146.568	136.15	68.5183	62.6053	31.6251	41.1323	44.2148	47.8252	39.4918	40.4574
ENSMUSG00000000903	Vpreb3	10	75778891	75785491	1	Cluster1	283.014	192.058	1.53e-36	6.27e-36	-0.311393	-0.500323	-0.746414	-1.02677	-1.10461	-1.06214	-0.959083	-1.0228	-1.10777	470.613	379.213	332.711	280.685	230.654	218.955	225.247	242.661	231.529	217.871
ENSMUSG00000112934	Gm32305	13	94822074	94836864	-1	Cluster1	24.6922	191.679	1.83e-36	7.52e-36	-0.299728	-2.44045	-1.2244	-4.88006	-2.62204	-2.24169	-2.79715	-2.67877	-4.09279	77.2513	63.0446	14.2992	33.0278	2.5967	12.5448	16.3694	11.2654	12.0785	4.44443
ENSMUSG00000026659	Dusp12	1	170701067	170713109	-1	Cluster1	297.738	191.405	2.09e-36	8.58e-36	-0.0850809	-0.566243	-0.905059	-1.05648	-0.8366	-0.633166	-0.903594	-1.03492	-0.802185	462.558	436.802	312.923	247.429	222.273	259.036	298.324	246.844	225.963	265.231
ENSMUSG00000028064	Sema4a	3	88343266	88368489	-1	Cluster1	15.1156	191.342	2.16e-36	8.84e-36	-0.799717	-2.94579	-4.40897	-3.90507	-4.30143	-3.38717	-4.426	-4.9213	-4.17382	72.1365	41.3779	9.42299	3.33702	4.80828	3.64371	6.84529	3.34229	2.17236	4.06928
ENSMUSG00000110298	Gm8189	19	8450677	8519162	-1	Cluster1	119.673	190.973	2.58e-36	1.06e-35	-0.0439584	0.0986775	-0.813891	-2.18738	-1.14201	-1.26588	-0.655136	-0.882928	-1.13138	189.244	183.173	202.825	107.251	41.4481	85.7103	78.7962	120.316	101.523	86.4426
ENSMUSG00000033033	Calhm2	19	47093792	47126733	-1	Cluster1	235.522	188.842	7.19e-36	2.94e-35	-0.131445	-1.32578	-1.73648	-0.84768	-0.668607	-0.643386	-0.581451	-0.540927	-0.254431	355.418	324.274	140.537	106.565	197.203	223.723	227.608	237.502	244.286	298.105
ENSMUSG00000002250	Ppard	17	28451674	28520448	1	Cluster1	3240.07	188.209	9.75e-36	3.98e-35	-0.457297	-1.00705	-1.21965	-1.57818	-1.30921	-0.980892	-1.52832	-1.38423	-0.924282	6283.22	4576.45	3126.27	2698.04	2104.27	2534.58	3183.58	2177.52	2405.8	3310.98
ENSMUSG00000034006	Slc66a2	18	80296507	80335940	1	Cluster1	652.223	188.127	1.01e-35	4.14e-35	-0.469087	-0.897286	-1.13854	-0.87999	-0.650966	-0.579005	-0.524931	-0.516465	-0.47684	977.58	706.294	524.766	443.693	530.88	621.389	654.553	678.211	681.98	702.887
ENSMUSG00000020598	Nrcam	12	44375668	44648747	1	Cluster1	348.253	187.97	1.09e-35	4.46e-35	-0.101182	-1.33254	-0.357005	-0.904596	-0.300173	-0.23986	-0.288702	-0.248088	-0.343439	449.205	418.51	179.226	350.303	239.966	364.631	380.287	368.286	377.833	354.284
ENSMUSG00000032691	Nlrp3	11	59432394	59457782	1	Cluster1	18.3913	187.961	1.1e-35	4.48e-35	-0.104478	-2.35131	-2.80577	-2.62189	-3.34213	-4.51282	-4.34146	-4.22275	-4.57747	67.7297	63.1077	13.249	9.60865	11.0579	6.434	2.96881	3.27383	3.66412	2.8194
ENSMUSG00000020654	Adcy3	12	4183103	4263525	1	Cluster1	164.56	187.832	1.17e-35	4.76e-35	0.0389749	-0.300516	-0.172013	-1.60066	-0.776932	-0.845174	-1.20573	-0.986853	-0.746899	244.499	251.327	198.389	217.044	80.6212	141.939	136.193	105.883	123.769	145.941
ENSMUSG00000034990	Otoa	7	120680873	120762320	1	Cluster1	127.715	187.531	1.35e-35	5.5e-35	0.129313	-0.398969	-0.218769	-1.02586	-1.12862	-1.30692	-1.39033	-0.442182	0.161844	175.02	191.751	132.786	150.121	86.0291	79.9637	70.7429	66.8084	128.389	195.538
ENSMUSG00000053646	Plxnb1	9	108924457	108948985	1	Cluster1	33.1527	186.042	2.77e-35	1.12e-34	-0.327496	-1.63579	-2.90675	-2.95705	-3.92255	-3.13511	-2.23112	-1.95957	-1.19202	95.2906	76.0698	30.7153	12.7745	12.2848	6.30879	10.7764	20.4645	24.9682	41.8738
ENSMUSG00000087574	C030037D09Rik	11	88609471	88619719	1	Cluster1	349.415	185.407	3.76e-35	1.52e-34	-0.205502	-0.653424	-1.18469	-0.953814	-0.617154	-0.795483	-1.03352	-1.05738	-0.956068	566.3	490.7	360.68	249.152	292.185	368.12	326.524	277.117	271.569	291.8
ENSMUSG00000087678	Gm14120	2	148310810	148320700	1	Cluster1	70.8014	185.109	4.34e-35	1.75e-34	0.252328	0.0228497	-1.85491	-2.41498	-1.69456	-1.0441	-0.565615	0.0370759	0.508881	93.2914	111.329	94.8433	25.778	17.4782	28.9517	45.0848	63.2233	95.4116	132.623
ENSMUSG00000101009	1700108F19Rik	14	76910403	76924609	1	Cluster1	27.653	184.537	5.71e-35	2.31e-34	-0.0724896	-1.45502	-2.36121	-5.09889	-2.78051	-2.38649	-2.07888	-1.60353	-2.05045	75.0896	71.5283	27.3134	14.6153	2.21158	10.7855	14.4175	17.8131	24.7002	18.0553
ENSMUSG00000029094	Afap1	5	36050663	36161267	1	Cluster1	57.6649	183.659	8.72e-35	3.52e-34	0.0561587	-0.821718	-1.0422	-1.57603	-1.96098	-1.84892	-2.28087	-1.69164	-2.17221	122.718	127.54	69.6304	59.7285	41.1702	31.7624	34.0184	24.9147	38.0001	27.1662
ENSMUSG00000014786	Slc9a5	8	106075475	106096513	1	Cluster1	237.181	183.366	1e-34	4.05e-34	-0.247148	-0.96839	-1.6415	-1.13527	-0.778221	-0.706178	-1.02943	-1.05253	-0.947723	408.065	343.765	208.611	130.964	185.776	237.092	250.042	198.994	196.786	211.717
ENSMUSG00000034031	Ccdc182	11	88184884	88186087	1	Cluster1	11.1419	181.205	2.84e-34	1.14e-33	0.0655669	-2.33257	-1.67248	-7.96028	-3.94303	-3.75579	-4.79665	-7.49092	-4.56129	40.1522	42.0086	7.96504	12.5433	0	2.59225	2.99611	1.48131	0	1.68054
ENSMUSG00000022178	Ajuba	14	54804929	54815015	-1	Cluster1	29.0686	181.055	3.05e-34	1.22e-33	-0.920696	-1.76842	-2.32504	-2.78397	-2.61689	-3.05226	-2.99276	-3.01301	-2.97139	102.717	54.277	30.151	20.5424	14.953	16.7506	12.4383	12.7841	12.892	13.1802
ENSMUSG00000004609	Cd33	7	43173640	43193852	-1	Cluster1	47.0959	180.79	3.47e-34	1.39e-33	-0.0690456	-1.33102	-2.5047	-3.05079	-1.73596	-1.91765	-1.78105	-1.78791	-1.91131	115.854	110.288	46.0028	20.3111	13.8967	35.0624	30.6777	33.8336	34.0609	30.9713
ENSMUSG00000040483	Xaf1	11	72192455	72204559	1	Cluster1	42.3776	180.323	4.34e-34	1.73e-33	-0.333585	-2.00942	-2.11655	-2.58727	-2.6547	-2.48174	-2.06149	-2.02269	-1.70581	118.695	94.0464	29.1955	27.4476	19.797	18.8535	21.2082	28.5619	29.5833	36.3881
ENSMUSG00000021253	Tgfb3	12	86103519	86125815	-1	Cluster1	196.4	179.616	6.09e-34	2.43e-33	-0.0941143	-0.878181	-0.900182	-1.24814	-1.20064	-1.03994	-1.03788	-1.12821	-0.625722	330.148	308.852	179.761	176.995	139.242	143.448	160.551	160.43	150.646	213.926
ENSMUSG00000116701	Gm30726	16	76345683	76348112	1	Cluster1	40.3854	178.762	9.19e-34	3.66e-33	-0.502799	-0.678245	-1.3392	-2.84156	-2.23074	-2.46138	-1.94891	-2.36967	-2.42151	103.525	72.7897	64.6923	40.9113	14.4248	22.2264	18.8297	26.7383	20.3554	19.3607
ENSMUSG00000002486	Tchp	5	114845821	114860388	1	Cluster1	513.041	178.386	1.1e-33	4.38e-33	-0.270953	0.109011	-0.56445	-0.717604	-0.998273	-0.61283	-1.06085	-0.646654	-0.180315	698.685	578.944	753.277	472.583	425.087	349.401	456.95	333.488	444.89	617.111
ENSMUSG00000058126	Tpm3-rs7	14	113552040	113554186	1	Cluster1	186.513	176.253	3.07e-33	1.21e-32	-0.0608667	-0.827643	-1.1231	-0.737413	-1.1602	-0.776763	-1.31281	-1.01371	-1.17406	313.353	299.58	176.516	143.852	187.88	140.095	182.749	125.936	156.065	139.108
ENSMUSG00000112310	NA	NA	NA	NA	NA	Cluster1	14.2082	174.765	6.27e-33	2.47e-32	-0.26291	-1.34007	-2.35738	-3.72078	-4.05035	-3.72047	-4.44152	-5.44198	-4.93516	52.0687	43.3332	20.415	10.0689	3.96655	3.15439	3.9311	2.37757	1.08618	1.68054
ENSMUSG00000086791	Gm12147	11	43150618	43201915	-1	Cluster1	16.4285	174.391	7.5e-33	2.96e-32	-0.319717	-1.63874	-2.83567	-5.06999	-2.91906	-4.57793	-4.14129	-3.02957	-2.79826	58.9995	47.3702	18.8624	8.22805	1.79072	7.70393	2.46035	3.27383	7.19305	8.4027
ENSMUSG00000097917	Gm26839	12	99530055	99586297	1	Cluster1	227.42	174.35	7.65e-33	3.01e-32	0.0190551	-0.166797	-0.434253	-1.11209	-1.08851	-1.06109	-1.09994	-0.894963	-0.470649	335.3	339.885	298.813	248.465	155.171	156.857	160.715	155.986	181.441	241.565
ENSMUSG00000056130	Ticam2	18	46690358	46707600	-1	Cluster1	39.9427	173.456	1.17e-32	4.62e-32	-0.0388129	-0.986585	-1.86294	-1.74919	-1.47594	-2.23904	-1.8153	-2.55166	-3.39725	95.6863	93.4157	48.5729	26.296	28.4646	34.2614	20.2732	26.9811	16.4209	9.05539
ENSMUSG00000102758	Naaladl2	3	23852266	25198425	-1	Cluster1	142.843	172.309	2.04e-32	8e-32	-0.075169	-1.35613	-1.11991	-1.4768	-0.439563	-0.314667	-0.0397915	-0.443186	-1.06774	207.417	196.955	80.7953	95.8666	74.5503	152.547	166.789	202.074	152.408	99.0256
ENSMUSG00000049295	Zfp219	14	52243534	52258190	-1	Cluster1	348.426	171.741	2.68e-32	1.05e-31	-0.206863	-0.429469	-0.796246	-0.873815	-1.04984	-0.820598	-0.886434	-0.839318	-0.578291	532.32	461.212	394.694	306.403	290.474	257.297	301.593	287.399	296.139	356.728
ENSMUSG00000008301	Phax	18	56695515	56720784	1	Cluster1	479.604	171.404	3.15e-32	1.23e-31	-0.533549	-0.873976	-0.921951	-0.648984	-0.855065	-1.02202	-0.741177	-0.696062	-0.729451	765.957	528.419	418.115	404.455	488.241	423.606	377.11	458.155	470.406	461.574
ENSMUSG00000029810	Tmem176b	6	48810752	48818430	-1	Cluster1	11.2225	170.622	4.58e-32	1.79e-31	-0.829578	-1.94867	-3.76621	-4.61592	-4.67796	-8.20306	-6.79889	-3.64125	-5.56022	53.6015	30.2135	13.9698	4.02844	2.17583	2.10293	0	0.516589	4.47759	1.13886
ENSMUSG00000099528	2410012E07Rik	14	71090373	71111394	1	Cluster1	33.5479	170.312	5.31e-32	2.07e-31	-0.836209	-2.20154	-2.36122	-3.17217	-2.4574	-2.50043	-2.29528	-2.51995	-3.27435	114.813	64.0852	25.1019	22.2675	12.8129	20.8836	20.3278	23.2591	20.2202	11.7083
ENSMUSG00000024730	Ms4a8a	19	11044835	11058466	-1	Cluster1	19.3067	168.57	1.23e-31	4.76e-31	-0.0413124	-1.83345	-2.21481	-3.12655	-2.61167	-2.56183	-3.29921	-3.85905	-3.94584	61.2445	59.6385	17.075	13.2347	7.01986	10.171	10.3499	6.16799	4.20721	3.95827
ENSMUSG00000036040	Adamtsl2	2	26969391	26998993	1	Cluster1	11.3705	168.208	1.46e-31	5.65e-31	-0.204837	-1.09792	-1.8022	-4.9797	-5.29287	-5.38691	-7.869	-7.53393	-4.60505	41.3559	36.0165	19.2701	11.9697	1.29835	1.12429	0.989602	0	0	1.68054
ENSMUSG00000101104	Gm29247	1	44130623	44149950	-1	Cluster1	20.7388	167.223	2.34e-31	9.05e-31	-0.193498	-1.48679	-2.522	-2.74903	-3.21684	-3.29369	-3.6881	-3.11754	-3.31359	67.8297	59.2284	24.3647	11.9697	10.1089	7.21461	6.8999	5.20327	7.73614	6.83318
ENSMUSG00000028885	Smpdl3b	4	132460277	132484563	-1	Cluster1	123.644	166.633	3.1e-31	1.2e-30	-0.688258	-1.2618	-1.87696	-1.50424	-1.55903	-1.22051	-1.16603	-1.01008	-0.729295	248.606	154.189	103.624	67.6097	87.7125	84.6065	106.604	110.264	123.23	149.997
ENSMUSG00000117485	Gm19696	17	84441461	84463868	-1	Cluster1	86.854	166.335	3.58e-31	1.38e-30	-0.273508	-0.751729	-1.38265	-1.4584	-2.08195	-1.76072	-1.99101	-2.08476	-1.32188	189.394	157.06	112.404	72.9654	69.0075	44.4119	55.8988	47.2775	44.65	75.4712
ENSMUSG00000094626	Tmem121b	6	120465900	120470768	-1	Cluster1	26.5349	165.471	5.41e-31	2.09e-30	-0.540114	-1.27689	-2.01122	-2.65789	-3.26459	-2.52898	-3.16595	-3.33639	-3.43218	85.8482	59.0707	35.435	21.1737	13.6546	9.04668	14.9533	9.51028	8.6848	7.97204
ENSMUSG00000068744	Psrc1	3	108291155	108295547	1	Cluster1	149.076	164.932	7e-31	2.69e-30	-0.414708	-0.616216	-1.13677	-1.44612	-0.868475	-0.95233	-1.0668	-1.53813	-1.84372	276.45	207.646	180.482	126.075	101.689	151.152	142.82	131.93	95.0013	77.5116
ENSMUSG00000024552	Slc14a2	18	78189363	78640157	-1	Cluster1	254.29	163.561	1.35e-30	5.18e-30	-0.114195	-0.899796	-0.484487	-1.62917	-0.739203	-0.349933	-0.10958	-0.176607	-0.620321	346.154	320.08	185.469	248.007	111.746	206.527	271.594	321.121	306.711	225.495
ENSMUSG00000109297	Gm31522	11	81873945	81910793	-1	Cluster1	11.0259	163.123	1.67e-30	6.38e-30	-0.593974	-2.067	-4.37718	-4.25785	-6.58751	-4.34137	-3.89816	-4.78681	-5.46105	50.3027	33.4304	12.0258	2.35881	2.63245	0.489322	2.51497	3.41075	1.89965	1.19437
ENSMUSG00000114493	Gm47071	13	55974063	56232662	1	Cluster1	354.297	162.975	1.79e-30	6.85e-30	0.0389639	-0.367347	0.0318053	-1.28818	-0.366005	-0.357494	-0.536935	-0.432081	-0.527367	447.538	460.424	347.089	457.272	182.993	346.497	349.21	308.412	332.225	311.312
ENSMUSG00000116360	9430014N10Rik	15	93802737	93824992	-1	Cluster1	16.7907	162.891	1.86e-30	7.13e-30	0.0116833	-1.10866	-1.47075	-4.20657	-2.83392	-2.53314	-2.49058	-4.33134	-5.41556	48.6699	48.9154	22.5154	17.5499	2.6682	6.87093	8.39796	8.68247	2.44275	1.19437
ENSMUSG00000001227	Sema6b	17	56430085	56447343	-1	Cluster1	73.8993	162.806	1.94e-30	7.42e-30	-0.780746	-1.17867	-1.74559	-1.95105	-1.5401	-1.6814	-2.25973	-2.02291	-2.04813	188.057	109.216	83.4272	56.1024	48.6467	64.4626	58.4307	39.1427	46.0089	45.499
ENSMUSG00000000901	Mmp11	10	75759056	75772330	-1	Cluster1	435.864	162.747	1.99e-30	7.63e-30	-0.37259	-0.42829	-0.705683	-0.773491	-1.21903	-1.00596	-1.07468	-0.947998	-0.638793	694.516	535.862	515.223	426.152	406.525	298.045	345.907	328.69	361.393	446.323
ENSMUSG00000040424	Hipk4	7	27222692	27230600	1	Cluster1	18.2699	162.074	2.75e-30	1.05e-29	-0.135852	-1.79287	-3.02753	-3.72584	-3.14097	-3.42129	-3.60226	-3.90055	-3.22639	63.8519	58.2193	18.2981	7.88347	4.84403	7.06897	6.01953	5.20327	4.47759	6.83318
ENSMUSG00000000409	Lck	4	129442137	129467434	-1	Cluster1	112.621	161.4	3.8e-30	1.45e-29	-0.182701	-1.34606	-1.93134	-1.86533	-1.39127	-0.851596	-0.724919	-0.560261	-0.328337	193.484	170.337	76.3722	50.809	53.2486	73.2704	107.222	116.538	130.699	154.233
ENSMUSG00000028460	Sit1	4	43482081	43483734	-1	Cluster1	38.8173	161.389	3.82e-30	1.46e-29	-1.68617	-3.03176	-3.35619	-3.03965	-2.36701	-2.34181	-1.665	-2.2664	-2.29126	140.166	43.5225	16.9184	13.7527	16.9858	27.1196	27.5996	43.9353	29.3129	28.8601
ENSMUSG00000039759	Thap3	4	152067096	152073454	-1	Cluster1	421.742	158.606	1.45e-29	5.47e-29	-0.179721	-0.519681	-1.03908	-0.758276	-0.510896	-0.144155	-0.359675	-0.215804	0.0619833	530.833	468.56	369.67	258.3	313.96	372.501	480.465	413.062	455.204	554.862
ENSMUSG00000079267	Gm5930	14	44567899	44576041	-1	Cluster1	188.659	158.204	1.75e-29	6.62e-29	-0.0583836	-0.269893	-0.92859	-1.72812	-0.952035	-0.677438	-0.093457	-0.260899	-0.513681	260.723	249.876	216.106	136.947	78.4729	135.004	162.875	244.796	219.029	182.76
ENSMUSG00000103103	4833445I07Rik	9	108444732	108446373	1	Cluster1	251.928	157.986	1.95e-29	7.34e-29	-0.527046	-0.893534	-1.33979	-1.1346	-0.998038	-1.18486	-0.916233	-1.02061	-0.950489	452.457	314.655	243.638	179.128	206.244	226.971	198.818	239.605	224.057	233.704
ENSMUSG00000022085	Pebp4	14	70077869	70297367	1	Cluster1	75.6691	156.969	3.16e-29	1.19e-28	-0.201162	-1.47139	-1.87194	-2.03089	-1.56527	-1.39199	-1.45387	-1.42589	-1.5296	166.357	144.602	59.6759	45.5734	40.6421	56.4354	63.4437	60.4724	61.6164	57.8734
ENSMUSG00000029570	Lfng	5	140593075	140601300	1	Cluster1	84.8308	156.561	3.85e-29	1.45e-28	-0.672504	-1.16653	-2.07235	-1.33405	-1.24089	-1.4318	-1.29101	-0.593681	-0.0633309	153.415	96.6011	68.4236	36.307	60.8242	64.9723	56.8884	62.4703	101.381	147.024
ENSMUSG00000091811	Inafm1	7	16005938	16007542	-1	Cluster1	56.9064	156.003	5.02e-29	1.88e-28	-0.188126	-0.164549	-1.74649	-1.44238	-1.42979	-1.88423	-2.38626	-2.08524	-1.46019	116.991	102.562	104.641	34.6374	43.1754	43.4537	31.7765	22.089	27.2804	42.4576
ENSMUSG00000074344	Tmigd3	3	105778219	105831358	1	Cluster1	57.3133	153.402	1.74e-28	6.49e-28	-0.467071	-2.46638	-2.09637	-2.01229	-1.62949	-1.56929	-1.34987	-1.40428	-1.5619	137.754	100.102	25.1019	32.2808	34.1146	44.578	46.3474	53.8563	52.2486	46.7489
ENSMUSG00000058586	Serhl	15	82973707	83000875	1	Cluster1	289.431	152.086	3.26e-28	1.21e-27	-0.240533	-1.07777	-1.37298	-1.01415	-0.83026	-0.545793	-0.769102	-0.66253	-0.496387	454.34	384.764	215.056	174.919	225.092	255.299	311.325	265.871	285.288	322.354
ENSMUSG00000116597	Gm536	16	31436553	31457797	1	Cluster1	7.90766	151.897	3.57e-28	1.33e-27	-0.63251	-4.61798	-5.47998	-5.63061	-6.35983	-4.85966	-4.89702	-6.1614	-6.24335	43.1386	27.785	1.70914	0.920401	0.841733	0.562143	1.49806	1.48131	0.543091	0.597186
ENSMUSG00000054517	Trim65	11	116012672	116021954	-1	Cluster1	94.7897	151.879	3.6e-28	1.34e-27	-0.193141	-0.0773845	-1.06755	-1.17009	-1.43386	-1.30586	-1.54973	-1.22683	-0.994036	163.762	142.962	155.302	78.3722	72.9026	60.548	66.276	55.6488	70.0285	82.0957
ENSMUSG00000026928	Card9	2	26242188	26250930	-1	Cluster1	55.2662	151.641	4.03e-28	1.5e-27	-0.19072	-0.747285	-2.22598	-1.47725	-1.7658	-1.68374	-1.79244	-2.23443	-1.95769	125.409	109.878	75.0544	26.814	44.9937	36.5624	39.021	35.9063	26.8702	32.1523
ENSMUSG00000015519	2310057J18Rik	10	28848284	28862299	-1	Cluster1	8.80104	150.941	5.63e-28	2.09e-27	-1.11481	-3.36391	-5.10599	-5.26605	-4.5942	-5.08332	-4.13226	-7.81298	-6.46228	50.2027	23.3067	4.87622	1.43841	1.2626	2.03011	1.47075	2.8257	0	0.597186
ENSMUSG00000022623	Shank3	15	89383826	89444464	1	Cluster1	7.73993	148.883	1.5e-27	5.53e-27	-0.401856	-2.71382	-6.2702	-6.41999	-6.16076	-5.24794	-5.29003	-4.98015	-5.03783	37.5781	28.4157	5.69166	0.4602	0.456616	0.562143	0.989602	0.964719	1.08618	1.19437
ENSMUSG00000025790	Slco3a1	7	73925167	74204528	-1	Cluster1	12.5481	148.745	1.6e-27	5.9e-27	-0.37503	-1.05421	-3.42888	-4.14978	-4.16408	-3.97677	-3.80252	-4.28848	-4.78234	46.8206	36.3004	22.5154	4.25742	2.6682	2.59225	2.99611	3.34229	2.30755	1.68054
ENSMUSG00000034485	Uaca	9	60701824	60787652	1	Cluster1	12.5263	148.185	2.1e-27	7.69e-27	-0.0360912	-3.35572	-5.52901	-3.51476	-3.84754	-3.19127	-2.54352	-3.64416	-2.5073	45.0212	43.8694	4.31197	0.978207	3.9308	3.08157	4.89339	7.78621	3.52893	7.86102
ENSMUSG00000109964	Gm45350	8	34811850	34829996	-1	Cluster1	8.01767	147.164	3.41e-27	1.25e-26	-0.495659	-1.59622	-4.63802	-6.37034	-5.11575	-5.19811	-6.2423	-4.90916	-5.99455	36.3077	25.6404	12.0258	1.43841	0.456616	1.05146	0.989602	0.44813	1.22137	0.597186
ENSMUSG00000038888	Ctu1	7	43321440	43327722	1	Cluster1	116.134	146.904	3.86e-27	1.41e-26	-0.153533	-0.359688	-1.04892	-1.09385	-1.25181	-1.17457	-1.29932	-1.30503	-1.42288	204.41	183.457	159.441	99.2036	95.6732	85.9288	90.6987	83.1401	82.9205	76.4703
ENSMUSG00000030804	Gm21974	7	127485399	127494626	-1	Cluster1	88.4439	145.791	6.56e-27	2.39e-26	-0.0964734	-0.972091	-0.585451	-1.55598	-1.26144	-1.12969	-1.5153	-1.81026	-1.341	165.199	154.789	84.1972	110.075	56.3376	68.7413	75.3632	57.4413	47.228	65.0683
ENSMUSG00000110104	Gm45717	7	140529135	140535850	-1	Cluster1	106.913	145.498	7.54e-27	2.75e-26	-0.668506	-1.29247	-1.64808	-1.3497	-1.549	-1.26932	-1.54528	-1.24185	-1.25305	227.847	143.687	93.3526	72.7897	89.4317	77.7151	94.6025	77.8373	96.0875	95.7755
ENSMUSG00000063382	Bcl9l	9	44394122	44423193	1	Cluster1	1078.55	145.355	8.07e-27	2.94e-26	-0.415259	-0.68823	-1.06013	-1.11554	-0.835289	-0.721441	-1.07297	-1.01176	-0.772465	1787.65	1340.74	1109.6	857.654	824.936	1000.66	1084.25	848.456	884.633	1046.89
ENSMUSG00000097296	Gm26532	8	84935549	84936238	1	Cluster1	116.511	144.906	1e-26	3.63e-26	0.148771	-0.392167	-1.08022	-0.793655	-1.33118	-1.05818	-0.921826	-1.08962	-1.11842	186.174	206.227	142.193	87.863	107.51	74.3831	89.3268	98.1649	87.5356	85.7344
ENSMUSG00000117333	Gm16386	17	22996191	23026710	-1	Cluster1	164.801	144.793	1.06e-26	3.83e-26	-0.0220855	-0.707385	-1.11669	-1.37901	-0.551237	-0.197134	0.11032	-0.0079505	-0.426365	210.732	207.394	128.68	97.4184	81.0063	143.739	183.738	228.252	210.216	156.83
ENSMUSG00000029126	Nsg1	5	38294536	38317251	-1	Cluster1	205.983	144.658	1.13e-26	4.09e-26	0.268933	-0.379702	-0.513247	-1.39549	-0.797398	-0.557481	-0.614043	-0.609222	-0.4607	280.628	337.772	215.386	196.967	106.847	161.634	190.785	182.861	183.22	203.732
ENSMUSG00000009876	Cox4i2	2	152596093	152606957	1	Cluster1	44.4393	143.475	1.98e-26	7.15e-26	0.170151	-1.44497	-1.89279	-2.41455	-1.5679	-1.45846	-1.75591	-1.56828	-1.90259	97.7481	110.068	35.9209	26.3538	18.2484	33.0119	35.571	28.5682	32.709	26.1938
ENSMUSG00000005686	Ampd3	7	110367413	110411612	1	Cluster1	493.27	143.289	2.16e-26	7.81e-26	-0.565642	-1.01687	-0.709069	-0.887152	-0.517838	-0.445032	-0.495755	-0.58084	-0.5643	724.913	489.912	357.409	443.35	391.869	506.142	532.477	513.194	482.752	490.683
ENSMUSG00000075269	Bex6	16	31998641	32005790	1	Cluster1	14.0407	142.727	2.82e-26	1.02e-25	-0.750749	-1.92165	-2.8689	-3.70945	-3.06725	-4.04533	-3.43278	-4.25742	-4.07665	57.1835	34.0295	15.1146	7.88347	4.35166	6.87093	3.47726	5.34018	2.85065	3.30557
ENSMUSG00000087601	Uchl1os	5	66783838	66833841	-1	Cluster1	239.046	141.951	4.08e-26	1.47e-25	-0.146696	-0.804788	-0.959288	-1.41349	-0.77096	-0.638574	-0.806216	-0.76181	-0.653334	374.294	338.056	213.491	192.589	140.496	219.133	240.637	213.427	220.269	238.064
ENSMUSG00000108276	Gm36640	6	135266357	135318682	1	Cluster1	169.816	140.794	7.07e-26	2.54e-25	-0.259595	-1.29038	-1.32	-1.00842	-0.673241	-0.82643	-0.753391	-0.968	-1.15251	288.562	240.667	118.001	115.657	143.629	180.884	162.776	170.631	147.926	129.428
ENSMUSG00000096971	4930556M19Rik	15	10714922	10790209	1	Cluster1	18.372	140.187	9.44e-26	3.39e-25	-0.683951	-2.04085	-2.36821	-3.45886	-2.32272	-2.85465	-3.44475	-3.47642	-4.58054	67.6964	42.3241	16.4943	13.0613	6.21388	13.4506	9.30564	6.16799	6.24205	2.76389
ENSMUSG00000026223	Itm2c	1	85822002	85836396	1	Cluster1	62.2936	140.01	1.03e-25	3.68e-25	-0.989709	-2.22377	-2.35788	-1.81286	-1.76465	-1.35209	-1.16643	-0.825925	-0.848383	140.112	70.1089	29.7597	27.4476	39.9433	41.1323	54.9365	62.5014	79.1212	77.8733
ENSMUSG00000090698	Apold1	6	134958681	134963799	1	Cluster1	41.757	137.66	3.14e-25	1.12e-24	-0.694318	-2.08728	-2.69387	-2.21654	-1.83054	-1.9071	-1.82104	-2.42362	-2.17216	120.444	74.3351	28.2854	18.7594	25.9751	34.2294	32.0665	34.0764	22.663	26.7355
ENSMUSG00000091685	Gm17359	3	79243968	79371436	1	Cluster1	13.6471	137.147	4e-25	1.43e-24	0.0504399	-1.78972	-2.73731	-4.70558	-4.15091	-3.95693	-3.5842	-3.27812	-2.63183	45.8793	47.5278	13.249	6.96307	1.79072	2.44661	2.91419	3.79042	4.47992	7.43036
ENSMUSG00000041710	Trpc5	X	143164667	143471176	-1	Cluster1	168.37	136.295	6e-25	2.13e-24	-0.125251	-1.08787	-0.862618	-1.03339	-0.560737	-0.879731	-0.884275	-0.919182	-1.34	275.459	252.115	129.698	151.389	134.676	186.703	149.583	149.668	146.026	108.387
ENSMUSG00000043301	Kcnj6	16	94549495	94798560	-1	Cluster1	110.567	136.282	6.03e-25	2.14e-24	-0.444706	-0.626538	-1.05251	-1.96898	-0.452517	-0.881528	-0.867854	-1.06232	-1.35385	190.202	140.344	123.129	91.7781	48.5037	138.825	103.127	104.296	91.0645	74.4012
ENSMUSG00000027456	Sdcbp2	2	151414542	151431925	1	Cluster1	142.079	136.181	6.33e-25	2.25e-24	0.139563	-0.326086	-0.321386	-1.24894	-0.786477	-0.492554	-1.03381	-1.09165	-0.960377	206.455	227.263	164.663	165.024	87.1568	119.701	146.806	101.022	96.6306	106.067
ENSMUSG00000037660	Gdf7	12	8347918	8351954	-1	Cluster1	52.6334	134.93	1.15e-24	4.06e-24	0.119091	-1.2032	-0.64747	-3.26247	-1.33715	-1.07262	-1.20778	-1.54403	-0.896841	96.6942	104.769	41.8638	61.9161	10.0732	38.342	45.9482	41.4892	33.1146	52.1236
ENSMUSG00000030041	M1ap	6	82923883	83007290	1	Cluster1	100.614	134.693	1.28e-24	4.54e-24	-0.661691	-1.61087	-1.64234	-1.4035	-0.951692	-1.11192	-1.26833	-1.50641	-1.55441	212.003	134.257	69.1772	68.1299	80.1288	109.842	98.271	87.7273	74.3732	72.2345
ENSMUSG00000075592	Nynrin	14	56091467	56112193	1	Cluster1	36.8742	134.648	1.31e-24	4.63e-24	-0.358709	-1.38487	-2.77503	-2.54839	-2.42487	-2.1388	-1.80114	-0.92889	-0.924151	87.2226	67.8383	33.0997	12.8901	14.9172	16.2613	19.8193	25.0827	45.7362	45.8742
ENSMUSG00000096805	Ighv9-1	12	114057548	114057978	-1	Cluster1	11.1006	134.641	1.31e-24	4.65e-24	-0.191917	-2.1247	-3.12353	-3.00209	-3.34435	-5.42432	-4.15281	-4.117	-4.63809	42.3472	37.1518	9.67418	4.83323	5.3364	4.13304	0.962294	2.30911	2.57794	1.68054
ENSMUSG00000020785	Camkk1	11	72909834	72932899	1	Cluster1	134.673	133.595	2.16e-24	7.61e-24	-0.714947	-1.25461	-1.51993	-0.858871	-1.1706	-1.1692	-1.17984	-1.29739	-1.39979	266.895	162.452	112.355	92.9853	147.095	118.285	118.643	117.497	109.38	101.137
ENSMUSG00000040728	Esrp1	4	11331933	11386783	-1	Cluster1	48.7773	133.55	2.21e-24	7.77e-24	-1.24663	-2.19513	-1.96255	-2.98258	-1.89556	-1.58418	-1.29274	-1.18985	-1.17809	124.618	52.29	27.4535	31.7028	15.7589	33.5012	41.5906	50.8563	54.9618	55.0406
ENSMUSG00000032056	Btg4	9	50972201	51031175	1	Cluster1	19.7665	133.173	2.64e-24	9.29e-24	-0.643423	-0.663419	-2.11642	-3.62421	-3.1165	-3.21239	-2.1907	-2.37263	-3.3846	59.4952	38.0033	37.6919	13.8105	4.84403	7.01657	6.39145	13.1264	11.5354	5.74982
ENSMUSG00000066438	Plekhd1	12	80739365	80770988	1	Cluster1	23.59	133.061	2.78e-24	9.79e-24	-0.832326	-1.4548	-1.94331	-3.96688	-3.25704	-2.49199	-2.53847	-2.26407	-2.18083	75.2062	42.2925	27.3917	19.622	4.77253	7.92239	13.4006	12.921	15.6075	16.7633
ENSMUSG00000103183	Gm37090	4	156103013	156107117	-1	Cluster1	47.147	132.393	3.82e-24	1.34e-23	-0.14839	-0.645957	-1.11395	-1.99531	-1.86905	-1.69667	-1.72689	-2.06689	-1.80273	101.184	91.1133	64.8324	46.6649	25.304	27.6089	31.268	30.3233	24.1571	29.0132
ENSMUSG00000074646	6430550D23Rik	2	155815199	155849897	-1	Cluster1	267.367	132.251	4.08e-24	1.43e-23	-0.358849	-1.04826	-0.904714	-0.833437	-0.891636	-0.683706	-0.512674	-0.278715	-0.224051	387.585	302.513	187.178	207.322	217.651	208.4	241.217	270.831	319.202	331.771
ENSMUSG00000046321	Hs3st2	7	120991082	121100993	1	Cluster1	16.9808	131.935	4.74e-24	1.66e-23	-0.643117	-2.03502	-2.26677	-4.01737	-3.3582	-3.10515	-3.47248	-3.90879	-2.8263	63.7853	40.7471	15.6006	13.3503	3.9308	6.09032	7.40836	5.71986	4.3424	8.83336
ENSMUSG00000031808	Slc27a1	8	72021526	72039946	1	Cluster1	201.632	131.011	7.35e-24	2.57e-23	0.0532112	-0.232519	-0.736757	-1.0283	-0.996647	-0.634595	-1.01189	-0.973637	-0.624375	297.705	309.073	253.906	178.489	146.047	148.3	191.71	147.471	150.516	193.107
ENSMUSG00000078497	Zfp978	4	147445760	147475461	1	Cluster1	19.2178	130.835	7.99e-24	2.79e-23	-0.27404	-2.84287	-3.20687	-2.47963	-2.7562	-2.41833	-2.72448	-3.3894	-2.33352	63.3896	52.1638	8.78047	6.96307	11.3358	9.31754	11.8479	9.57873	6.10686	12.694
ENSMUSG00000090690	Gm8020	14	42318841	42324306	-1	Cluster1	65.3419	130.427	9.69e-24	3.39e-23	0.016866	-0.997761	-1.55662	-1.92911	-1.19367	-1.35219	-0.779054	-1.41099	-1.56859	124.801	126.121	62.4189	42.4075	32.6017	54.6762	48.7532	72.8705	46.6872	42.0824
ENSMUSG00000050846	Zfp623	15	75812801	75821249	1	Cluster1	116.267	129.552	1.47e-23	5.11e-23	-1.05884	-1.42751	-1.4395	-1.13819	-1.57392	-1.46513	-1.27408	-1.33815	-1.06848	249.531	119.119	92.883	91.8914	113.33	83.9715	90.2891	103.194	99.2039	119.261
ENSMUSG00000038807	Rap1gap2	11	74274182	74501741	-1	Cluster1	38.3163	129.347	1.62e-23	5.62e-23	-0.455759	-1.97767	-2.15623	-0.633907	-1.83675	-1.57977	-1.95279	-2.3262	-2.4488	93.2288	68.2799	23.8787	20.8291	60.0897	25.9953	31.2134	24.1864	18.3229	17.1385
ENSMUSG00000106086	Lef1os1	3	130902675	130905739	-1	Cluster1	29.7487	129.041	1.87e-23	6.49e-23	-0.805634	-1.52991	-2.40625	-2.37257	-2.7292	-2.70534	-2.70193	-1.94471	-1.89412	90.4882	52.0063	31.2176	17.0897	17.4067	13.7419	13.9363	13.8857	23.4788	24.2358
ENSMUSG00000086652	Gm14029	2	129024402	129025867	-1	Cluster1	31.7409	127.492	3.89e-23	1.34e-22	-0.741614	-2.69602	-3.01944	-2.63641	-1.85123	-2.06401	-1.29453	-1.49449	-1.58384	86.8728	52.0693	13.6403	10.7025	13.8967	24.1109	20.8089	35.3523	30.9422	29.0132
ENSMUSG00000058755	Osm	11	4186420	4191026	1	Cluster1	63.9894	127.476	3.92e-23	1.35e-22	-0.308375	-1.2065	-1.70019	-1.45416	-1.606	-2.0528	-1.5437	-1.95206	-1.69847	145.826	117.921	63.2962	44.8819	53.3558	47.6392	35.1718	49.6551	37.1889	44.9573
ENSMUSG00000004562	Arhgef40	14	52222176	52243708	1	Cluster1	51.8705	126.729	5.57e-23	1.92e-22	0.0371219	-1.08982	-1.21255	-2.03444	-1.59115	-1.68724	-1.84704	-1.71793	-1.59803	109.931	112.717	51.7564	47.5298	26.9598	36.2915	34.1276	30.3233	32.8465	36.2216
ENSMUSG00000006435	Neurl1a	19	47167259	47247880	1	Cluster1	11.4771	125.654	9.27e-23	3.19e-22	0.495455	-1.25469	-2.57344	-3.00502	-3.93689	-4.01105	-3.4514	-4.72269	-2.22017	31.8843	44.9417	13.4055	5.35124	4.03805	2.03011	1.9792	3.03107	1.22137	6.88869
ENSMUSG00000118341	Gm50252	17	30678476	31142805	-1	Cluster1	98.5215	125.573	9.63e-23	3.31e-22	0.159527	-0.169077	-0.193841	-1.41723	-0.79752	-0.983725	-1.06581	-0.954301	-0.791606	142.757	159.046	126.938	124.69	53.3834	81.9938	72.0771	68.1528	73.6926	82.4843
ENSMUSG00000103690	A730004F24Rik	1	186244035	186290878	-1	Cluster1	7.63433	124.034	1.99e-22	6.82e-22	-0.949684	-3.41093	-4.40682	-4.99513	-5.34231	-6.41118	-4.85918	-6.12394	-4.61899	42.0515	21.7612	3.90426	2.07203	1.3341	0.978643	0.481147	1.48131	0.543091	1.73605
ENSMUSG00000109958	Gm32786	7	141649495	141678926	1	Cluster1	6.88007	123.681	2.35e-22	8.04e-22	-0.290746	-2.07994	-3.61334	-3.49353	-3.82769	-7.3532	-5.94781	-7.05796	-7.1517	29.7559	24.3474	6.99307	2.41662	2.6682	2.10293	0	0.516589	0	0
ENSMUSG00000039865	Slc44a3	3	121253177	121326053	-1	Cluster1	64.0748	123.34	2.76e-22	9.43e-22	-0.591208	-1.61234	-1.83491	-1.36622	-1.81847	-2.22684	-1.2481	-1.10776	-1.53153	145.889	96.6009	48.0086	40.8535	56.687	41.4236	31.2134	61.8416	67.8561	50.3741
ENSMUSG00000023022	Lima1	15	99676351	99773337	-1	Cluster1	40.4905	123.057	3.16e-22	1.08e-21	-0.894907	-2.26459	-2.28777	-1.94188	-1.77322	-1.98072	-2.01286	-2.2709	-2.3505	119.09	63.8329	24.7106	24.3974	30.8825	34.6051	30.1692	29.2217	24.565	23.43
ENSMUSG00000042190	Cmklr1	5	113750415	113788487	-1	Cluster1	6.08564	122.382	4.34e-22	1.48e-21	-1.56851	-4.97716	-5.41531	-6.56591	-4.03081	-7.8379	-7.87773	-7.54266	-7.63639	41.6391	14.0344	1.30142	0.978207	0.456616	2.44661	0	0	0	0
ENSMUSG00000029757	Dync1i1	6	5725639	6028039	1	Cluster1	36.1104	121.957	5.31e-22	1.8e-21	0.242039	-1.41602	-0.693783	-1.9372	-1.84079	-1.72135	-2.08301	-1.75759	-2.00243	75.2228	88.9057	28.4255	46.3181	19.5467	21.1021	22.8974	17.7446	22.1222	18.819
ENSMUSG00000097766	5730420D15Rik	10	95253237	95264502	1	Cluster1	66.7997	121.557	6.41e-22	2.17e-21	-0.0467896	-1.46046	-1.91574	-1.47814	-0.961004	-0.285412	-0.0765038	-0.29101	-0.498537	98.8726	95.5602	35.9209	25.8913	35.4844	50.814	81.12	93.5156	80.7504	70.0678
ENSMUSG00000040447	Spns2	11	72342464	72380730	-1	Cluster1	124.726	121.312	7.2e-22	2.44e-21	-0.247321	-1.00867	-1.07942	-1.97614	-1.02823	-1.07885	-0.880712	-0.736471	-0.684236	215.218	181.281	107.104	101.498	54.6818	105.012	101.984	116.806	129.335	134.344
ENSMUSG00000072487	Mroh5	15	73631916	73711548	-1	Cluster1	38.4006	121.152	7.76e-22	2.63e-21	0.701958	-0.160132	-0.54745	-1.3314	-1.83165	-1.02937	-1.36838	-1.77888	-1.32013	59.5618	96.8217	53.309	40.9714	23.6563	16.6778	29.1523	23.0848	16.9664	23.8051
ENSMUSG00000024558	Mapk4	18	74061557	74198430	-1	Cluster1	12.5805	119.934	1.38e-21	4.65e-21	-1.00976	-3.4976	-3.35715	-3.278	-3.71044	-3.33675	-2.83491	-3.34303	-3.59866	55.0884	27.2488	4.87622	5.40904	5.65001	4.27868	5.48377	7.78621	5.42858	4.55545
ENSMUSG00000048807	Slc35e4	11	3857021	3864664	-1	Cluster1	22.2502	119.887	1.41e-21	4.75e-21	-0.545811	-2.2297	-3.32931	-2.48821	-2.71131	-2.47301	-2.11949	-2.43767	-1.70961	68.8209	47.1809	14.7069	6.90526	12.249	10.5875	12.4383	15.8152	12.7568	21.0412
ENSMUSG00000033730	Egr3	14	70314652	70320063	1	Cluster1	11.6387	118.159	3.18e-21	1.07e-20	-0.331251	-1.52592	-2.63358	-1.62938	-3.64471	-3.13613	-6.35147	-4.03544	-3.79249	39.2942	31.1595	13.5784	6.32944	12.7056	3.15439	4.52148	0.516589	2.30755	2.8194
ENSMUSG00000084990	Gm14549	X	36078424	36080853	1	Cluster1	44.9099	115.651	1.04e-20	3.45e-20	0.101138	-0.868233	-1.01494	-2.31406	-1.79605	-1.06633	-1.38707	-1.75619	-1.30606	87.0061	93.4788	47.4772	43.2145	17.4424	24.9439	41.5633	33.454	25.3808	35.1382
ENSMUSG00000073073	Gm8098	11	30217464	30230491	1	Cluster1	24.4592	114.326	1.93e-20	6.4e-20	-0.954524	-3.28752	-3.39444	-2.88096	-2.30643	-1.67263	-1.83028	-1.71166	-2.18586	77.1514	39.8956	7.73025	7.42327	10.4225	15.4807	24.2043	21.8089	23.614	16.8609
ENSMUSG00000029685	Asb15	6	24528143	24573163	1	Cluster1	45.6007	114.093	2.15e-20	7.14e-20	0.0442229	-1.64421	-1.39006	-2.21133	-1.81831	-1.71425	-1.33508	-1.23329	-1.69202	97.5023	100.796	30.9046	37.3453	21.0953	27.5361	29.77	38.8626	41.9322	30.2631
ENSMUSG00000033032	Afap1l1	18	61863332	61919773	-1	Cluster1	8.08778	113.855	2.41e-20	7.98e-20	-0.562167	-2.9894	-3.22911	-5.50763	-5.26235	-7.78755	-4.81085	-7.49231	-6.13979	40.2022	27.312	5.18928	4.19961	0.913233	1.05146	0	1.41285	0	0.597186
ENSMUSG00000095318	Gm8024	14	42340835	42346239	-1	Cluster1	34.3082	113.236	3.22e-20	1.06e-19	0.00597597	-1.0271	-2.14167	-2.47865	-1.71054	-1.72233	-1.08858	-1.34668	-1.76549	73.4568	73.8305	36.1557	16.8029	13.2695	22.3516	22.2797	34.5245	28.7722	21.6384
ENSMUSG00000037224	Zfyve28	5	34352237	34445793	-1	Cluster1	83.8913	113.208	3.26e-20	1.08e-19	0.162528	-0.211797	-0.996826	-1.59901	-1.37767	-0.957881	-0.288384	-0.244791	-0.0484194	114.354	127.918	98.8094	57.5431	37.8033	44.0159	58.813	93.5467	95.8195	110.29
ENSMUSG00000111849	Gm47186	9	44331235	44334688	-1	Cluster1	66.6731	113.133	3.38e-20	1.12e-19	-0.48139	-0.923315	-1.64825	-1.42278	-1.05378	-1.11091	-1.38819	-1.93026	-2.25798	140.791	101.143	74.3501	44.9975	52.4702	68.0743	65.1226	53.3771	37.1843	29.2219
ENSMUSG00000029185	Fam114a1	5	65127414	65199229	1	Cluster1	138.782	113.008	3.58e-20	1.18e-19	-0.0973989	-0.882308	-1.1961	-1.47856	-0.760809	-0.453473	-0.350252	-0.45922	-0.440875	202.777	189.985	110.489	88.2654	72.8668	119.555	148.314	158.911	147.252	149.4
ENSMUSG00000090379	Gm8229	14	44602814	44608298	1	Cluster1	131.523	110.879	9.74e-20	3.19e-19	-0.00238983	-0.654993	-1.17869	-1.35006	-0.798432	-0.758252	-0.55366	-0.826	-1.12699	207.383	206.858	131.658	91.5469	81.1769	119.139	122.547	141.708	118.198	95.0118
ENSMUSG00000081304	Gm11509	11	88226486	88226810	1	Cluster1	14.7211	110.539	1.14e-19	3.74e-19	0.432933	-0.800302	-0.890157	-3.2626	-2.20652	-2.08795	-2.81814	-3.00417	-3.30655	33.6337	45.3832	19.1918	18.2414	3.50993	7.21461	7.91681	4.68668	4.07202	3.36108
ENSMUSG00000028476	Reck	4	43875530	43944806	1	Cluster1	13.24	110.301	1.28e-19	4.18e-19	0.113385	-1.17614	-2.35114	-3.23559	-1.83509	-3.23276	-2.57049	-4.37563	-2.87181	37.1991	40.2425	16.4943	7.24985	3.96655	10.369	3.95841	6.3049	1.62927	4.98611
ENSMUSG00000039607	Rbms3	9	116401814	117701749	-1	Cluster1	192.009	109.554	1.81e-19	5.91e-19	-0.123143	0.0280527	-0.219777	-1.42954	-0.648878	-0.426264	-0.428197	-0.425572	-0.289543	244.366	224.172	249.392	210.026	90.8016	155.264	181.786	182.158	181.723	200.398
ENSMUSG00000027175	Tcp11l1	2	104487633	104542514	-1	Cluster1	141.601	109.063	2.28e-19	7.44e-19	-0.277297	-1.00925	-1.20643	-1.16502	-0.859105	-0.916808	-1.04122	-1.16398	-1.02689	248.31	205.47	123.442	107.485	110.662	136.722	131.535	120.391	109.8	122.191
ENSMUSG00000055172	C1ra	6	124489364	124500402	1	Cluster1	6.32062	108.578	2.86e-19	9.31e-19	-0.324499	-1.93471	-3.20882	-4.36007	-4.11378	-7.217	-4.8167	-6.92176	-5.57057	27.0652	21.6982	7.07134	2.93462	1.3341	1.54079	0	0.964719	0	0.597186
ENSMUSG00000074580	4931440P22Rik	3	65414678	65436800	-1	Cluster1	96.6566	108.287	3.28e-19	1.07e-18	-0.228386	-1.19879	-1.46962	-1.08311	-1.31865	-1.18915	-1.32886	-1.10708	-1.12087	182.692	156.208	79.7905	66.1735	86.1997	73.8414	80.1577	73.0074	84.5521	83.9428
ENSMUSG00000050896	Rtn4rl2	2	84702268	84717054	-1	Cluster1	32.524	107.533	4.67e-19	1.51e-18	-0.867566	-1.51378	-1.25763	-2.11341	-1.83184	-1.6381	-2.22021	-2.89881	-2.71134	89.2678	48.6316	31.436	37.1696	20.6745	25.0167	28.6711	19.089	11.673	13.6108
ENSMUSG00000043629	1700019D03Rik	1	52961483	53059338	-1	Cluster1	108.447	107.374	5.03e-19	1.63e-18	-0.287578	-1.38823	-1.02272	-1.2937	-1.16812	-1.01314	-0.67275	-1.0325	-1.35341	195.484	160.055	74.3828	96.3823	79.7437	87.1259	96.7898	123.135	95.1389	76.2349
ENSMUSG00000037887	Dusp8	7	141633227	141649580	-1	Cluster1	5.70869	106.525	7.48e-19	2.42e-18	-0.916065	-3.34363	-4.02319	-3.57967	-7.34839	-7.43296	-5.05126	-5.70607	-7.23145	31.4387	16.589	3.08882	1.89861	2.63245	0	0	0.896261	0.543091	0
ENSMUSG00000092157	Gm17268	11	81919050	81929388	-1	Cluster1	4.83982	105.455	1.23e-18	3.97e-18	-2.02169	-3.11402	-5.14455	-7.74137	-7.48269	-6.12181	-7.60708	-7.27201	-7.36574	34.5084	8.42062	3.98252	0.978207	0	0	0.508455	0	0	0
ENSMUSG00000046805	Mpeg1	19	12438143	12442647	1	Cluster1	55.1765	104.794	1.68e-18	5.4e-18	-0.776614	-1.71317	-1.905	-2.76743	-1.12861	-0.433229	-0.562245	-0.833825	-1.46539	108.032	62.8552	33.0669	28.9438	16.0449	49.5645	80.1681	73.2502	60.7983	39.041
ENSMUSG00000068335	Dok1	6	83007915	83010452	-1	Cluster1	147.168	103.112	3.69e-18	1.18e-17	-0.0783036	-0.336312	-1.00772	-0.748026	-0.88823	-0.870595	-1.01882	-0.800525	-0.861723	225.14	213.702	178.382	111.8	134.076	121.97	123.164	110.812	128.661	123.97
ENSMUSG00000055485	Soga1	2	156857719	156921174	-1	Cluster1	13.5792	102.464	4.99e-18	1.59e-17	-0.544398	-3.2424	-4.36768	-3.66071	-3.11991	-2.96692	-2.44507	-2.50598	-2.46475	50.2194	34.5973	5.28394	2.41662	4.03805	5.81947	6.41876	9.33598	8.55194	9.1109
ENSMUSG00000034911	Ushbp1	8	71836916	71848446	-1	Cluster1	60.3529	101.065	9.58e-18	3.03e-17	-0.255906	-0.585231	-1.72431	-2.15885	-1.01162	-0.688714	-0.544948	-0.526071	0.058523	91.8085	77.1421	61.1957	27.7922	20.4957	45.5567	57.0523	62.5761	64.1897	95.72
ENSMUSG00000092232	Gm20521	14	55120898	55135594	1	Cluster1	400.238	101.04	9.69e-18	3.07e-17	-0.396764	-0.691396	-0.968484	-1.08592	-0.933281	-0.682042	-0.773313	-0.636194	-0.470314	620.376	470.263	383.532	316.757	291.963	325.153	386.743	362.517	397.797	447.284
ENSMUSG00000112441	Gm48898	12	8341024	8343694	-1	Cluster1	132.404	100.698	1.14e-17	3.59e-17	-0.0288734	-0.549695	-0.638606	-1.62138	-0.69414	-0.704088	-0.560947	-0.549731	-0.316019	188.486	184.561	128.507	121.24	61.1378	116.858	115.674	127.387	129.062	151.122
ENSMUSG00000055991	Zkscan5	5	145141372	145158560	1	Cluster1	251.333	100.502	1.25e-17	3.93e-17	-0.161255	-0.87405	-1.05889	-0.891889	-0.643386	-0.314173	-0.483135	-0.644228	-0.672062	365.306	327.176	198.454	174.746	196.941	233.416	293.802	261.14	232.893	229.453
ENSMUSG00000107791	Gm30557	6	118238647	118240994	1	Cluster1	10.0566	100.492	1.25e-17	3.95e-17	0.149405	-0.615783	-1.92645	-3.66733	-3.42539	-2.22686	-3.85915	-3.93559	-4.03506	27.8566	30.9073	18.2035	7.36546	2.21158	2.51943	5.99223	1.92944	1.89965	1.68054
ENSMUSG00000111923	Gm34777	10	99068979	99078924	1	Cluster1	112.3	100.377	1.32e-17	4.17e-17	-0.928889	-1.25736	-1.30453	-1.00247	-0.815666	-1.27864	-0.71437	-0.965625	-1.30828	209.741	109.942	87.6937	85.104	104.734	119.066	86.3853	128.034	107.485	84.8175
ENSMUSG00000085289	Gm15337	18	39500091	39522478	-1	Cluster1	151.486	100.182	1.45e-17	4.56e-17	0.251578	-0.323839	0.14958	-0.903014	-0.56062	-1.00132	-0.425128	-0.389722	-0.509761	188.848	224.393	151.287	209.156	100.795	128.424	94.2202	140.681	144.129	132.927
ENSMUSG00000100287	Gm28068	15	74879152	74896259	1	Cluster1	75.9982	99.4595	2.02e-17	6.37e-17	-0.132395	-0.910515	-1.49479	-2.00688	-0.456744	-0.276246	-0.552104	-0.755406	-0.570313	116.233	106.062	61.6199	40.9668	28.9569	84.6589	96.046	78.9764	68.2687	78.193
ENSMUSG00000097504	4930516B21Rik	9	119269344	119273896	-1	Cluster1	90.3063	99.3332	2.15e-17	6.75e-17	-0.367508	-1.11872	-1.61534	-1.16005	-1.09803	-0.715866	-0.61629	-0.383273	-0.233143	142.128	110.352	65.1947	46.5516	63.7069	66.2947	86.5219	92.7873	108.709	120.817
ENSMUSG00000021018	Polr2h	16	20536415	20541017	1	Cluster1	158.357	98.3321	3.42e-17	1.07e-16	-0.0309135	-0.397454	-0.793925	-0.714975	-0.758915	-0.606281	-0.747238	-1.23906	-1.18595	238.689	233.508	180.642	137.463	145.412	141.313	156.838	142.673	101.647	105.386
ENSMUSG00000090124	Ugt1a7c	1	88022784	88147724	1	Cluster1	21.4391	98.033	3.93e-17	1.23e-16	0.130014	-1.22162	-2.68633	-2.43615	-1.57616	-2.01291	-1.73967	-1.37811	-2.54361	49.8403	54.6554	21.4488	7.59443	9.23144	16.6778	12.3291	14.9874	19.0012	8.62473
ENSMUSG00000042010	Acacb	5	114284596	114388822	1	Cluster1	166.225	97.3458	5.41e-17	1.69e-16	0.0578259	-0.519713	-0.822433	-1.34218	-0.770791	-0.712858	-0.793981	-0.847957	-0.591245	248.789	259.274	173.147	140.221	98.1351	145.312	151.781	142.828	137.754	165.011
ENSMUSG00000032017	Grik4	9	42429431	42855789	-1	Cluster1	97.3771	95.3061	1.4e-16	4.32e-16	-0.348447	-0.716328	-1.09251	-1.53785	-0.892057	-1.22061	-0.795563	-0.944645	-1.49696	172.888	135.708	105.395	81.3068	59.5616	93.7464	74.2747	99.8827	89.8431	61.1655
ENSMUSG00000045287	Rtn4rl1	11	75084609	75158595	1	Cluster1	15.0939	94.3671	2.16e-16	6.65e-16	-0.157422	-0.854012	-1.48917	-2.30756	-2.99546	-2.69288	-3.63226	-4.54032	-2.20432	41.6225	37.3095	23.0014	14.9621	8.49696	5.1845	6.44606	3.34229	1.62927	8.94438
ENSMUSG00000026126	Ptpn18	1	34498843	34514814	1	Cluster1	275.34	94.3574	2.17e-16	6.68e-16	-0.16182	-0.548706	-1.02362	-1.00254	-0.519941	-0.529867	-0.529612	-0.626659	-0.588049	395.357	354.235	270.371	194.43	197.469	274.633	273.737	273.445	256.766	262.953
ENSMUSG00000006345	Ggt1	10	75397438	75422034	1	Cluster1	74.5799	93.3339	3.48e-16	1.07e-15	-0.395715	-1.43148	-1.99945	-1.25487	-0.658454	-0.852501	-0.69872	-0.886857	-0.794999	130.445	99.3448	48.3545	32.5098	54.503	82.5559	72.2409	80.078	70.4364	75.3315
ENSMUSG00000106779	Gm8579	6	3288519	3317019	1	Cluster1	35.6106	93.1772	3.74e-16	1.15e-15	-0.150642	-0.359452	-0.92377	-1.97603	-1.99109	-1.9574	-1.56033	-1.107	-2.00779	70.8494	63.9907	55.3312	37.5765	18.0778	17.8749	18.1574	24.0495	32.5738	17.6246
ENSMUSG00000038527	C1rl	6	124470072	124487602	1	Cluster1	6.1012	92.8824	4.29e-16	1.32e-15	-0.338457	-2.14558	-5.70172	-3.86104	-7.03689	-4.67915	-4.14283	-3.79272	-2.89284	25.3325	20.0897	5.69166	0.4602	1.71922	0	0.989602	1.41285	1.89965	3.41659
ENSMUSG00000031097	Tnni2	7	141995545	141998147	1	Cluster1	42.7835	92.5911	4.91e-16	1.5e-15	-0.886112	-1.64171	-2.16108	-2.19533	-1.88372	-1.61001	-1.14749	-0.789834	-1.22335	98.1312	52.9208	31.3742	21.923	21.3375	26.4118	32.1211	44.3771	57.267	41.9714
ENSMUSG00000111299	4930540M03Rik	9	15531153	15552520	1	Cluster1	20.1024	92.3708	5.44e-16	1.66e-15	0.199622	-1.32506	-0.854719	-3.3484	-1.76579	-2.59317	-2.35403	-1.23336	-2.21728	44.6422	51.3755	17.874	24.5685	4.38741	13.1797	7.35374	8.88785	19.2693	9.48605
ENSMUSG00000074923	Pak6	2	118493784	118528501	1	Cluster1	33.0717	91.407	8.5e-16	2.59e-15	-0.398067	0.00301114	-0.915212	-0.813504	-2.46341	-0.992123	-1.11114	-0.239718	0.843496	43.2885	32.768	43.3217	23.0168	24.7483	7.84957	21.7712	19.8484	36.5083	77.5958
ENSMUSG00000027078	Ube2l6	2	84629172	84640679	1	Cluster1	37.5352	91.302	8.92e-16	2.72e-15	-0.814602	-1.82674	-2.6599	-2.1555	-1.16267	-0.851515	-0.913439	-0.652441	-0.569729	74.0357	42.0086	20.8846	11.7385	16.5292	33.1575	40.9729	39.2112	47.0928	49.7214
ENSMUSG00000087277	2010013B24Rik	6	145248878	145254677	1	Cluster1	10.0089	90.3899	1.36e-15	4.13e-15	-0.757546	-2.93084	-3.03033	-4.93254	-3.0806	-3.75389	-3.37848	-3.25322	-2.23934	40.2188	23.8112	5.20567	5.00665	1.3341	4.84082	3.02342	3.92734	4.20721	8.51372
ENSMUSG00000030589	Rasgrp4	7	28834276	28853386	1	Cluster1	12.5659	89.9974	1.63e-15	4.94e-15	-0.575447	-1.30832	-2.39923	-3.65493	-3.59402	-3.3061	-2.94982	-3.57706	-3.45783	44.1632	29.8035	17.874	8.45928	3.50993	3.64371	4.49417	5.6514	3.9345	4.12479
ENSMUSG00000015316	Slamf1	1	171594695	171628752	1	Cluster1	45.4372	89.5327	2.02e-15	6.11e-15	-0.229369	-2.2117	-2.18804	-1.51318	-1.10884	-0.875984	-0.911038	-0.936018	-1.22647	88.7721	75.5651	19.332	19.4485	31.097	40.9867	48.2993	47.3397	45.7409	37.7911
ENSMUSG00000079584	Tm9sf5	X	56454514	56534127	1	Cluster1	9.69028	88.6489	3.04e-15	9.16e-15	-0.415898	-1.84103	-4.17029	-3.1535	-3.25614	-3.14869	-2.86168	-2.83926	-3.6231	34.9374	26.2081	9.75244	1.89861	3.89505	3.64371	3.90379	4.8236	5.02068	2.8194
ENSMUSG00000021303	Gng4	13	13958644	14002481	1	Cluster1	50.0191	88.6307	3.06e-15	9.23e-15	-0.725585	-1.55324	-1.98609	-2.43256	-1.36578	-1.20328	-1.32533	-1.2554	-1.39279	113.642	68.9737	38.4619	28.597	21.0953	44.2343	49.2889	45.5472	46.9622	43.3878
ENSMUSG00000020889	Nr1d1	11	98658758	98666159	-1	Cluster1	11.7347	88.5695	3.15e-15	9.49e-15	-0.614136	-1.04828	-2.2413	-2.25745	-3.42973	-3.33964	-4.79559	-3.74277	-3.55353	39.8897	26.0189	19.1918	8.57489	8.35396	3.78936	3.90379	1.41285	2.85065	3.36108
ENSMUSG00000000308	Ckmt1	2	121188195	121194218	1	Cluster1	5.39025	88.1889	3.76e-15	1.13e-14	-1.52287	-3.55476	-2.97117	-5.12725	-3.04179	-7.39505	-4.99449	-5.66821	-7.19354	30.6306	10.6599	2.52457	3.91283	0.877483	3.78936	0	0.964719	0.543091	0
ENSMUSG00000101581	C430002N11Rik	9	96647615	96664530	1	Cluster1	17.2076	87.8451	4.4e-15	1.32e-14	-0.355215	-1.59892	-1.8655	-2.82576	-2.65915	-2.40123	-2.3701	-2.36554	-2.35879	49.6738	38.9179	16.4161	13.6371	7.01986	7.92239	9.44218	9.64719	9.63579	9.7636
ENSMUSG00000002058	Unc119	11	78234308	78239990	1	Cluster1	188.135	87.3796	5.46e-15	1.63e-14	-0.0104455	-0.409882	-0.972363	-1.00163	-0.728297	-0.47168	-0.706874	-0.666698	-0.432155	266.429	265.172	200.427	135.68	133.056	160.615	192.082	162.571	167.475	197.842
ENSMUSG00000030329	Pianp	6	124973657	124980059	1	Cluster1	180.85	87.3617	5.5e-15	1.65e-14	-0.145578	-0.609836	-1.14421	-0.651688	-0.542685	-0.852265	-0.934026	-0.79576	-0.259323	265.242	239.626	173.835	120.146	169.005	181.385	147.024	138.142	152.411	221.69
ENSMUSG00000028108	Ecm1	3	95641459	95646881	-1	Cluster1	198.243	87.0427	6.37e-15	1.91e-14	0.0494348	-0.46951	-0.390051	-0.993308	-0.588851	-0.554718	-1.06805	-0.517578	-0.0744897	264.817	274.286	191.004	202.142	133.171	175.128	180.381	125.905	184.306	251.287
ENSMUSG00000117011	E130008D07Rik	17	43456932	43469182	-1	Cluster1	18.1442	86.5278	8.08e-15	2.41e-14	-0.0648164	-1.1405	-3.66511	-3.8255	-2.15432	-0.909805	-0.662748	-0.796356	-1.38333	37.0991	35.3225	16.8238	2.93462	2.56095	8.26607	19.7374	23.396	21.0384	14.2635
ENSMUSG00000033470	Cysltr2	14	73263043	73286554	-1	Cluster1	9.25485	86.2067	9.36e-15	2.79e-14	-0.283534	-2.49072	-4.07059	-2.63971	-2.38809	-3.72697	-2.64208	-3.45873	-3.53085	32.7757	27.0281	5.92645	1.95641	5.2649	6.23597	2.48766	5.20327	2.85065	2.8194
ENSMUSG00000105736	Gm42456	5	137272355	137286924	-1	Cluster1	17.7996	86.1077	9.8e-15	2.92e-14	-0.144721	-1.54841	-2.13352	-2.80963	-2.65077	-2.62514	-2.28424	-2.09871	-1.96676	48.999	44.5633	16.6672	11.1049	6.94836	7.70393	7.99874	10.0269	11.4003	12.583
ENSMUSG00000061577	Adgrg5	8	95650322	95669908	1	Cluster1	6.89773	84.6092	1.95e-14	5.79e-14	-0.485565	-1.30491	-2.9699	-3.93537	-3.6707	-3.43863	-4.79594	-4.48675	-5.54999	26.6862	19.1121	10.8809	3.39482	1.71922	2.10293	2.43304	0.964719	1.08618	0.597186
ENSMUSG00000043460	Elfn2	15	78551531	78602971	-1	Cluster1	12.3901	84.1109	2.45e-14	7.26e-14	0.0075954	-1.84731	-2.63394	-3.328	-3.46327	-3.00591	-2.82456	-3.46997	-2.97476	39.8231	40.0849	11.0539	6.50287	4.0023	3.49807	4.97532	5.44602	3.52893	4.98611
ENSMUSG00000021904	Sema3g	14	30939817	30952309	1	Cluster1	23.1925	84.043	2.53e-14	7.49e-14	-0.970905	-2.28005	-2.23068	-1.88011	-1.86759	-2.1142	-2.10764	-2.77867	-2.36788	70.7162	35.9533	14.4721	15.0177	19.1616	19.4157	16.3694	16.5371	10.4493	13.8329
ENSMUSG00000103009	Gm4430	2	129039172	129041114	-1	Cluster1	37.7373	83.8213	2.8e-14	8.28e-14	-0.160605	-0.950269	-1.52219	-1.06279	-1.65264	-1.6551	-1.59095	-2.51037	-1.8802	81.1291	72.7898	41.942	28.2524	38.7799	26.0158	25.8389	27.0121	13.7101	21.9025
ENSMUSG00000101655	2310040G24Rik	6	86460358	86465209	-1	Cluster1	70.7806	83.7304	2.92e-14	8.63e-14	-0.759617	-0.644976	-1.06075	-1.30781	-1.27957	-1.35723	-1.39234	-1.54553	-1.36508	140.791	83.0396	90.0453	67.7275	56.7861	57.8829	55.0458	53.4766	48.179	54.8319
ENSMUSG00000027333	Smox	2	131333416	131367842	1	Cluster1	11.2247	83.2017	3.73e-14	1.1e-13	-0.353549	-2.56007	-2.39446	-2.39368	-2.39138	-2.97351	-3.54156	-3.99127	-3.50968	38.8318	30.3711	6.50709	7.48107	7.33348	7.50589	4.94801	3.27383	2.57794	3.41659
ENSMUSG00000009545	Kcnq1	7	142660099	142980779	1	Cluster1	153.817	82.8032	4.47e-14	1.32e-13	0.0989682	-0.253636	-0.0131481	-1.30046	-0.679918	-0.495946	-0.0599954	-0.200883	-0.449339	187.478	200.74	156.669	185.857	76.0192	116.89	132.924	180.602	163.801	137.192
ENSMUSG00000028946	Hes3	4	152370429	152376119	-1	Cluster1	12.6874	82.6643	4.77e-14	1.4e-13	0.122858	-0.250267	-1.63375	-2.64918	-2.27788	-2.60702	-3.40757	-2.63766	-2.41474	30.1183	32.768	25.3531	9.66646	4.77253	6.09032	4.94801	2.68878	4.88549	5.5833
ENSMUSG00000018593	Sparc	11	55285326	55314009	-1	Cluster1	6.0781	82.0926	6.2e-14	1.82e-13	-1.49308	-2.67518	-3.53132	-4.70397	-6.03084	-5.10172	-4.57466	-4.8193	-5.91175	34.146	12.2999	5.3622	2.99243	1.29835	0.489322	1.01691	1.41285	1.22137	0.541677
ENSMUSG00000026171	Rnf25	1	74632907	74640556	-1	Cluster1	252.024	81.9412	6.64e-14	1.95e-13	-0.457046	-0.865245	-1.04259	-0.668519	-0.830709	-0.499475	-0.513757	-0.435123	-0.38053	366.755	267.411	201.008	178.67	230.698	205.807	259.347	256.323	272.1	282.118
ENSMUSG00000086264	Gm15850	1	136053916	136058921	-1	Cluster1	15.0905	81.58	7.84e-14	2.29e-13	-1.36932	-2.3111	-1.17091	-0.275219	-3.67164	-2.87335	-3.04732	-1.71216	-1.73548	39.7065	15.2644	8.0433	17.7233	32.8162	3.00875	5.37454	4.8236	12.2137	11.9303
ENSMUSG00000075702	Selenom	11	3464684	3467351	1	Cluster1	37.3376	81.5065	8.11e-14	2.37e-13	-0.382551	-1.14666	-1.70443	-2.07094	-2.03466	-1.90008	-1.99206	-2.00402	-1.21083	88.7055	67.8067	39.9199	27.1586	21.2026	21.8827	23.8051	22.5308	21.8518	38.5127
ENSMUSG00000023045	Soat2	15	102058961	102071904	1	Cluster1	10.05	80.3721	1.36e-13	3.97e-13	-0.0497517	-1.37328	-1.63212	-1.63477	-4.76393	-2.26596	-4.29858	-2.75336	-3.32034	28.4522	27.4381	10.8973	9.09065	9.12419	1.05146	5.883	1.48131	4.20721	2.87491
ENSMUSG00000108356	9130221F21Rik	6	71990880	72019512	-1	Cluster1	5.14143	80.0004	1.62e-13	4.71e-13	-0.121492	-1.66534	-3.03527	-5.52131	-5.25549	-5.34603	-3.80918	-5.05965	-5.14642	20.0844	18.4813	6.41243	2.47442	0.420866	0.562143	0.481147	1.41285	0.543091	0.541677
ENSMUSG00000030674	Qprt	7	126706286	126721398	-1	Cluster1	34.1251	79.5816	1.96e-13	5.69e-13	-0.407166	-2.0362	-1.37345	-2.68107	-1.28442	-0.904111	-0.850185	-0.644985	-0.263491	61.9693	46.6132	15.1929	23.995	9.75956	25.2147	33.138	34.2507	39.4942	51.624
ENSMUSG00000063450	Syne2	12	75864908	76157700	1	Cluster1	23.1552	79.5296	2e-13	5.82e-13	-0.444229	-1.44182	-2.38681	-2.76438	-2.42765	-1.90497	-1.44465	-1.08718	-0.806827	53.7181	39.6433	19.5995	10.3579	7.96884	10.0981	14.3629	19.811	25.2433	30.7493
ENSMUSG00000020902	Ntn1	11	68100190	68291649	-1	Cluster1	108.37	79.4532	2.08e-13	6.03e-13	0.374283	-0.579545	-0.293828	-1.18276	-0.25914	-0.0703598	0.142011	-0.091283	0.129192	118.461	153.59	79.6959	96.7847	52.2996	99.1085	112.924	130.486	110.746	129.608
ENSMUSG00000073771	Btbd19	4	116976416	116982922	-1	Cluster1	103.987	78.8318	2.76e-13	7.99e-13	-0.200181	-0.588686	-1.12265	-0.804478	-0.995453	-0.996929	-1.15495	-0.957546	-0.955533	171.8	149.806	114.113	78.8302	98.5998	85.9812	86.15	77.0095	89.025	88.5538
ENSMUSG00000037636	Slc25a43	X	36007312	36040855	1	Cluster1	23.8185	78.5019	3.2e-13	9.28e-13	0.0548185	-1.46652	-0.44302	-2.63674	-1.14214	-1.62899	-1.76939	-1.9266	-2.1119	48.999	50.9024	17.7175	36.0203	7.86159	21.9147	15.8609	14.3339	13.2976	11.2776
ENSMUSG00000001768	Rin2	2	145517135	145729536	1	Cluster1	42.6313	78.3627	3.42e-13	9.88e-13	-0.125011	-1.20624	-0.981574	-2.23985	-0.873061	-0.920942	-0.946168	-1.08932	-1.90188	78.8049	72.5376	34.1335	39.8175	16.7437	43.11	41.6725	40.9663	37.3195	21.2077
ENSMUSG00000096459	Ighv9-3	12	114104312	114104742	-1	Cluster1	6.24003	77.8955	4.23e-13	1.22e-12	0.237863	-2.7018	-2.58446	-3.54409	-2.96582	-5.37587	-2.59327	-3.08625	-6.6186	20.5634	24.2527	3.24535	3.45263	1.79072	2.66507	0.508455	3.4792	2.44275	0
ENSMUSG00000013562	4833413E03Rik	17	31776100	31778087	1	Cluster1	227.086	77.6362	4.76e-13	1.37e-12	-0.345993	-0.820699	-1.03022	-0.945352	-0.631997	-0.548592	-0.484124	-0.503103	-0.565959	334.209	263.027	189.872	163.587	173.706	216.643	228.625	239.288	235.872	226.037
ENSMUSG00000028602	Tnfrsf8	4	144993707	145041734	-1	Cluster1	11.3238	76.6987	7.29e-13	2.1e-12	-0.182933	-1.58503	-6.06469	-2.13831	-2.80381	-2.72254	-2.00231	-2.05799	-2.14739	32.6757	28.8889	10.7408	0.518007	7.40498	4.62236	4.97532	8.16588	7.87133	7.37485
ENSMUSG00000118521	Gm52948	2	84406895	84423184	-1	Cluster1	5.67016	76.4871	8.03e-13	2.31e-12	-0.130256	-2.87164	-5.53349	-5.69569	-2.86286	-4.52592	-3.21507	-3.6826	-4.31788	22.6585	20.6889	3.08882	0.518007	0.420866	3.08157	0.962294	2.51449	1.62927	1.13886
ENSMUSG00000027947	Il6ra	3	89771366	89820503	-1	Cluster1	7.59892	76.2047	9.13e-13	2.62e-12	0.0640589	-2.07149	-3.65371	-2.2139	-2.38423	-3.05282	-3.67549	-4.34508	-3.84417	24.5744	25.672	5.92645	1.95641	5.3364	4.69518	2.9415	1.92944	1.22137	1.73605
ENSMUSG00000086221	4930412B13Rik	2	117652409	117739617	1	Cluster1	14.9906	76.0655	9.73e-13	2.79e-12	-0.132489	-2.06711	-2.74846	-3.54713	-1.14759	-0.967493	-1.3723	-1.55868	-3.39602	35.912	32.6734	8.76408	5.29343	3.08906	16.1885	18.4032	13.8173	12.3489	3.41659
ENSMUSG00000026841	Fibcd1	2	31703302	31736017	-1	Cluster1	14.7554	74.4049	2.07e-12	5.89e-12	-0.807048	-0.992953	-1.39691	-2.3739	-3.78779	-1.99447	-2.80269	-2.44359	-3.07213	43.1886	24.6943	21.7	16.2827	8.35396	3.08157	10.8037	6.09953	8.14171	5.20815
ENSMUSG00000102501	Gm37372	1	106000314	106003624	-1	Cluster1	42.2001	74.1626	2.31e-12	6.58e-12	0.149206	0.133836	0.503668	-1.81614	-1.27214	-0.573815	-0.264388	-0.465839	-0.37201	50.7483	56.3269	55.5205	71.8093	14.2818	21.1749	34.0457	42.2423	36.6435	39.2075
ENSMUSG00000062518	Zfp534	4	147757959	147787010	-1	Cluster1	142.834	73.6029	2.98e-12	8.46e-12	-0.231028	-0.723798	-1.01845	-0.89891	-0.525215	-0.54554	-0.330827	-0.828299	-0.995778	212.236	180.871	129.162	104.666	113.68	147.31	145.362	168.863	119.564	106.622
ENSMUSG00000103532	Gm4430	2	129038006	129039046	-1	Cluster1	16.7924	73.4459	3.2e-12	9.08e-12	-0.173364	-1.06979	-1.80859	-2.00378	-2.48117	-2.31038	-2.61525	-2.19073	-2.96888	44.2965	39.2649	20.9792	12.6011	11.1294	8.06804	8.96103	7.26962	9.77098	5.5833
ENSMUSG00000066007	Zfp600	4	146093394	146135325	1	Cluster1	18.4007	73.2981	3.42e-12	9.7e-12	-0.556446	-2.04019	-2.5228	-2.26688	-1.6028	-2.41934	-1.74927	-2.05688	-3.06787	52.8434	35.9849	12.8413	9.09065	11.0222	17.5312	9.86871	15.6098	12.7568	6.45803
ENSMUSG00000046318	Ccbe1	18	66178373	66435812	-1	Cluster1	16.794	72.9289	4.05e-12	1.14e-11	-0.851954	-3.23203	-2.68289	-2.54475	-2.01529	-2.17491	-1.84395	-2.08687	-2.55893	53.5223	29.6773	5.53513	8.40147	9.12419	13.3982	11.8206	14.9189	12.4864	9.05539
ENSMUSG00000037788	Vopp1	6	57704792	57802144	-1	Cluster1	41.4438	72.8066	4.28e-12	1.21e-11	-0.0803296	-0.684619	-0.599228	-1.26984	-1.71743	-1.83117	-1.23612	-1.3327	-1.66011	77.1847	73.4522	47.8849	50.8645	32.0817	23.4031	21.6347	32.9374	30.5366	24.4578
ENSMUSG00000117957	Gm50334	19	44302211	44305768	1	Cluster1	145.746	72.6815	4.53e-12	1.28e-11	-0.149201	-0.120057	-0.288767	-0.734717	-1.04569	-0.739595	-0.682525	-0.677553	-0.0946841	194.213	175.288	178.118	158.636	116.848	93.9036	116.401	120.565	121.599	181.885
ENSMUSG00000078137	Ankrd63	2	118529584	118534444	-1	Cluster1	27.8651	72.6791	4.53e-12	1.28e-11	-0.116635	-1.41813	-2.4479	-1.84891	-2.39385	-1.50939	-1.66787	-1.45303	-1.25055	63.4396	58.787	23.5821	11.5073	17.6927	12.1283	22.307	19.7799	22.8028	26.6245
ENSMUSG00000041548	Hspb8	5	116546550	116560923	-1	Cluster1	5.24387	72.6407	4.61e-12	1.3e-11	-0.677414	-0.490426	-2.45873	-3.83641	-4.1411	-6.68443	-4.28389	-3.35258	-6.48292	18.6974	11.7322	13.3272	3.39482	1.29835	1.12429	0	0.964719	1.89965	0
ENSMUSG00000050654	Olfr215	6	116557045	116561156	-1	Cluster1	18.5983	72.5382	4.83e-12	1.36e-11	-0.437522	-1.13634	-1.42999	-2.62192	-2.36402	-2.37026	-1.96384	-2.14353	-2.16716	48.57	36.1111	22.0295	18.0101	7.89734	9.46318	9.38756	12.4044	11.2627	10.847
ENSMUSG00000009070	Rsph14	10	74793309	74868418	-1	Cluster1	5.88347	72.5355	4.84e-12	1.36e-11	0.517323	-1.69742	-2.41477	-3.76879	-6.5432	-3.61233	-4.22692	-2.9215	-6.42625	18.006	25.7666	5.67526	3.33702	1.3341	0	1.44344	0.964719	2.30755	0
ENSMUSG00000026567	Adcy10	1	165312752	165404343	1	Cluster1	79.0373	72.4189	5.1e-12	1.44e-11	-0.306721	-0.325409	-1.04502	-1.40264	-0.983466	-1.11997	-0.900183	-1.09089	-1.01734	133.398	107.734	106.461	64.4438	50.5446	67.4189	61.4372	71.4266	61.621	65.8875
ENSMUSG00000031995	St14	9	31000698	31043149	-1	Cluster1	105.988	72.4082	5.12e-12	1.44e-11	0.0939544	-0.291167	-0.675817	-1.24813	-0.288065	-0.530614	-0.705213	-0.840563	-1.01472	149.142	159.078	121.827	93.1564	62.9366	121.929	103.154	90.9016	84.002	73.7485
ENSMUSG00000105003	Gm40055	3	57861076	57865646	-1	Cluster1	46.5851	72.1747	5.7e-12	1.6e-11	0.122753	-1.39496	-0.623276	-1.49474	-1.14148	-1.34238	-1.10226	-1.3608	-0.823362	81.3623	88.3379	30.8099	52.9388	28.8139	36.5624	32.0119	37.8668	31.2173	45.9297
ENSMUSG00000027239	Mdk	2	91760150	91762642	-1	Cluster1	34.5801	71.7644	6.86e-12	1.93e-11	-0.324487	-1.02735	-1.86017	-0.846269	-1.69103	-1.58692	-1.75679	-2.02602	-1.83654	75.5852	60.3007	36.9876	20.6557	42.0477	23.2574	25.112	22.1575	18.3229	21.3743
ENSMUSG00000005057	Sh2b2	5	136247001	136275410	-1	Cluster1	56.3488	71.6535	7.21e-12	2.03e-11	0.181794	-0.647908	-0.931687	-1.20345	-0.580219	-0.661692	-1.46204	-1.4672	-1.11404	90.7673	103.161	57.8721	47.4697	39.451	60.3819	57.4515	32.7694	32.3034	41.8604
ENSMUSG00000082307	Gm13418	2	24384080	24385023	1	Cluster1	3.50093	71.0076	9.66e-12	2.71e-11	-0.0650438	-1.5906	-3.92808	-6.52522	-6.26653	-6.35109	-6.39092	-6.05585	-6.14959	14.853	14.2237	4.95448	0.978207	0	0	0	0	0	0
ENSMUSG00000030769	Slc5a11	7	122814003	122872476	1	Cluster1	14.8733	70.9225	1e-11	2.81e-11	-0.280126	-0.358143	-1.69813	-2.62359	-2.37339	-2.45503	-2.49228	-2.95102	-2.46724	37.7613	31.0965	29.6322	11.5651	6.10663	7.21461	6.81798	6.68458	5.02068	6.83318
ENSMUSG00000024914	Drap1	19	5472833	5475007	-1	Cluster1	136.922	70.3501	1.3e-11	3.63e-11	0.0202471	0.059564	-1.36175	-0.189906	-0.145432	-0.0847092	-0.402328	-0.529102	-0.162133	160.925	163.178	167.735	62.1984	141.354	145.883	151.699	121.629	110.749	143.872
ENSMUSG00000023367	Tmem176a	6	48817853	48824005	1	Cluster1	4.35313	70.0228	1.51e-11	4.2e-11	-0.430414	-1.54042	-2.64396	-3.81839	-5.11971	-6.65283	-6.69266	-4.92796	-6.45132	18.3017	13.5929	6.33417	2.93462	1.2626	0.562143	0	0	0.543091	0
ENSMUSG00000026774	Potegl	2	23097488	23157141	1	Cluster1	52.0843	69.832	1.64e-11	4.58e-11	0.186818	-0.544565	0.00499378	-1.58709	-0.884477	-0.875557	-0.623755	-0.701733	-1.21475	75.1229	85.4365	51.5998	75.3197	25.0976	40.5702	40.8637	48.5846	45.8737	32.3743
ENSMUSG00000117818	Gm50105	17	31768521	31771231	-1	Cluster1	192.438	69.358	2.03e-11	5.66e-11	-0.2495	-0.626995	-1.10811	-0.800403	-0.531481	-0.341984	-0.471134	-0.631308	-0.44351	270.619	227.547	175.824	125.437	155.449	186.881	213.645	194.954	174.666	199.356
ENSMUSG00000034912	Mdga2	12	66512834	67269323	-1	Cluster1	32.3631	68.177	3.46e-11	9.6e-11	-0.169934	-0.381087	-1.4943	-0.9774	-1.54765	-1.92589	-1.24586	-1.15348	-2.18749	62.0693	55.16	47.7738	22.1542	31.5179	20.936	16.3694	25.9479	28.0916	13.6108
ENSMUSG00000096960	A230028O05Rik	16	24878389	24887808	1	Cluster1	19.7186	67.893	3.94e-11	1.09e-10	-0.28495	-1.55809	-2.09367	-3.67845	-1.77546	-1.06415	-0.707674	-0.66123	-0.907493	39.2775	32.1372	13.4055	9.09065	3.08906	11.4205	18.8024	24.118	24.9705	20.8747
ENSMUSG00000113321	Gm8075	12	73840257	73855185	1	Cluster1	5.30461	67.8441	4.02e-11	1.11e-10	0.00824867	-0.88493	-2.08522	-5.23748	-2.13979	-2.73511	-6.54916	-6.21409	-6.30782	16.569	16.7152	9.01527	3.91283	0.456616	3.86218	2.51497	0	0	0
ENSMUSG00000055972	2810407A14Rik	16	87580963	87636181	1	Cluster1	10.423	67.6773	4.34e-11	1.2e-10	-0.286832	-0.78691	-0.959261	-4.38992	-2.55454	-2.79464	-2.53017	-2.3633	-2.60665	27.4943	22.455	15.9301	14.1551	1.29835	4.62236	3.98571	4.68668	5.1582	4.44443
ENSMUSG00000028294	Cfap206	4	34688559	34730206	-1	Cluster1	31.7107	67.4494	4.81e-11	1.33e-10	0.175102	-1.37229	-0.0221929	-2.15289	-0.952458	-0.847524	-0.792013	-1.05715	-1.31061	50.6484	56.9892	19.6614	49.7129	11.4073	26.2138	28.1354	29.2528	24.6978	20.3885
ENSMUSG00000072595	4930503E14Rik	14	44400626	44450711	-1	Cluster1	67.3343	67.3393	5.05e-11	1.39e-10	0.115076	-0.309735	-0.420859	-1.53364	-0.548423	-0.69809	-0.468515	-0.682741	-1.47078	96.3152	103.855	77.9867	71.7515	33.2013	66.1899	59.3488	69.5656	60.2552	34.8741
ENSMUSG00000055692	Tmem191c	16	17093941	17101093	1	Cluster1	115.259	66.5881	7.08e-11	1.95e-10	0.0319125	-0.103339	-1.20294	-0.803303	-0.795666	-0.629474	-0.763035	-0.663416	-0.408614	161.154	164.218	149.738	69.8529	92.3421	92.6337	104.116	94.5862	102.19	121.761
ENSMUSG00000062170	Fmr1nb	X	67805445	67848173	1	Cluster1	23.7984	66.0845	8.87e-11	2.43e-10	-0.195096	-1.11707	-0.540195	-1.42984	-2.46902	-1.89088	-1.8361	-1.70993	-1.40279	49.4946	43.2702	22.985	33.9482	18.3199	9.04668	13.3187	13.7488	15.1996	18.6525
ENSMUSG00000115620	Gm45924	15	38713727	38728760	-1	Cluster1	37.6588	65.9022	9.63e-11	2.64e-10	0.856182	-0.0814137	0.0380731	-1.17901	-0.913899	-0.737822	-0.409388	-0.748812	-0.40981	44.5256	80.5481	42.0986	45.6867	19.6182	23.84	26.7466	33.4913	26.4646	33.5687
ENSMUSG00000033735	Spr	6	85107158	85114748	-1	Cluster1	9.7909	65.4841	1.16e-10	3.18e-10	-1.20231	-1.25799	-2.88402	-2.55105	-2.78209	-2.60354	-3.22171	-3.60278	-3.65496	35.8787	15.6429	14.9581	4.83323	6.10663	5.1845	5.85569	3.85888	2.71545	2.87491
ENSMUSG00000102773	Ighv1-17-1	12	114635588	114636021	-1	Cluster1	4.19658	65.1022	1.38e-10	3.77e-10	0.516789	-3.42669	-3.3717	-5.07486	-4.82973	-6.34829	-3.94702	-4.62526	-4.69837	14.8197	21.2567	1.45795	1.3806	0.456616	0.489322	0	0.964719	0.543091	0.597186
ENSMUSG00000035506	Slc12a8	16	33337698	33484505	1	Cluster1	19.5208	65.0866	1.39e-10	3.79e-10	0.258145	-0.621878	-0.405876	-1.69937	-1.32841	-1.99438	-2.20774	-1.6257	-1.26128	35.4497	42.2609	23.0014	26.6984	10.8434	14.0855	8.87911	7.6493	11.5354	14.8052
ENSMUSG00000057729	Prtn3	10	79710310	79719008	1	Cluster1	8.43593	64.6982	1.65e-10	4.51e-10	-0.486417	-0.765222	-1.5958	-3.27232	-4.01537	-2.35558	-2.71847	-3.38756	-3.47691	25.2992	18.1344	14.8016	8.45928	2.5967	1.54079	4.94801	3.85888	2.44275	2.27773
ENSMUSG00000097310	A930038B10Rik	14	34481359	34492510	1	Cluster1	4.24861	64.3618	1.92e-10	5.23e-10	0.454617	-3.01105	-3.33572	-5.08988	-3.8283	-4.9142	-4.94394	-3.62018	-6.1524	14.8863	20.4682	1.94393	1.49621	0.420866	1.05146	0.481147	0.516589	1.22137	0
ENSMUSG00000097833	Gm5976	1	52542393	52543388	-1	Cluster1	21.5541	63.9109	2.35e-10	6.39e-10	-0.461635	-1.6197	-2.26135	-2.53406	-2.26259	-2.22541	-1.74913	-1.29897	-1.09766	53.4557	38.8233	17.4663	11.0471	9.26719	11.3681	11.5033	15.9521	21.7143	24.944
ENSMUSG00000027082	Tfpi	2	84263199	84307119	-1	Cluster1	16.1546	63.8369	2.43e-10	6.6e-10	-0.29457	-0.723179	-2.01857	-2.47844	-2.28636	-2.39816	-2.52655	-2.1942	-2.01229	41.4725	33.9665	25.2584	10.2423	7.44073	8.703	7.80758	7.20116	9.0927	10.3608
ENSMUSG00000062175	Tgif2	2	156681927	156697490	1	Cluster1	89.7276	62.8996	3.69e-10	9.98e-10	-0.0875869	-0.314903	-1.02956	-0.753395	-0.678102	-0.81455	-1.0117	-1.27941	-0.992529	139.733	131.23	112.466	68.241	83.0115	86.9394	79.3762	69.0864	57.1388	70.0544
ENSMUSG00000037280	Galnt6	15	100589694	100627257	-1	Cluster1	15.2536	62.8645	3.75e-10	1.01e-09	0.159747	-0.93705	-1.57905	-2.61326	-1.26218	-1.49453	-2.48945	-2.36707	-3.13364	34.7916	38.8233	18.1252	11.5651	5.65001	14.3564	12.3018	6.09953	6.92034	3.90276
ENSMUSG00000107379	Gm43126	6	127099929	127103118	1	Cluster1	7.0086	62.6893	4.05e-10	1.1e-09	-0.834949	-2.30424	-2.71319	-3.47089	-3.1998	-3.2834	-4.31831	-4.60227	-3.09801	28.8979	16.2737	5.92645	4.43084	2.56095	3.15439	2.96881	1.48131	1.08618	3.30557
ENSMUSG00000036928	Stag3	5	138278502	138310655	1	Cluster1	17.5469	62.4648	4.48e-10	1.21e-09	-0.0336522	-0.888647	-0.0274615	-2.39173	-2.22724	-2.21512	-1.76871	-1.38201	-1.817	34.4418	33.7773	18.6112	33.8927	6.56325	7.43307	7.43567	10.1638	13.1647	9.98563
ENSMUSG00000026295	Spp2	1	88334683	88354160	1	Cluster1	11.1301	62.4335	4.54e-10	1.23e-09	-0.451733	-2.20817	-4.19016	-3.33761	-1.86562	-0.99731	-1.0908	-0.704121	-2.23274	26.6362	19.5536	5.76992	1.43841	2.6682	7.28743	13.346	12.5413	16.4209	5.63881
ENSMUSG00000113598	Gm48287	13	94782407	94783852	-1	Cluster1	5.97342	62.1306	5.2e-10	1.4e-09	0.208955	-1.85583	-0.798394	-4.20041	-3.9588	-3.43794	-1.73368	-2.40146	-6.26664	16.09	18.5443	4.4685	9.26407	0.877483	0.978643	1.49806	4.89205	3.12103	0
ENSMUSG00000096719	Mrgpra2b	7	47113554	47178610	-1	Cluster1	4.28549	62.129	5.2e-10	1.4e-09	0.213188	-0.604148	-2.75755	-3.91303	-3.65554	-6.18096	-2.79858	-5.88572	-5.97945	13.2202	15.2644	8.62395	1.95641	0.877483	1.05146	0	1.86098	0	0
ENSMUSG00000115664	Gm32913	14	86633818	86646535	-1	Cluster1	3.89156	62.0415	5.41e-10	1.46e-09	-1.18754	-4.07274	-3.95303	-4.64907	-5.41289	-5.49238	-6.972	-4.19858	-4.28881	22.2128	9.7768	1.30142	1.3806	0.913233	0.489322	0.481147	0	1.22137	1.13886
ENSMUSG00000108048	Gm43990	6	15836088	15837778	1	Cluster1	33.0525	61.0883	8.27e-10	2.22e-09	-0.13157	-1.53729	-1.18329	-1.87525	-0.773707	-1.14564	-1.18036	-1.33493	-1.81845	64.4142	58.5976	22.186	28.4258	17.5854	37.6343	29.0158	28.4934	25.784	18.3883
ENSMUSG00000052911	Lamb2	9	108356935	108367729	1	Cluster1	71.5097	61.0334	8.47e-10	2.27e-09	-0.216709	-0.509181	-0.870346	-0.977195	-1.24156	-1.33676	-1.14087	-1.16672	-0.643283	119.632	103.161	84.259	65.5977	60.7169	50.4499	47.2824	53.8252	53.6052	76.5679
ENSMUSG00000022487	Gtsf1	15	103310832	103338897	-1	Cluster1	17.4198	60.8141	9.34e-10	2.5e-09	-0.306118	-0.697784	-2.21318	-2.36526	-1.76297	-2.04871	-1.81851	-2.34037	-2.3272	42.9761	34.5025	26.4197	9.26407	8.35396	12.7632	10.3772	12.3671	8.54961	8.62473
ENSMUSG00000091412	Gm2895	15	66841172	66884888	1	Cluster1	21.5483	60.1611	1.25e-09	3.33e-09	-0.227263	-1.98247	-3.17246	-2.38655	-1.88226	-1.47734	-0.993118	-1.00645	-1.12544	47.991	40.8101	11.8857	5.23562	9.15994	12.9613	17.1951	24.1864	24.1547	21.9025
ENSMUSG00000033488	Cryzl2	1	157286147	157320208	1	Cluster1	27.2461	60.1431	1.26e-09	3.36e-09	-0.288368	-1.83141	-1.64669	-2.71103	-1.075	-0.514144	-0.73443	-0.463881	-0.931554	48.7532	39.6748	13.5784	15.4779	7.40498	23.205	34.073	29.2528	35.555	25.4856
ENSMUSG00000087461	C230014O12Rik	2	33908301	33997747	-1	Cluster1	9.63226	59.9637	1.36e-09	3.63e-09	-1.54121	-2.64928	-3.01803	-2.67625	-2.36728	-2.40542	-2.36016	-4.02339	-5.10458	39.3441	13.4983	6.33417	4.83323	6.17813	7.41264	7.43567	7.6493	2.44275	1.19437
ENSMUSG00000035403	Crb2	2	37666261	37689115	1	Cluster1	39.2936	59.806	1.46e-09	3.89e-09	0.283573	-0.775847	-0.858208	-1.71971	-0.829662	-1.04006	-1.03467	-0.536167	-1.15686	62.0359	75.2812	36.5471	34.3529	18.848	34.7507	30.1965	30.3544	42.7504	27.8189
ENSMUSG00000098754	Prn	2	131751877	131798050	1	Cluster1	7.77926	59.7557	1.49e-09	3.98e-09	-0.342552	-2.22066	-1.26681	-4.81599	-2.38425	-2.83593	-2.34358	-3.7686	-3.1073	24.5744	19.3643	5.20567	10.1845	0.841733	4.69518	3.39534	4.89205	1.76446	2.87491
ENSMUSG00000021336	Slc17a4	13	24079873	24098992	-1	Cluster1	33.8726	58.7159	2.37e-09	6.27e-09	0.227334	-0.152768	-0.847453	-1.65116	-1.03389	-0.557952	0.0426476	0.0115443	0.720405	38.4694	45.0363	34.6195	21.2893	12.2133	18.7079	26.0469	39.8273	38.9487	63.5677
ENSMUSG00000053560	Ier2	8	85387960	85389483	-1	Cluster1	87.018	58.64	2.45e-09	6.49e-09	-0.585172	-1.01907	-1.23083	-0.807191	-1.25797	-1.1141	-1.0608	-1.18743	-1.13494	160.675	107.766	78.946	68.7057	91.7782	67.4394	74.3294	76.8726	70.5716	73.0958
ENSMUSG00000052125	F730043M19Rik	12	33161710	33197596	-1	Cluster1	15.3371	58.4751	2.63e-09	6.97e-09	-0.460817	-1.63802	-1.90328	-2.80266	-1.7729	-3.35975	-2.57115	-2.07172	-2.99048	45.3337	32.9572	14.7688	12.0831	6.42025	13.3982	4.35763	7.58084	10.722	5.74982
ENSMUSG00000081998	Gm13245	4	146565124	146565383	1	Cluster1	83.8363	57.8513	3.47e-09	9.15e-09	0.0743216	-0.608594	-1.00263	-0.960352	-0.534371	-0.0022873	-0.100404	-0.177432	0.0585223	101.513	107.072	66.1048	50.5778	52.1923	70.0112	101.284	94.3434	89.5728	105.692
ENSMUSG00000022438	Parvb	15	84116244	84199889	1	Cluster1	26.6009	57.7289	3.66e-09	9.66e-09	-0.530809	-1.12208	-1.31758	-1.76735	-0.840375	-1.95332	-1.57489	-1.88282	-2.25067	59.5452	41.2202	27.2351	23.8794	17.4424	33.0643	15.4344	19.7799	15.8802	12.5275
ENSMUSG00000086822	5330413P13Rik	2	131661926	131689603	-1	Cluster1	9.4218	57.5383	3.99e-09	1.05e-08	-1.25898	-3.08564	-3.07398	-3.92857	-2.84056	-4.02863	-2.81644	-2.73613	-2.99208	40.398	16.8728	4.64143	4.71762	2.70395	5.52818	2.48766	5.71986	6.10686	5.04162
ENSMUSG00000037126	Psd	19	46300526	46315595	-1	Cluster1	124.82	57.4524	4.14e-09	1.09e-08	-0.287516	-0.848794	-1.16089	-0.833578	-1.14684	-0.632514	-1.05931	-0.873005	-0.333918	198.387	162.673	109.834	88.4366	111.369	89.3336	127.949	94.4555	108.569	157.192
ENSMUSG00000034777	Vax2	6	83688246	83715295	1	Cluster1	47.4634	56.7982	5.52e-09	1.45e-08	-0.263524	-0.918935	-0.496927	-2.09465	-0.399917	-0.0609003	-0.62662	-0.236151	-0.0471424	63.5229	52.9524	33.4128	45.1132	14.7742	48.0761	60.8742	40.9353	53.4747	61.4986
ENSMUSG00000022018	Rgcc	14	79526196	79539085	-1	Cluster1	26.01	56.1621	7.31e-09	1.91e-08	-0.353369	-1.59154	-1.8336	-1.64461	-1.78754	-2.00463	-1.12325	-1.31464	-1.3486	57.5792	45.1309	19.1754	16.2849	18.4629	16.605	14.3902	26.4955	23.4765	22.4997
ENSMUSG00000029477	Morn3	5	123173832	123185079	-1	Cluster1	22.3624	56.0139	7.8e-09	2.04e-08	0.113506	-0.74675	-0.949794	-1.84237	-1.48428	-1.77889	-2.00367	-1.16157	-1.09759	42.4139	45.8247	25.2748	21.9808	11.8281	15.137	12.3564	10.6119	18.4604	19.7358
ENSMUSG00000049536	Tceal1	X	135608731	135612227	1	Cluster1	8.15657	55.4325	1.01e-08	2.62e-08	1.09503	-2.00594	-1.29102	-3.14964	-1.29482	-2.41584	-1.56668	-2.11337	-3.21073	15.7277	33.5564	3.82599	6.50287	1.82647	6.52725	2.91419	5.34018	3.66412	1.68054
ENSMUSG00000047037	Nipa1	7	55627315	55669702	-1	Cluster1	126.938	55.4102	1.02e-08	2.65e-08	-0.408785	-0.156389	-0.677832	-1.01988	-0.636093	-0.698935	-0.787829	-0.824405	-0.955069	189.607	143.151	170.322	118.999	93.72	121.711	116.937	110.183	106.81	97.9422
ENSMUSG00000084844	Hoxb3os	11	96233898	96245517	-1	Cluster1	11.8867	55.37	1.04e-08	2.69e-08	0.133398	-2.34101	-1.72446	-3.05901	-1.88504	-1.71858	-2.04369	-2.14757	-1.68306	29.1936	32.0742	5.76992	8.91948	3.50993	7.99522	8.8518	6.92733	6.51476	9.1109
ENSMUSG00000014932	Yes1	5	32768515	32844401	1	Cluster1	15.2838	55.2935	1.07e-08	2.78e-08	0.0814996	-1.66961	-0.85503	-1.98138	-2.46092	-1.54873	-2.25485	-1.57782	-2.46543	34.4751	36.3948	11.0375	19.1039	8.70333	6.23597	11.7114	7.26962	11.6706	6.23599
ENSMUSG00000087085	Gm12068	11	24376246	24672646	1	Cluster1	32.1603	55.2587	1.09e-08	2.83e-08	-0.619769	-0.715831	-1.22293	-2.63413	-0.773338	-0.800292	0.0946089	-0.284165	-0.588067	48.9657	32.2004	29.8998	21.0026	7.89734	28.5148	28.0535	52.2691	40.0372	32.7629
ENSMUSG00000036469	Marchf1	8	66070552	66924289	1	Cluster1	58.5565	55.2502	1.09e-08	2.84e-08	0.156875	-0.369612	-0.32878	-1.19658	-0.928838	-1.18927	-1.01121	-0.796807	-0.984034	87.7642	98.1149	68.0159	70.0285	38.073	46.1916	38.4306	43.4497	51.0249	44.4712
ENSMUSG00000025425	St8sia5	18	77273535	77346467	1	Cluster1	9.65146	55.0995	1.17e-08	3.03e-08	-0.276383	-2.06714	-1.01977	-3.39108	-2.40337	-1.89834	-2.68457	-3.22669	-2.78401	27.5942	22.6127	6.50709	13.5793	2.63245	5.1845	7.38105	4.23855	2.71545	4.06928
ENSMUSG00000086547	Gm11755	11	119013837	119029247	-1	Cluster1	41.8691	54.7973	1.33e-08	3.45e-08	-0.684515	-1.02972	-1.20773	-1.58532	-2.01068	-1.84414	-1.83329	-1.74309	-1.05412	93.9869	58.44	46.0028	40.5645	31.4545	23.1118	26.1562	25.9853	27.8235	45.166
ENSMUSG00000034853	Acot11	4	106601752	106662195	-1	Cluster1	52.0982	54.6739	1.41e-08	3.64e-08	-0.449805	-1.11233	-1.38252	-1.45844	-1.22061	-0.926532	-0.91074	-0.744714	-0.415219	90.2757	65.7883	41.7691	34.5818	32.7805	38.6857	47.4463	47.9621	54.0131	67.6791
ENSMUSG00000092144	Gm3370	14	44617327	44619550	1	Cluster1	79.9797	54.612	1.44e-08	3.74e-08	-0.0699754	-0.560998	-0.898029	-0.987636	-0.698282	-0.803257	-0.594681	-0.406166	-1.17006	119.057	113.032	80.6224	63.8703	60.0182	73.4569	68.146	78.9016	89.708	52.9849
ENSMUSG00000026546	Cfap45	1	172348368	172373437	1	Cluster1	11.8066	54.5755	1.47e-08	3.8e-08	-1.36343	-2.54335	-3.51824	-2.09791	-2.13522	-2.14888	-1.53836	-2.22305	-3.3092	39.3774	15.1698	6.89841	3.51044	9.19569	9.04668	8.8518	13.643	8.41442	3.95827
ENSMUSG00000114701	Gm47731	13	37656014	37663189	1	Cluster1	6.35964	54.2069	1.72e-08	4.46e-08	-0.961342	-3.01822	-6.89615	-4.60975	-2.18563	-3.43505	-1.60239	-1.80307	-1.42574	21.3881	10.9121	2.60284	0	0.877483	4.69518	1.9792	6.92733	6.24205	7.97204
ENSMUSG00000035342	Lzts2	19	45002853	45015550	1	Cluster1	9.63869	54.0948	1.81e-08	4.68e-08	-0.43967	-1.66958	-2.66141	-3.31483	-3.28229	-2.14023	-3.18885	-2.52113	-2.04088	30.5806	22.3288	9.51765	4.77542	3.08906	3.15439	6.95452	3.34229	5.1582	7.48587
ENSMUSG00000078952	Lncenc1	13	97571478	97633515	1	Cluster1	6.56454	54.0669	1.83e-08	4.74e-08	-1.12265	-2.42135	-3.15911	-3.90136	-3.06549	-4.73972	-2.06099	-3.44313	-2.53267	26.3405	12.0791	4.95448	2.99243	1.79072	3.15439	0.962294	6.37336	2.44275	4.55545
ENSMUSG00000034591	Slc41a2	10	83066712	83173746	-1	Cluster1	5.83971	53.8657	2e-08	5.17e-08	-1.04922	-3.15636	-4.24689	-3.98446	-3.16712	-3.83562	-4.88569	-3.13719	-4.60436	27.9566	13.4983	3.16708	1.49621	1.79072	3.08157	1.92459	0.896261	3.39141	1.19437
ENSMUSG00000038721	Hoxb7	11	96177449	96180988	1	Cluster1	40.081	53.5232	2.33e-08	5.99e-08	-0.674048	-1.31008	-1.8548	-1.90265	-1.75397	-1.17983	-1.11276	-1.29759	-1.10964	86.3272	54.0877	35.0108	23.8794	22.9852	25.5788	38.1679	39.6967	35.2846	39.7913
ENSMUSG00000039115	Itga9	9	118435758	118730071	1	Cluster1	8.48171	53.272	2.6e-08	6.68e-08	-0.743774	-1.16172	-2.14507	-2.71203	-2.16558	-3.38535	-2.73918	-1.60417	-3.92324	25.8115	15.359	11.5398	5.81144	3.9308	5.74664	2.46035	3.92734	8.54961	1.68054
ENSMUSG00000003545	Fosb	7	19036621	19043976	-1	Cluster1	41.7855	53.0059	2.92e-08	7.5e-08	0.59706	-0.913119	-0.76771	0.326481	-1.29763	-0.304921	-1.52493	-1.33399	-0.420811	55.1051	83.4497	29.0389	32.2208	69.0709	22.3516	44.6413	18.7156	21.9847	41.2766
ENSMUSG00000031385	Plxnb3	X	72800696	72816120	1	Cluster1	37.1865	52.9675	2.96e-08	7.62e-08	0.338266	-0.969773	-0.865331	-1.31318	-1.5216	-1.00617	-0.640726	-1.09052	-0.619387	58.6871	74.1775	29.7597	32.223	23.549	20.4671	29.2342	37.3876	28.0892	38.2907
ENSMUSG00000024810	Il33	19	29902514	29938118	1	Cluster1	65.3344	52.404	3.79e-08	9.71e-08	-0.208744	-1.14585	-1.18835	-1.15722	-0.608202	-0.730298	-0.156219	-0.345771	-0.567585	95.7862	82.5665	43.6184	42.1785	42.9609	62.8694	57.605	85.9658	75.3219	64.4711
ENSMUSG00000006269	Atp6v1b1	6	83719972	83735837	1	Cluster1	90.2405	52.3967	3.8e-08	9.74e-08	0.0606824	-0.146815	0.0821418	-1.22198	-0.589044	-0.146091	-0.485256	-0.433588	-0.182524	108.394	112.875	97.8538	114.561	46.5423	71.8957	98.0252	77.1154	79.5337	95.609
ENSMUSG00000000248	Clec2g	6	128911344	128961670	1	Cluster1	15.9607	51.924	4.67e-08	1.19e-07	0.0713023	-0.0419125	-2.17235	-1.92397	-1.85515	-2.03607	-1.03035	-1.29226	-0.524194	28.3856	29.7403	27.6264	6.21383	7.54798	7.84957	6.92721	13.8857	11.8058	19.6248
ENSMUSG00000032245	Cln6	9	62746067	62759288	1	Cluster1	59.1766	51.8646	4.79e-08	1.23e-07	-0.392946	-0.91507	-1.18525	-1.17159	-0.797171	-1.1257	-0.96493	-1.33306	-1.44197	107.949	82.1565	57.2915	47.1807	48.0909	62.016	49.5074	54.9953	42.8856	39.6937
ENSMUSG00000109704	Gm38414	8	36623164	36628742	1	Cluster1	17.076	51.6716	5.21e-08	1.33e-07	-0.798854	-1.19381	-1.41153	-1.61274	-1.81487	-2.89739	-1.76737	-2.26496	-2.19612	44.1632	25.5143	19.4885	16.6295	14.4248	12.5448	5.9103	12.9895	9.49827	9.59707
ENSMUSG00000085526	Gm16083	1	130390313	130484812	1	Cluster1	26.5506	50.6542	8.11e-08	2.06e-07	-0.218325	-1.47154	-1.99161	-1.28377	-0.284263	-0.272764	-0.0301058	-0.869852	-1.07388	40.6478	35.0072	14.7069	10.1845	16.7794	33.2828	33.6738	39.7962	22.1222	19.3052
ENSMUSG00000094445	1700015G11Rik	7	51661431	51665476	-1	Cluster1	6.53726	50.5063	8.65e-08	2.2e-07	0.706155	-0.615161	-1.63172	-2.96854	-1.67366	-2.18905	-1.65384	-2.17459	-6.01964	13.5826	22.2344	8.85874	4.37303	1.68347	4.3515	2.99611	4.30701	2.98584	0
ENSMUSG00000050232	Cxcr3	X	100775141	100777875	-1	Cluster1	6.7954	50.4699	8.79e-08	2.23e-07	-1.0058	-2.35187	-3.95587	-2.75974	-3.54076	-3.32854	-4.33574	-3.35459	-4.12845	29.6893	14.8544	5.84818	1.8408	4.38741	2.44661	2.9415	1.54977	2.71545	1.68054
ENSMUSG00000046085	4931422A03Rik	2	103797288	103858706	-1	Cluster1	11.5617	50.4215	8.97e-08	2.28e-07	-0.390213	-1.95601	-2.61846	-2.23634	-2.92452	-2.36664	-2.49491	-2.56321	-2.37967	35.533	27.0912	9.03166	5.69582	7.61948	4.62236	6.84529	6.37336	5.97167	6.83318
ENSMUSG00000028341	Nr4a3	4	48045153	48086447	1	Cluster1	20.4143	50.2963	9.47e-08	2.4e-07	-0.942993	-1.56351	-1.93386	-1.55033	-1.98019	-1.76122	-1.67129	-2.09743	-2.04086	53.7681	27.8796	18.2035	13.9817	18.3199	13.669	15.9155	16.9853	12.3512	13.0692
ENSMUSG00000029797	Sspo	6	48425163	48478184	1	Cluster1	5.96324	49.8576	1.15e-07	2.9e-07	-0.18535	-1.29101	-3.02616	-3.91485	-2.91225	-2.72582	-3.38287	-2.99456	-4.09767	19.6221	17.2197	8.0433	2.35881	1.2626	2.59225	2.96881	1.79252	2.57794	1.19437
ENSMUSG00000041309	Nkx6-2	7	139159292	139162713	-1	Cluster1	23.4913	49.6019	1.28e-07	3.24e-07	0.0514568	-0.310923	-1.49534	-1.66667	-1.51025	-2.02416	-0.87223	-0.904433	-0.592357	40.1855	41.6617	32.4244	14.4441	12.5984	14.0855	9.86871	21.8462	21.1736	26.6245
ENSMUSG00000113515	Gm29675	13	30968416	30979209	-1	Cluster1	63.4888	49.6012	1.28e-07	3.24e-07	0.169972	-0.248731	0.499636	-1.24053	-0.334205	-0.269994	-0.169646	-0.000425192	0.335489	66.2095	74.619	55.7553	93.8501	28.1152	52.3343	55.1004	58.8853	66.2292	83.7897
ENSMUSG00000095098	Ccdc85b	19	5503208	5507922	-1	Cluster1	30.9313	49.3735	1.41e-07	3.57e-07	0.250689	-0.36514	-0.913873	-0.959647	-1.06856	-1.111	-1.61999	-1.28978	-1.07171	50.236	59.8908	38.7131	26.525	25.8321	23.8196	23.2966	16.4002	20.6281	23.9716
ENSMUSG00000099560	Mrgprx3-ps	7	46959126	46960043	-1	Cluster1	2.74302	49.3608	1.42e-07	3.58e-07	0.493469	0.191545	-5.37522	-5.53066	-3.84037	-3.91806	-5.39637	-5.0613	-5.15503	7.4598	10.4706	8.52929	0	0	0.489322	0.481147	0	0	0
ENSMUSG00000040350	Trim7	11	48716967	48743036	1	Cluster1	92.398	49.294	1.46e-07	3.69e-07	-0.262144	-0.563377	-1.14648	-0.911466	-0.983596	-0.786751	-0.706814	-0.687977	-0.493721	141.715	118.141	95.9718	64.2171	75.3205	71.6248	82.1916	86.2834	87.8083	100.706
ENSMUSG00000110278	Gm5608	8	13587678	13597028	-1	Cluster1	8.09852	48.5665	2e-07	5.03e-07	0.171899	-2.09463	-0.409108	-3.09909	-1.98575	-1.77956	-1.84379	-2.63863	-3.04291	18.7141	21.0358	4.31197	14.0973	2.17583	4.768	5.48377	5.13481	2.98584	2.27773
ENSMUSG00000116745	Gm41481	16	83830266	83854272	-1	Cluster1	4.1284	48.4644	2.09e-07	5.25e-07	-0.435635	-1.90837	-3.54495	-3.33214	-5.0689	-4.14453	-3.58652	-6.29176	-6.38549	17.4937	12.9937	4.56316	1.55402	1.71922	0.489322	0.989602	1.48131	0	0
ENSMUSG00000006784	Odad4	11	100436433	100463394	1	Cluster1	38.4303	48.4602	2.09e-07	5.26e-07	0.0375172	-0.815534	-0.970976	-1.18188	-0.604531	-0.708889	-0.897438	-1.81591	-1.38072	63.802	65.7884	36.1721	32.452	28.2224	42.0586	39.021	33.9768	18.1854	24.6243
ENSMUSG00000086306	Gm11754	11	118997154	119002251	-1	Cluster1	15.4391	48.0736	2.47e-07	6.2e-07	-0.944013	-1.13643	-1.49743	-1.85597	-2.13165	-2.35941	-2.17497	-1.98943	-3.23287	42.8928	22.2974	19.5049	15.2489	11.8639	9.58839	8.28873	9.37336	10.722	4.61096
ENSMUSG00000114422	Gm30411	13	106883578	106898087	-1	Cluster1	9.7665	47.8351	2.74e-07	6.86e-07	-0.34484	-1.34383	-0.960575	-3.10141	-2.04993	-2.03014	-2.76731	-2.4064	-3.53306	26.1739	20.7205	10.395	13.3481	3.01756	6.38161	6.39145	3.85888	5.15587	2.22222
ENSMUSG00000038463	Olfml2b	1	170472101	170510358	1	Cluster1	47.9739	47.782	2.81e-07	7.02e-07	0.107407	-0.903586	-1.01989	-1.23056	-1.06303	-0.852009	-0.960383	-0.691378	-1.23048	78.3259	84.6166	42.0039	38.7259	33.4516	37.2701	43.2694	40.1759	48.7197	33.1801
ENSMUSG00000001632	Brpf1	6	113284098	113301821	1	Cluster1	94.6388	47.6892	2.92e-07	7.3e-07	0.106835	-0.300556	-0.714157	-0.339106	-0.596798	-0.459396	-0.696258	-1.00521	-0.765777	128.212	138.01	104.188	77.9653	101.323	84.9502	93.2306	79.2128	63.9216	75.3736
ENSMUSG00000031803	B3gnt3	8	72143400	72154433	-1	Cluster1	19.1124	47.1203	3.73e-07	9.29e-07	-0.0163987	-1.13888	-1.57166	-1.9044	-2.05741	-2.14041	-1.46496	-0.830925	-1.25448	39.3941	39.0126	17.6556	13.3503	10.5298	9.536	8.98834	14.1285	21.987	16.5413
ENSMUSG00000060063	Alox5ap	5	149201577	149224963	1	Cluster1	22.0579	47.0772	3.8e-07	9.47e-07	-0.683499	-1.54945	-2.38196	-1.54516	-1.67202	-1.80206	-1.4319	-1.62241	-1.54629	53.3724	33.1149	18.2817	10.2423	18.1769	16.7506	15.2706	19.8794	17.1015	18.3883
ENSMUSG00000109526	Gm9357	7	51671985	51678906	-1	Cluster1	7.51437	46.8112	4.26e-07	1.06e-06	0.60919	-1.32981	-2.59562	-2.32156	-1.61987	-2.55152	-2.18143	-2.24442	-3.34034	17.4437	26.5234	6.83655	2.81901	3.47418	5.601	2.99611	3.85888	3.79931	1.79156
ENSMUSG00000115801		14	44781512	44874658	-1	Cluster1	23.65	46.7679	4.34e-07	1.08e-06	-0.0910675	-0.234189	-0.741093	-1.62879	-0.888386	-1.84344	-0.756555	-1.27105	-1.8506	40.7311	38.1925	34.6195	24.3396	13.198	22.0079	11.2848	24.1864	16.8288	11.1111
ENSMUSG00000112544	Gm48089	10	99103758	99114946	1	Cluster1	33.5971	46.6786	4.5e-07	1.12e-06	-0.847068	-0.523954	-0.598789	-1.63904	-1.15855	-0.0391963	-1.04358	-1.3364	-1.52069	57.2335	31.6957	39.7469	37.6298	18.3556	25.6516	55.6258	27.703	22.2597	20.0689
ENSMUSG00000028464	Tpm2	4	43514711	43523765	-1	Cluster1	43.4254	46.6358	4.59e-07	1.14e-06	-0.345264	-0.807759	-1.42216	-0.963625	-0.701822	-1.00743	-1.40869	-1.49605	-1.20733	78.5883	62.13	45.0145	29.4618	40.3285	48.0557	39.1575	29.4271	28.0916	33.9994
ENSMUSG00000083064	Gm7785	1	91223767	91224658	1	Cluster1	39.4883	46.4587	4.95e-07	1.23e-06	-0.0141102	-0.0694563	-0.668979	-0.592473	-1.36889	-1.29479	-0.819895	-1.00633	-0.879564	59.5118	58.7869	56.649	37.2852	39.4867	23.0594	24.2862	33.8336	29.7208	32.2633
ENSMUSG00000086249	Gm12724	4	106098413	106147223	1	Cluster1	5.18676	46.2834	5.33e-07	1.32e-06	0.0388349	-2.38212	-5.04411	-4.20371	-2.63043	-2.71551	-2.25541	-2.38003	-2.49091	16.14	16.6206	3.08882	0.518007	0.877483	2.59225	2.43304	3.41075	3.25622	2.93042
ENSMUSG00000050526	Mgat4f	1	134313678	134318719	1	Cluster1	3.04456	46.2143	5.49e-07	1.36e-06	-0.564237	-3.0507	-3.32104	-5.0669	-4.80478	-4.90188	-4.94788	-4.61915	-6.13954	14.7364	9.93445	1.7874	1.49621	0.456616	0.562143	0.481147	0.44813	0.543091	0
ENSMUSG00000106547	B230303O12Rik	5	146125430	146131619	-1	Cluster1	109.857	46.197	5.54e-07	1.37e-06	-0.0151628	-0.699231	-0.146751	-1.037	-0.205753	-0.305334	-0.27578	-0.402678	-0.641862	139.208	137.79	85.8116	125.262	67.701	120.461	112.487	115.113	105.583	89.1509
ENSMUSG00000074252	Gm10654	8	71384049	71385681	1	Cluster1	18.4665	46.1683	5.6e-07	1.39e-06	-0.263655	-0.338963	-0.83267	-1.756	-1.90093	-1.76838	-1.58413	-1.68076	-1.85149	37.1324	30.9073	29.4138	20.7713	11.0579	9.9525	10.9402	12.2675	11.8058	10.4163
ENSMUSG00000045757	Zfp764	7	127002840	127005994	-1	Cluster1	72.6369	46.0917	5.79e-07	1.44e-06	-0.339126	-0.774363	-1.10637	-0.608342	-0.800374	-1.25314	-0.742392	-1.08451	-1.02996	120.261	95.1503	70.1491	55.64	78.9019	69.0325	50.4697	72.1796	55.9197	58.6658
ENSMUSG00000112289	1110019B22Rik	10	95554995	95558362	-1	Cluster1	3.33954	45.9775	6.08e-07	1.51e-06	-0.829989	-2.45474	-6.32742	-5.04466	-6.22417	-3.87668	-1.89026	-2.57235	-4.66999	14.424	8.07372	2.60284	0	0.420866	0	0.962294	3.92734	2.44275	0.541677
ENSMUSG00000091788	Gm8032	14	42379008	42381972	1	Cluster1	23.6699	45.9137	6.25e-07	1.55e-06	0.256506	-0.37807	-1.45556	-1.61833	-1.42176	-1.29863	-0.803986	-0.325308	-1.00165	37.5948	44.8471	29.0061	13.8105	12.2133	13.8671	15.2159	21.4666	29.8584	18.819
ENSMUSG00000097730	Gm26588	6	88693404	88702842	-1	Cluster1	5.11393	45.9099	6.26e-07	1.55e-06	-0.0936665	-1.74127	-5.2008	-2.77457	-4.11688	-3.16064	-3.17689	-3.31595	-3.95842	17.8727	16.8098	5.3622	0.4602	2.5967	0.978643	2.03382	2.06636	1.76446	1.19437
ENSMUSG00000028463	Car9	4	43506966	43513729	1	Cluster1	122.884	45.5465	7.31e-07	1.81e-06	-0.302734	-0.662381	-1.04601	-0.552521	-0.414586	-0.0799243	-0.269696	-0.3147	-0.482651	160.446	130.347	101.194	78.0276	109.292	120.409	151.808	132.795	129.603	114.914
ENSMUSG00000025573	6030468B19Rik	11	117688486	117698127	1	Cluster1	4.84462	45.4134	7.74e-07	1.91e-06	-0.822944	-1.96508	-3.30291	-2.84174	-2.15431	-6.69517	-4.31711	-2.32333	-5.05572	18.864	10.6599	4.79796	1.8408	2.63245	4.27868	0	0.896261	3.9345	0.541677
ENSMUSG00000086750	Gm11770	11	120105908	120107819	-1	Cluster1	11.0989	45.2626	8.25e-07	2.03e-06	-1.8531	-2.26446	-3.50553	-2.37115	-2.05777	-1.70457	-1.99625	-3.01033	-2.49865	38.736	10.7545	8.12157	3.39482	7.51223	9.17189	11.8752	9.78411	4.7503	6.88869
ENSMUSG00000096107	Gm16505	13	3408273	3413862	1	Cluster1	93.4778	44.9886	9.27e-07	2.28e-06	0.0745266	-0.365852	-0.320354	-1.19019	-0.360377	-0.221304	-0.586994	-0.51436	-0.33564	118.84	125.679	91.8655	95.3463	52.0493	92.5813	102.066	79.0759	83.1932	94.0815
ENSMUSG00000046844	Vat1l	8	114932352	115100811	1	Cluster1	12.809	44.3731	1.2e-06	2.96e-06	0.0422034	-0.699371	-1.82086	-2.16465	-1.83693	-1.89668	-2.3544	-2.134	-2.08718	29.3935	30.3081	18.0469	8.34367	6.5275	8.04761	7.8622	5.71986	6.78515	7.05521
ENSMUSG00000106820	D5Ertd605e	5	147355411	147359854	1	Cluster1	29.7045	44.3661	1.21e-06	2.97e-06	-0.648234	-1.47983	-1.25309	-1.12178	-1.57552	-1.30511	-1.44933	-2.0758	-1.81712	65.997	42.1033	23.8005	27.6188	30.3983	21.769	26.7192	24.3234	15.6075	18.708
ENSMUSG00000035041	Creb3l3	10	80920158	80934708	-1	Cluster1	39.61	44.259	1.26e-06	3.1e-06	0.304507	0.332018	0.0504642	-1.1874	-0.566705	-0.828367	-0.474181	-0.00949867	0.584659	42.0015	51.8801	52.9012	43.5591	18.4986	28.4624	23.532	30.2175	41.7994	63.248
ENSMUSG00000095956	1700036A12Rik	9	60650403	60677558	1	Cluster1	2.81119	43.8044	1.53e-06	3.75e-06	-0.90934	-1.70969	-4.70807	-6.29799	-6.0393	-4.68484	-6.16369	-4.40247	-1.90826	12.6912	6.74913	3.82599	0.4602	0	0	0.481147	0	0.543091	3.36108
ENSMUSG00000067577	A430093F15Rik	19	10718311	10763407	1	Cluster1	16.1806	43.7451	1.57e-06	3.85e-06	0.0260066	-0.741052	-0.442824	-1.54414	-1.86489	-1.43589	-2.41396	-1.65331	-1.23443	30.6473	31.2858	18.4383	22.6144	10.494	8.48454	11.2575	5.71986	9.90617	12.9582
ENSMUSG00000105928	Gm9256	12	115856504	115857923	1	Cluster1	3.56388	43.6088	1.67e-06	4.07e-06	0.510259	-2.58652	-2.8865	-3.07592	-5.82156	-5.90612	-3.5355	-2.13161	-3.28376	10.9086	15.5483	1.86566	1.49621	1.2626	0	0	0.896261	2.57794	1.08335
ENSMUSG00000047415	Gpr68	12	100842941	100874457	-1	Cluster1	21.1927	43.4568	1.78e-06	4.34e-06	0.268211	-0.24069	-0.151291	-1.76962	-1.88958	-1.0968	-1.20324	-1.43526	-0.55635	32.7757	39.7696	27.6428	29.4018	9.58081	8.75539	15.3252	14.06	12.2137	22.4021
ENSMUSG00000057000	Nxf3	X	134972848	134986004	-1	Cluster1	5.03265	43.4182	1.81e-06	4.41e-06	-0.0698261	-1.21045	-2.41602	-3.59836	-2.91022	-3	-3.03468	-3.70383	-3.77982	15.761	15.0121	6.89841	2.99243	1.2626	2.10293	1.9519	1.92944	1.22137	1.19437
ENSMUSG00000103790	Ighv1-17	12	114640369	114640801	-1	Cluster1	3.0096	42.9589	2.19e-06	5.34e-06	-0.657721	-4.11396	-6.42249	-6.57794	-2.81583	-6.40381	-6.44364	-4.64254	-3.79013	15.4152	9.7768	0.8937	0	0	2.24857	0	0	0.678282	1.08335
ENSMUSG00000050788	Olfr419	1	174076080	174079627	-1	Cluster1	24.6855	42.797	2.35e-06	5.72e-06	0.154709	-0.848197	-0.904784	-1.61178	-1.25183	-1.21256	-0.874721	-1.29016	-2.29098	44.4923	49.4516	24.9289	23.706	14.6751	18.5623	19.147	24.4603	18.3206	9.1109
ENSMUSG00000017652	Cd40	2	164897547	164914868	1	Cluster1	6.51902	42.769	2.38e-06	5.78e-06	-2.64615	-3.6084	-2.82542	-2.6449	-1.91329	-3.47384	-3.02603	-2.52024	-2.58287	27.5109	4.44687	2.35165	3.85502	4.42316	7.28743	2.48766	3.41075	4.7503	4.66647
ENSMUSG00000042641	Rgsl1	1	153655127	153719888	-1	Cluster1	10.05	42.5546	2.6e-06	6.32e-06	-0.249902	-2.51869	-3.57008	-2.91962	-1.39872	-1.64932	-0.732965	-0.97592	-1.65528	23.1708	19.3328	4.13905	1.95641	3.05331	8.68257	7.35374	13.9542	11.5378	7.31935
ENSMUSG00000090408	Gm17402	3	67272794	67282496	-1	Cluster1	17.2323	42.4328	2.74e-06	6.64e-06	-0.240388	-1.30386	-0.636784	-3.09366	-0.911889	-1.00355	-1.05878	-1.61081	-1.88322	33.617	28.4157	13.5002	21.7518	3.9308	17.9477	16.7413	15.9895	11.2627	9.16641
ENSMUSG00000039057	Myo16	8	10203911	10684742	1	Cluster1	17.6537	42.2048	3.02e-06	7.3e-06	-0.229232	-1.92334	-2.35321	-2.07535	-1.35347	-1.28392	-0.750306	-1.34953	-1.33808	37.2823	31.6957	9.90897	7.24985	8.95358	14.502	15.2706	22.1885	14.7917	14.6942
ENSMUSG00000090173	Fbxw10	11	62737895	62768291	1	Cluster1	60.7863	42.01	3.27e-06	7.92e-06	-0.304674	-0.954982	-0.566019	-0.630484	-1.17965	-1.02817	-1.21879	-1.08357	-0.840075	100.655	81.2419	51.9293	68.1299	64.8183	44.3595	49.2343	43.2754	48.0391	56.1794
ENSMUSG00000044716	Dok7	5	35214110	35245183	1	Cluster1	5.94286	41.9004	3.43e-06	8.29e-06	-0.0339349	-2.10055	-2.93164	-2.57763	-2.81668	-2.6298	-4.2362	-1.70194	-4.02818	18.3684	17.9451	4.15544	2.35881	3.08906	2.59225	2.96881	1.03318	5.83415	1.08335
ENSMUSG00000034917	Tjp3	10	81109041	81127415	-1	Cluster1	66.791	41.035	4.93e-06	1.19e-05	-0.00063549	-0.48367	-0.691784	-0.768244	-0.957598	-0.590505	-1.09396	-0.857647	-0.58921	98.377	98.9665	70.2274	60.8778	57.6994	50.5227	65.3956	46.1011	54.2858	65.4569
ENSMUSG00000000127	Fer	17	64170057	64446491	1	Cluster1	29.6851	40.9923	5.02e-06	1.21e-05	0.106424	-0.741861	0.49125	-1.22154	-0.545392	-0.219732	0.0285166	-0.761701	-1.20793	36.7367	39.4225	21.7164	51.6138	15.7232	25.2351	31.4488	37.4871	21.5791	15.8886
ENSMUSG00000087038	2900079G21Rik	9	112063345	112177993	1	Cluster1	21.5087	40.9837	5.04e-06	1.21e-05	-0.451718	-0.501996	-0.8735	-2.48426	-2.07145	-1.64186	-1.28172	-1.52562	-1.48677	44.4423	32.7366	31.3742	24.224	8.04034	10.7331	14.1717	18.3297	15.2019	15.8331
ENSMUSG00000114204	Gm47520	13	90508249	90566219	-1	Cluster1	49.2114	40.4088	6.41e-06	1.54e-05	-0.186239	-0.628026	-0.985026	-0.941172	-0.432747	-0.590819	-0.59515	-1.02679	-1.64914	76.4599	67.4599	49.3428	38.7837	39.8003	56.7791	50.6505	50.8189	37.7274	24.2913
ENSMUSG00000103438	Gm36991	13	94755788	94756435	1	Cluster1	7.36641	40.2572	6.82e-06	1.64e-05	0.292322	-0.87626	-1.21101	-5.16576	-2.57116	-1.98572	-1.24115	-2.13364	-1.45761	15.761	19.2697	8.68581	6.78965	0.456616	2.73789	4.01302	6.61612	3.52893	5.80533
ENSMUSG00000097155	Gm26511	9	21628912	21634746	-1	Cluster1	65.0038	40.238	6.88e-06	1.65e-05	0.0988374	-0.310063	-0.244256	-1.06916	-0.464289	-0.0782613	-0.66755	-0.984443	-0.524855	84.5486	90.4195	68.0323	71.06	40.2212	61.2558	79.9666	53.0969	42.48	58.9567
ENSMUSG00000086117	Gm12065	11	24148737	24152624	-1	Cluster1	13.8152	40.0182	7.54e-06	1.81e-05	-0.932058	-1.55907	-3.01211	-2.8449	-0.936973	-0.628823	-1.00387	-1.63971	-1.80223	31.4886	16.5259	10.7244	3.91283	4.38741	16.2409	20.4097	15.6098	9.9085	8.94438
ENSMUSG00000115200	Gm46516	15	55786798	55824302	1	Cluster1	11.4378	40.0062	7.58e-06	1.81e-05	0.186375	-2.31365	-2.31859	-1.39181	-1.41969	-1.75824	-2.17975	-1.88842	-2.40561	26.7362	30.4973	5.44047	5.35124	10.2519	10.0253	7.88951	6.06215	7.19305	4.9306
ENSMUSG00000058975	Kcnc1	7	46045921	46088128	1	Cluster1	27.732	39.6764	8.7e-06	2.08e-05	0.313823	-1.12018	-0.548593	-1.6061	-1.22615	-0.694507	-1.20238	-0.713854	-0.185483	41.4559	51.8486	19.0972	28.4258	13.6904	17.6564	25.5658	17.782	25.2433	36.5546
ENSMUSG00000114767	Gm46392	13	38894030	39092231	1	Cluster1	13.6535	39.3876	9.81e-06	2.34e-05	0.581622	-1.29797	-0.383525	-0.94224	-1.36449	-1.53186	-1.65052	-1.78609	-1.07653	22.7751	34.1242	9.18819	17.3765	11.8639	8.75539	7.80758	7.33808	6.51476	10.7914
ENSMUSG00000021567	Nkd2	13	73966653	73995750	-1	Cluster1	29.777	39.2998	1.02e-05	2.42e-05	-0.772234	-1.22154	-1.16028	-1.11438	-1.42911	-2.21847	-1.04375	-0.882068	-0.686063	57.6625	34.0611	24.6323	25.778	26.5666	21.373	12.4656	28.1138	31.2149	35.9019
ENSMUSG00000078838	Gm17382	17	27079245	27105176	-1	Cluster1	3.33241	39.0899	1.11e-05	2.64e-05	-0.534648	-1.54195	-2.11392	-3.31325	-3.04881	-6.17519	-4.76173	-5.87995	-5.97369	13.1536	9.0514	4.54677	3.10804	1.3341	1.61361	0	0.516589	0	0
ENSMUSG00000070471	Erich6	3	58523721	58544628	-1	Cluster1	66.7378	38.9445	1.18e-05	2.81e-05	-0.126099	-0.725377	-0.37564	-1.25326	-1.10339	-0.546024	-0.681366	-0.645345	-0.683062	98.9892	90.7034	59.8161	76.0667	41.3766	46.046	67.7741	61.5056	63.7818	61.3187
ENSMUSG00000108371	Gm38832	6	72139833	72144691	1	Cluster1	5.13335	38.6915	1.31e-05	3.11e-05	0.045651	-0.990238	-2.02623	-2.39396	-4.73158	-1.82428	-2.55986	-2.9313	-3.6193	13.9616	14.3813	6.99307	3.45263	2.70395	0.562143	3.9311	2.30911	1.89965	1.13886
ENSMUSG00000087640	Gm14798	X	93072460	93142910	1	Cluster1	75.4055	38.6014	1.36e-05	3.23e-05	-0.039911	-0.396502	-0.219967	-0.241001	-0.441287	-1.41099	-0.468965	-0.524416	-0.334084	97.2732	94.6141	74.0206	83.1431	82.1616	71.4792	36.4787	70.356	67.5857	76.9431
ENSMUSG00000043088	Il17re	6	113435445	113447719	1	Cluster1	3.97268	38.2473	1.57e-05	3.73e-05	-0.0061479	-1.31889	-2.33858	-3.22979	-3.57342	-2.30276	-2.69352	-5.78182	-3.43384	12.2955	12.2683	4.95448	2.41662	1.29835	0.978643	2.51497	1.86098	0	1.13886
ENSMUSG00000093973	Mrgpra2a	7	47076076	47101887	-1	Cluster1	3.42502	38.2475	1.57e-05	3.73e-05	-1.26928	-2.48897	-4.18079	-3.74773	-5.05933	-3.54409	-6.61689	-3.79155	-3.95561	17.3604	7.19066	3.08882	0.920401	1.2626	0.489322	1.49806	0	1.35656	1.08335
ENSMUSG00000059901	Adamts14	10	61032891	61109217	-1	Cluster1	5.97392	38.1744	1.62e-05	3.84e-05	-0.423632	-3.05373	-1.94383	-3.83237	-2.84839	-1.65845	-2.69006	-1.93504	-3.46691	18.7807	14.1606	2.35165	4.89104	1.3341	2.59225	5.96492	2.96262	5.02068	1.68054
ENSMUSG00000072589	Gm10371	14	47335136	47353618	-1	Cluster1	11.159	38.0231	1.73e-05	4.08e-05	0.73625	-0.52773	-1.39058	-1.66043	-1.63308	-1.71822	-0.763568	-1.07842	-1.07591	17.906	29.9612	12.4335	6.84745	5.61426	5.81947	5.45646	10.5435	8.54961	8.45821
ENSMUSG00000000530	Acvrl1	15	101026403	101043217	1	Cluster1	10.3868	37.928	1.8e-05	4.24e-05	-0.830668	-1.27488	-1.67838	-2.1721	-2.11012	-2.74426	-2.14289	-2.44232	-2.39168	29.7393	16.589	12.1987	9.32187	6.63475	7.01657	4.41225	6.75303	5.56377	5.63881
ENSMUSG00000051435	Fhad1	4	141617749	141742393	-1	Cluster1	15.5577	37.802	1.89e-05	4.46e-05	-0.0435893	-1.52104	-1.52312	-2.30938	-1.30033	-0.862489	-0.475617	-1.45587	-2.28627	30.5307	29.6773	10.6461	10.5291	6.21388	12.2535	16.7959	21.9147	10.7243	6.2915
ENSMUSG00000091140	Gm17124	14	42416459	42421839	-1	Cluster1	32.053	37.7253	1.95e-05	4.6e-05	-0.150391	-0.253435	-1.54549	-2.22957	-0.968036	-1.07039	-0.749897	-0.933164	-1.24918	55.0718	49.5462	46.0975	18.7571	11.6494	28.0983	26.2381	32.8005	28.7722	23.4989
ENSMUSG00000116617	Gm49767	16	31103242	31110714	-1	Cluster1	4.66952	37.7151	1.96e-05	4.62e-05	-0.843463	-4.26956	-3.54111	-5.28526	-2.21569	-2.29339	-2.55462	-3.223	-1.74687	17.148	9.49293	0.8937	1.49621	0.456616	3.71654	3.53187	2.96262	1.89965	5.09713
ENSMUSG00000099170	5730403I07Rik	9	77273694	77306700	-1	Cluster1	5.05536	37.3917	2.24e-05	5.27e-05	0.624347	-1.56301	-1.25464	-6.0274	-1.3497	-2.83578	-1.85258	-2.14328	-1.04307	10.5295	16.1474	3.5748	4.43084	0	4.06021	1.44344	2.96262	2.30755	5.09713
ENSMUSG00000076547	Igkv4-70	6	69244872	69245427	-1	Cluster1	26.7799	37.2694	2.36e-05	5.54e-05	0.142953	-0.23437	-0.0775281	-2.24083	-0.825625	-0.727055	0.210137	0.049549	0.203187	30.9763	34.408	26.1849	29.4618	6.5275	17.7497	18.6659	36.0369	32.1636	35.6244
ENSMUSG00000106932	4930487D11Rik	5	38501778	38506540	1	Cluster1	4.79262	37.2148	2.41e-05	5.67e-05	0.73164	-0.46984	-1.58223	-4.32526	-4.06933	-1.34313	-2.59637	-1.85629	-0.348081	8.78016	14.5706	6.41243	2.93462	0.420866	0.489322	3.44995	1.48131	2.44275	6.94419
ENSMUSG00000031486	Adgra2	8	27575611	27613464	1	Cluster1	90.3153	37.1815	2.44e-05	5.74e-05	-0.184534	-0.442487	-0.962622	-1.09447	-0.611806	-0.105819	-0.73408	-0.451423	-0.507728	125.08	111.046	91.9274	64.0414	58.4696	81.6297	116.237	75.0801	91.7405	87.9011
ENSMUSG00000104590	Gm5034	12	115847260	115847893	-1	Cluster1	2.38301	37.1613	2.46e-05	5.79e-05	0.159654	-3.50551	-2.33861	-5.90992	-4.19086	-5.73579	-5.77562	-5.44055	-5.53428	9.70481	10.8491	0.815436	1.89861	0	0.562143	0	0	0	0
ENSMUSG00000067529	Olfr1423	19	12009151	12018681	-1	Cluster1	6.98753	37.0908	2.54e-05	5.96e-05	-0.27277	-4.9794	-3.26134	-2.19646	-1.56321	-0.826295	-0.85408	-0.432661	-0.705566	13.9783	11.5429	0.407718	1.43841	3.01756	4.768	7.8622	7.78621	10.4493	8.62473
ENSMUSG00000064052	Gm5089	14	122672266	122688527	-1	Cluster1	5.52812	36.7702	2.89e-05	6.78e-05	0.698014	-2.12326	-1.07162	-3.10977	-2.1254	-2.93667	-2.2369	-1.41439	-1.14221	11.3876	18.4813	2.52457	5.46685	1.3341	2.59225	1.49806	2.44603	4.3424	5.20815
ENSMUSG00000084241	Gm13416	2	24482914	24484525	-1	Cluster1	15.3732	36.5017	3.23e-05	7.56e-05	0.0307032	-0.77776	-0.487834	-0.379337	-1.97087	-2.0513	-2.09545	-0.639038	-0.340617	24.6078	25.0412	14.4557	17.4921	18.9195	6.23597	5.9103	5.71986	15.8778	19.4717
ENSMUSG00000039236	Isg20	7	78563172	78570144	1	Cluster1	23.5138	36.4229	3.33e-05	7.8e-05	0.349854	-0.147118	-0.804155	-1.514	-0.892872	-0.71429	-0.572438	-1.22661	-1.35171	34.9041	44.721	31.3123	20.0243	12.1775	18.7807	21.3174	23.4645	14.6588	13.7774
ENSMUSG00000096326	Ighv1-78	12	115832393	115832847	-1	Cluster1	2.84487	36.3638	3.42e-05	7.99e-05	0.118096	-1.80779	-1.92325	-3.39247	-5.57597	-5.66054	-4.24933	-3.93787	-2.03244	9.20917	10.0607	2.60284	2.41662	0.877483	0	0	0.516589	0.543091	2.22222
ENSMUSG00000025488	Cox8b	7	140478858	140480359	-1	Cluster1	43.914	36.2945	3.51e-05	8.22e-05	0.311541	-0.311196	-0.412223	-1.01193	-0.732631	-0.545768	-1.03139	-0.747477	-0.548688	59.7743	74.0512	48.1197	45.0553	29.5127	35.875	40.9183	29.2528	35.6925	40.888
ENSMUSG00000103411	Gm18300	1	9569563	9571747	-1	Cluster1	8.89129	36.212	3.64e-05	8.49e-05	-0.142561	-0.620392	-1.46351	-3.18719	-1.78822	-1.89148	-3.05781	-1.74063	-1.22778	20.0678	18.1028	12.9359	7.24985	2.24733	5.89229	5.37454	2.44603	5.97167	8.62473
ENSMUSG00000112778	Gm33677	10	118864195	118886404	-1	Cluster1	11.0566	35.6485	4.58e-05	0.000106523	-0.293866	-2.31727	-2.42765	-2.76505	-2.09406	-1.23452	-1.19846	-1.57269	-1.38576	26.5863	21.6666	5.3622	5.06446	3.8593	6.16314	11.2575	11.6451	8.82232	10.1387
ENSMUSG00000087252	Gm14379	X	7242164	7244281	1	Cluster1	7.6835	35.5305	4.8e-05	0.000111664	-0.191335	-0.601328	-1.05269	-2.60998	-2.00665	-2.42812	-2.28658	-2.38698	-3.45578	18.7641	16.4313	12.3553	8.91723	3.08906	4.62236	3.53187	3.85888	3.52893	1.73605
ENSMUSG00000033615	Cplx1	5	108666420	108697890	-1	Cluster1	32.4927	35.4308	5e-05	0.000116126	0.166898	-1.01433	-0.0494623	-1.26124	-0.294634	-0.224063	-0.768313	-0.899947	-1.25444	45.0546	50.4293	21.9676	43.6169	18.7408	36.8013	38.5672	26.4955	24.1571	19.0965
ENSMUSG00000020377	Ltc4s	11	50127288	50129443	-1	Cluster1	3.53916	35.3175	5.24e-05	0.000121494	-0.207439	-0.19609	-2.28364	-3.45465	-2.62174	-3.28016	-5.76237	-2.95358	-2.07882	9.60487	8.35759	8.37276	2.01422	0.877483	1.54079	0.989602	0	1.35656	2.27773
ENSMUSG00000032091	Tmprss4	9	45084024	45115390	-1	Cluster1	9.16185	35.2931	5.29e-05	0.000122653	-0.289034	-1.99093	-0.971693	-2.51928	-1.53162	-1.71609	-1.86244	-2.43373	-2.74636	22.8084	18.7652	5.69166	11.5651	4.03805	7.92239	6.95452	6.3049	4.20721	3.36108
ENSMUSG00000027276	Jag1	2	136923376	136958564	-1	Cluster1	23.374	35.2835	5.31e-05	0.000123116	0.172318	-1.17903	-1.04356	-1.66143	-1.21537	-1.09168	-0.75499	-1.15085	-0.980311	40.1022	45.3202	17.7175	19.4485	12.6699	17.3128	18.8844	24.0121	18.0502	20.222
ENSMUSG00000035818	Plekhs1	19	56450072	56475184	1	Cluster1	7.67094	34.9899	5.98e-05	0.000138428	0.597129	-0.353532	-1.62051	-2.94951	-2.11619	-1.59991	-0.656723	-1.1978	-1.75682	13.5326	20.5313	10.5679	4.43084	1.75497	3.08157	4.49417	8.54556	5.70129	4.06928
ENSMUSG00000065519	Mir10a	11	96207991	96208100	1	Cluster1	25.2685	34.9833	6e-05	0.000138787	-0.166869	-0.795525	-1.13177	-1.90321	-1.02513	-1.24617	-1.15394	-1.04045	-1.08541	45.8293	40.6525	26.6381	20.8869	12.249	22.5701	19.3928	20.5703	22.2574	21.6384
ENSMUSG00000061039	Olfr920	9	38663595	38671413	1	Cluster1	28.7153	34.9549	6.07e-05	0.000140364	0.0451974	-1.11776	-0.769248	-1.79217	-1.28606	-0.810431	-0.203337	-0.0712026	-0.208497	40.7977	42.4503	18.9242	23.9372	11.6851	16.6778	23.242	35.5888	38.5455	35.3047
ENSMUSG00000101501	Rps27a-ps1	1	52561398	52561860	1	Cluster1	8.37255	34.9403	6.1e-05	0.000141166	-0.691108	-1.47372	-2.42731	-3.40672	-2.86102	-2.23233	-2.12705	-0.865721	-2.16337	23.1875	14.2867	8.29449	4.19961	2.17583	3.30004	4.9207	5.34018	12.7568	5.26365
ENSMUSG00000003949	Hlf	11	90227362	90281721	-1	Cluster1	4.57448	34.6935	6.75e-05	0.000155772	-0.525853	-2.15429	-0.953224	-2.99153	-2.14809	-2.0172	-4.85279	-2.52507	-4.61948	13.9283	9.68217	3.16708	7.13423	1.75497	3.15439	3.42264	0.516589	2.44275	0.541677
ENSMUSG00000076653	Ighv7-2	12	113875645	113876103	-1	Cluster1	2.01918	34.6459	6.88e-05	0.000158717	1.63108	-2.35408	-2.15843	-4.75651	-4.49783	-4.58239	-4.62222	-2.86814	-4.38088	4.35676	13.4983	0.815436	0.978207	0	0	0	0	0.543091	0
ENSMUSG00000031451	Gas6	8	13515374	13544490	-1	Cluster1	8.99305	34.3958	7.61e-05	0.000175455	-0.600559	-2.41046	-1.35636	-2.05832	-2.49551	-2.99737	-1.38998	-2.09865	-1.29988	23.6498	15.6429	4.4685	9.20626	5.65001	4.20586	2.9415	8.92523	5.69896	9.54156
ENSMUSG00000052675	Zfp112	7	23811739	23827377	1	Cluster1	63.1767	34.1968	8.25e-05	0.000189959	0.338408	0.125529	-0.321481	-1.05424	-0.430921	-0.204712	-0.23098	-0.272755	-0.189729	71.7741	91.1135	78.1142	57.3096	34.4639	53.0421	62.2084	61.2939	59.7121	62.7351
ENSMUSG00000105123	Ighv1-79	12	115851716	115852148	-1	Cluster1	2.37906	34.024	8.85e-05	0.00020345	0.301305	-1.87948	-3.05155	-4.23261	-3.02254	-5.50922	-5.54905	-3.79096	-5.30772	8.28451	10.2183	2.27338	1.03601	0.456616	0.978643	0	0	0.543091	0
ENSMUSG00000032852	Rspo4	2	151684847	151716588	1	Cluster1	9.63484	33.7655	9.82e-05	0.000225312	-0.321618	-0.695678	0.61185	-4.80334	-0.0211822	0.132073	-0.491668	-0.72814	-1.10435	12.2123	9.87142	7.55732	18.7594	0.420866	12.0554	13.4279	8.75093	7.59862	5.69431
ENSMUSG00000049604	Hoxb13	11	96085142	96088273	1	Cluster1	33.1379	33.7593	9.84e-05	0.000225857	0.375186	-1.04985	-0.473036	-0.397835	0.309444	-0.105236	-0.332507	-0.637044	-1.12968	39.7565	51.7224	19.4102	28.5392	30.148	49.346	36.878	31.4934	25.9192	18.1663
ENSMUSG00000051727	Kctd14	7	97100530	97108764	1	Cluster1	3.25701	33.5791	0.000105836	0.00024257	-0.614163	-3.88049	-3.77059	-3.9178	-3.07011	-3.13622	-1.78102	-3.38758	-5.96728	13.0869	8.64146	0.8937	0.920401	0.841733	1.54079	1.49806	3.79042	1.35656	0
ENSMUSG00000033542	Arhgef5	6	43242516	43266254	1	Cluster1	2.10725	33.4927	0.000109579	0.00025099	-1.32005	-2.24849	-6.08383	-4.80445	-5.98059	-6.06515	-4.64502	-4.34958	-5.86364	12.1789	4.8884	2.52457	0	0.420866	0	0	0.516589	0.543091	0
ENSMUSG00000030519	Apba2	7	64151454	64403626	1	Cluster1	31.2231	33.469	0.00011063	0.00025326	0.185571	-0.0244805	0.439796	-1.1363	-0.774081	-0.932948	-0.618695	-0.473127	0.117341	36.6534	41.7564	36.1557	49.773	16.7437	21.4458	19.1197	23.7757	27.0031	39.8047
ENSMUSG00000025375	Aatk	11	119898139	119937993	-1	Cluster1	9.01464	33.4147	0.000113069	0.000258768	-0.565709	-1.43994	-1.46523	-2.22562	-2.38254	-1.55313	-2.35877	-2.32583	-3.1129	24.5411	16.6206	9.1718	8.97729	5.22915	4.69518	8.31604	4.75514	5.02068	2.8194
ENSMUSG00000002588	Pon1	6	5168090	5193946	-1	Cluster1	7.59312	33.1982	0.000123344	0.000281878	-0.00551624	-1.46928	-1.64596	-2.81187	-2.12849	-1.51011	-2.08681	-1.91974	-2.01092	18.3184	18.1974	6.58536	5.86924	2.56095	4.20586	6.44606	4.30701	4.88549	4.55545
ENSMUSG00000003411	Rab3b	4	108736260	108800521	1	Cluster1	30.0447	32.7815	0.000145767	0.000332497	-0.0500359	-0.663554	0.416356	-1.87113	-0.00722634	0.0393032	-0.452748	-0.662985	-0.00105991	35.004	33.7457	22.0295	46.6649	9.43781	34.6779	35.8883	25.6677	22.5255	34.8052
ENSMUSG00000049571	Cfap46	7	139180867	139263733	-1	Cluster1	2.73822	32.7172	0.000149569	0.000341089	0.382995	-0.63884	-1.06	-2.40959	-5.1857	-3.83084	-2.86894	-4.97502	-3.63206	7.03079	9.14602	4.54677	3.33702	1.3341	0	0.481147	0.964719	0	0.541677
ENSMUSG00000110125	Gm33148	7	142145481	142174541	1	Cluster1	4.86361	32.3903	0.000170439	0.000387776	0.384335	-1.92844	-2.02131	-3.18092	-1.35003	-1.12596	-3.59569	-3.31754	-2.38586	11.7833	15.359	3.08882	2.87682	1.2626	4.54954	5.37454	1.03318	1.08618	2.22222
ENSMUSG00000053693	Mast1	8	85638532	85663988	-1	Cluster1	3.51304	32.2518	0.00018012	0.000409419	0.141944	-0.525479	-2.08855	-3.25701	-5.4273	-0.742473	-3.11103	-1.74708	-3.86365	8.30117	9.14602	5.76992	1.95641	0.841733	0	4.97532	0.964719	2.57794	0.597186
ENSMUSG00000034930	Rtkn	6	83112444	83129560	1	Cluster1	20.4449	32.2313	0.000181601	0.000412623	-0.175313	-0.671925	-1.46013	-1.373	-0.633421	-2.10917	-1.00484	-1.00085	-0.99385	36.2911	31.948	22.9068	13.2347	14.004	23.2574	8.42527	17.9189	18.1854	18.2773
ENSMUSG00000110747	Gm35657	9	41070720	41100158	1	Cluster1	10.6756	32.2191	0.000182488	0.000414607	-0.519146	-1.802	-3.27508	-2.25472	-0.63328	-0.853054	-0.526445	-0.432713	-0.458535	18.7974	13.1514	5.51873	1.89861	3.9308	12.2011	10.4318	13.1264	13.9782	13.7219
ENSMUSG00000107875	Gm44696	6	48351070	48372342	-1	Cluster1	8.63459	32.1175	0.000190025	0.000431363	-0.663557	-2.03189	-2.09831	-2.38068	-2.41066	-1.97607	-1.447	-3.10862	-2.47694	25.3159	15.9898	6.17764	5.98486	4.91553	4.84082	6.44606	9.40444	2.71545	4.55545
ENSMUSG00000078963	Hsbp1l1	18	80272973	80290317	-1	Cluster1	63.3836	31.9392	0.000204006	0.000462416	-0.323859	0.126096	-0.377646	-1.02374	-0.793135	-0.40223	-0.41336	-0.187147	-0.00768707	78.2259	62.5399	85.2638	60.013	38.3947	45.3586	59.0757	58.4745	68.6719	77.8178
ENSMUSG00000067919	Rex2	4	147106307	147145251	1	Cluster1	38.5477	31.873	0.00020945	0.000474425	-0.232519	-0.496824	-0.96953	-1.05058	-0.642919	-0.961567	-1.00186	-1.08956	-1.68777	64.2976	54.7185	45.7352	32.9723	30.9898	41.0595	32.9195	32.4519	30.2639	20.0689
ENSMUSG00000030781	Slc5a2	7	127864829	127871602	1	Cluster1	33.4718	31.6339	0.00023032	0.000520649	0.0523695	-0.562899	-0.806426	-1.41113	-0.882467	-0.632317	-0.969842	-1.43102	-0.978054	53.7015	55.917	36.1103	30.7268	20.2536	29.0041	34.6907	27.0869	19.9499	27.2772
ENSMUSG00000114290	4930435F18Rik	13	116938631	116974714	-1	Cluster1	4.37009	31.5687	0.000236354	0.000533876	0.106945	-0.479768	-4.36513	-2.52481	-1.45211	-3.35059	-1.40274	-4.04953	-1.35532	10.1005	10.9437	7.30613	0.518007	1.75497	3.71654	0.989602	3.79042	0.678282	3.90276
ENSMUSG00000042073	Abhd14b	9	106324658	106330122	1	Cluster1	21.4655	31.5326	0.000239768	0.000541378	-0.694424	-1.20187	-1.54695	-1.81106	-1.4279	-0.685545	-1.29106	-0.916967	-0.3508	39.8065	24.505	17.3098	13.5793	11.2643	15.0118	24.7674	16.1949	21.036	31.18
ENSMUSG00000107482	Etfbl	7	43093552	43113011	1	Cluster1	33.9405	31.4851	0.000244319	0.000551526	-0.797339	-0.521101	-0.712365	-1.43005	-1.20997	-0.84493	-1.20063	-1.35828	-1.61627	62.794	36.0479	43.7294	38.5547	23.4142	27.1196	34.8987	27.3234	24.9682	20.555
ENSMUSG00000039372	Marchf4	1	72466271	72576089	-1	Cluster1	20.3014	31.0198	0.000293726	0.000660556	-0.294069	-0.652032	-0.739506	-1.56746	-1.16888	-1.49607	-1.04492	-1.22286	-1.79806	37.678	30.8442	23.9734	22.6722	12.7056	16.7506	13.346	18.2612	15.8802	10.9025
ENSMUSG00000088398	Gm26306	9	44307094	44307212	-1	Cluster1	35.1577	30.8781	0.000310626	0.000697662	0.299721	0.0970693	-0.574959	-1.15237	-1.0082	0.175376	-0.00874057	-0.25626	-0.0878677	39.973	49.2309	42.7411	26.7562	17.9348	19.7594	45.0951	39.5224	32.9817	37.5825
ENSMUSG00000055134	9130017K11Rik	11	67812330	67838485	1	Cluster1	4.01118	30.7736	0.000323702	0.000726292	-1.46386	-3.30527	-3.53521	-2.47119	-2.71048	-3.51991	-3.57439	-2.25267	-3.3292	17.0647	6.11836	1.63087	1.49621	3.08906	2.59225	1.49806	1.41285	3.52893	1.68054
ENSMUSG00000100813	Gm28874	4	131993019	131996152	1	Cluster1	36.6249	30.4917	0.000361713	0.00081027	-0.303546	-0.587518	-1.38052	-1.08205	-0.675667	-0.499203	-1.19993	-0.726956	-1.14545	59.3619	48.2532	39.574	22.6699	28.0794	37.2178	42.0171	25.7736	36.2333	27.0686
ENSMUSG00000049307	Fut4	9	14659616	14663689	-1	Cluster1	34.3869	30.4661	0.000365366	0.000818264	-0.25903	-0.517256	-0.955335	-1.31109	-1.2632	-1.2804	-0.92866	-0.78797	-0.802396	57.6459	48.3478	39.9363	29.7486	23.2712	23.9652	23.7504	30.3544	33.6553	33.1935
ENSMUSG00000116703	Gm46540	16	16750725	16750959	1	Cluster1	9.05378	30.0179	0.000435663	0.000972642	0.297892	-2.34538	-1.70859	-2.00421	-0.586601	-0.669204	-0.386304	-1.38994	-1.61473	15.761	19.3643	3.08882	4.71762	3.89505	10.5146	9.92332	12.0932	5.97167	5.20815
ENSMUSG00000069171	Nr2f1	13	78337092	78347876	-1	Cluster1	3.56612	29.9682	0.000444217	0.000991435	0.657646	-1.87185	-4.09818	-3.24822	-2.41555	-1.26899	-2.13333	-2.74594	-1.87237	8.33449	13.1514	2.35165	0.4602	0.877483	1.54079	3.44995	1.86098	1.35656	2.27773
ENSMUSG00000086174	Gm6425	19	8565771	8566560	-1	Cluster1	2.54221	29.8318	0.000468593	0.00104472	-1.32536	-1.47227	-2.50275	-2.32184	-3.34819	-5.90609	-4.49376	-5.61085	-4.26844	10.9086	4.35225	3.90426	1.89861	2.17583	1.12429	0	0.516589	0	0.541677
ENSMUSG00000097073	9430037G07Rik	9	88477378	88481569	-1	Cluster1	19.3571	29.7683	0.000480374	0.00107025	-0.172924	-1.4072	-1.17899	-1.12915	-1.64033	-1.35738	-1.13207	-2.02061	-1.58732	39.3441	34.9126	14.6451	17.61	18.0063	12.6904	15.3798	18.0869	9.77098	13.1247
ENSMUSG00000105219	Gm43821	3	38148778	38184340	-1	Cluster1	10.5893	29.6066	0.000511705	0.00113824	-0.0180422	-1.99748	-2.66142	-1.91806	-1.52713	-1.04275	-0.634887	-1.11382	-1.64231	21.4547	21.1305	5.44047	3.33702	5.65001	7.57872	10.4318	13.7488	10.1766	6.94419
ENSMUSG00000000392	Fap	2	62331287	62404419	-1	Cluster1	47.4863	29.5883	0.000515365	0.0011462	0.00968437	-0.0741453	-0.763131	-1.00626	-0.786525	-1.1036	-0.772601	-0.585635	-0.392029	66.8884	66.892	63.1889	39.3573	33.3086	38.8314	31.1042	39.3792	45.0533	50.8603
ENSMUSG00000058252	Tcp11x2	X	134555447	134594539	-1	Cluster1	29.6909	29.5094	0.000531489	0.00118134	0.0828702	-0.435409	-1.2151	-1.02345	-1.20081	-0.499353	-0.263641	0.154603	-0.0990116	38.3029	40.9049	28.3636	16.4561	18.9195	16.605	27.0912	31.8047	42.6152	35.8464
ENSMUSG00000111014	Gm47795	9	77638019	77640550	-1	Cluster1	2.44724	29.5079	0.000531796	0.00118194	-0.386739	-1.82041	-5.74316	-5.89861	-2.65947	-3.28194	-4.30951	-4.00504	-3.05454	9.62153	7.37991	2.75937	0	0	1.46796	0.989602	0.516589	0.543091	1.19437
ENSMUSG00000053508	Gtsf2	15	103347384	103356896	-1	Cluster1	3.21623	29.4428	0.000545469	0.00121177	0.57801	0.751748	-3.53292	-2.08837	-4.87934	-1.20329	-1.22875	-3.24107	-2.34068	5.67712	8.54684	9.51765	0.518007	1.36985	0	2.46035	2.44603	0.543091	1.08335
ENSMUSG00000025927	Tfap2b	1	19279138	19308800	1	Cluster1	5.5186	29.2513	0.000587718	0.00130355	0.215249	-0.373128	-1.34274	-2.80279	-2.98516	-2.04863	-1.66826	-2.79201	-2.09025	12.2289	14.0975	9.50125	4.77542	1.75497	1.46796	2.9415	3.85888	1.62927	2.93042
ENSMUSG00000029352	Crybb3	5	113223705	113229450	-1	Cluster1	7.41016	29.24	0.000590315	0.00130911	0.815462	-0.406398	-2.0022	-1.4132	-2.49496	-1.12031	-1.45334	-1.99437	-0.154055	11.8166	20.6573	8.937	2.99243	4.49466	2.10293	5.42916	4.30701	2.85065	10.5139
ENSMUSG00000036721	Zscan12	13	21546990	21556459	1	Cluster1	67.1299	29.233	0.000591921	0.00131257	-0.842671	-1.08475	-1.07191	-0.898931	-0.632429	-0.496186	-0.493445	-0.619098	-0.854584	106.349	59.4492	50.1419	50.4621	57.0721	68.616	75.1993	75.3229	69.6182	59.0677
ENSMUSG00000038763	Alpk3	7	80707348	80755360	1	Cluster1	10.0197	29.1021	0.000622826	0.00137995	-0.451338	-1.47588	-1.18593	-1.89922	-1.65007	-1.5383	-2.08259	-2.34677	-2.24394	24.4245	17.8505	8.70221	10.7603	6.5275	7.70393	8.42527	5.78832	4.7503	5.26365
ENSMUSG00000095113	Gm3633	14	42458424	42463874	-1	Cluster1	18.6246	29.0228	0.000642333	0.0014222	-0.396534	0.322897	-0.734814	-1.37608	-1.51337	-0.600707	-0.758602	-1.18622	-0.94265	28.4855	21.4774	35.4514	17.1475	10.9864	10.0253	18.7478	16.8484	12.2161	14.8607
ENSMUSG00000083298	Gm12085	11	29283383	29284322	-1	Cluster1	8.45121	28.9389	0.000663599	0.00146839	0.3167	-1.78578	-0.758334	-1.78427	-1.30079	-0.808171	-1.93327	-2.77676	-1.71135	16.569	20.5943	4.71969	9.83988	4.80828	6.65247	9.5241	4.37547	2.44275	4.98611
ENSMUSG00000020838	Slc6a4	11	76889429	76923166	1	Cluster1	12.4221	28.8605	0.000684105	0.00151285	-0.00658122	-0.919534	-0.984582	-1.74451	-1.31252	-1.85318	-1.61669	-1.46846	-1.75288	24.9535	24.6627	13.0924	12.5433	7.44073	10.171	6.8726	8.09743	8.95751	7.43036
ENSMUSG00000107284	Gm43280	5	66875713	66877262	1	Cluster1	2.13084	28.8293	0.00069242	0.00153078	-0.856537	-1.53137	-2.22018	-5.81875	-5.56007	-2.6101	-4.22719	-5.34939	-5.44312	9.09257	5.07765	3.16708	1.95641	0	0	1.49806	0.516589	0	0
ENSMUSG00000094322	Ighv9-4	12	114263581	114264009	-1	Cluster1	3.48997	28.6313	0.000747638	0.00164998	0.215473	-0.419931	-4.07783	-2.22736	-1.42858	-2.05691	-3.10641	-1.73915	-5.30593	8.26786	9.58755	6.17764	0.518007	1.79072	3.00875	2.00651	0.964719	2.57794	0
ENSMUSG00000025402	Nab2	10	127496787	127504437	-1	Cluster1	24.9549	28.6273	0.000748788	0.00165239	0.468726	-0.00860333	-1.03563	-0.145864	-0.537912	-0.550419	-1.01938	-0.859632	-0.684259	31.9343	44.2479	31.922	15.5357	28.8139	22.0079	21.8532	15.6098	17.7775	19.8468
ENSMUSG00000087443	Ppp1r18os	17	36171810	36177778	-1	Cluster1	6.46282	28.5927	0.000758873	0.00167414	-0.84492	-0.842688	-1.99724	-1.31831	-3.47121	-2.56343	-2.03695	-2.28346	-2.13928	17.4937	9.7768	9.75244	4.37303	7.01986	1.61361	2.9415	4.17009	3.52893	3.95827
ENSMUSG00000092148	Gm8005	14	42256113	42261630	-1	Cluster1	6.50986	28.5632	0.000767597	0.00169287	0.384078	-0.169268	-0.945579	-2.79864	-2.22513	-2.03917	-0.889321	-1.5686	-2.43284	12.1789	15.8952	10.7408	6.32944	1.75497	2.59225	2.96881	6.4792	3.93683	2.22222
ENSMUSG00000111674	Gm48728	10	8827693	8842988	1	Cluster1	4.46013	28.3671	0.000828022	0.0018227	-0.3349	-0.969652	-2.23576	-2.13667	-2.41224	-3.19383	-3.21956	-2.94843	-4.57788	13.5326	10.7545	6.83655	2.81901	3.08906	2.44661	1.47075	1.48131	1.62927	0.541677
ENSMUSG00000106246	Gm18867	3	57869615	57870793	1	Cluster1	15.5575	28.3566	0.000831399	0.00182999	0.079113	-1.89769	-0.745927	-1.99629	-0.903957	-0.821782	-0.963481	-1.02544	-0.611854	26.1906	27.7219	6.91481	15.6513	6.56325	13.8671	14.8167	13.4376	13.1624	17.2495
ENSMUSG00000042770	Hebp1	6	135114520	135175020	-1	Cluster1	34.2856	28.2799	0.000856352	0.00188392	-0.110603	-1.23993	-1.3611	-1.17117	-0.688533	-0.737404	-0.716638	-0.807647	-0.947629	56.1963	52.0693	23.5821	21.7495	24.8831	35.0624	33.7011	34.2133	32.1636	29.2353
ENSMUSG00000112141	4930563J15Rik	10	67404352	67407819	-1	Cluster1	42.9452	28.2369	0.00087068	0.00191487	-0.108169	-0.140701	-0.338853	-0.649555	-1.18145	-0.530253	-0.8486	-0.111423	0.0687571	54.2471	50.2716	49.1699	42.8677	34.5354	23.6011	37.5229	29.9437	50.349	56.9431
ENSMUSG00000020279	Il9r	11	32137541	32150279	-1	Cluster1	5.06257	28.2359	0.00087102	0.00191547	-0.126366	-1.20806	-2.76144	-1.91679	-2.63139	-1.73378	-3.1941	-3.41213	-1.20575	13.1203	11.9844	5.61339	1.89861	3.43843	2.17575	3.9311	1.41285	1.35656	5.69431
ENSMUSG00000117488	Gm41545	17	24121540	24144471	-1	Cluster1	2.09314	28.1416	0.000903271	0.00198505	-0.150184	-2.61782	-4.07897	-2.26215	-5.42965	-4.06611	-4.12336	-5.21898	-3.86065	8.31783	7.44294	1.37968	0.518007	1.71922	0	0.508455	0.44813	0	0.597186
ENSMUSG00000019055	Plod1	4	147994210	148021224	-1	Cluster1	6.13167	27.8855	0.000996795	0.0021863	0.384801	-0.971813	-0.640337	-2.70789	-0.617785	-1.20746	-3.55294	-1.68461	-1.74772	11.4042	14.8229	5.84818	7.30765	1.71922	7.50589	4.9207	1.03318	3.39374	3.36108
ENSMUSG00000028919	Arhgef19	4	140966810	140984875	1	Cluster1	2.58109	27.8582	0.00100731	0.00220904	0.318181	-1.63436	-0.851906	-5.43637	-1.78673	-3.81501	-3.87011	-4.967	-2.64307	6.98082	8.70449	2.27338	3.85502	0	1.95729	0.508455	0.44813	0	1.08335
ENSMUSG00000085267	Gm14235	2	167989937	167995453	-1	Cluster1	3.59271	27.8546	0.00100872	0.00221197	0.0856537	-2.26793	-1.42207	-3.59247	-2.74609	-2.81466	-3.42075	-3.15121	-2.18895	10.4629	11.1014	2.11685	3.91283	0.841733	1.54079	1.49806	1.03318	1.08618	2.33323
ENSMUSG00000092142	Gm6482	14	41124842	41130238	-1	Cluster1	22.618	27.8188	0.00102267	0.00224154	0.153986	-0.294084	-1.69115	-1.03799	-1.00266	-0.317846	-0.434006	-0.138637	-0.976213	31.4387	34.7864	25.6043	9.72427	15.3023	15.6991	25.2485	23.4956	28.7699	16.1106
ENSMUSG00000029561	Oasl2	5	115034997	115050295	1	Cluster1	12.3829	27.4696	0.00116918	0.00255551	-0.577637	-1.05309	-3.30815	-1.53725	-1.4476	-0.965374	-1.06594	-0.565598	-1.00209	24.1288	16.2737	11.6964	2.41662	8.28246	8.75539	12.3291	11.5082	16.2857	12.1523
ENSMUSG00000113767	Gm48873	12	87441218	87442318	1	Cluster1	2.462	27.453	0.00117661	0.00257065	-0.656462	-2.38476	-5.93259	-2.62701	-5.82934	-2.89345	-3.55693	-5.61866	-4.2788	10.9752	6.90679	2.03859	0	1.79072	0	1.47075	0.896261	0	0.541677
ENSMUSG00000041287	Sox15	11	69546140	69547553	1	Cluster1	36.9205	27.4511	0.00117747	0.00257219	-0.301	-0.374111	-0.595961	-0.807914	-1.12583	-1.33445	-1.06089	-0.88089	-1.10265	59.8576	48.6947	46.2376	39.7041	34.2218	27.0992	23.7504	28.5993	33.1099	27.9299
ENSMUSG00000027072	Prg3	2	84818559	84824230	1	Cluster1	3.60454	27.2673	0.0012632	0.00275489	1.23097	-1.09184	-0.542668	-0.886873	-3.4461	-0.933344	-1.56502	-2.23404	-3.31894	5.69378	13.4352	2.6811	3.91283	3.08906	0.489322	2.99611	1.92944	1.22137	0.597186
ENSMUSG00000026365	Cfh	1	140012446	140111502	-1	Cluster1	13.312	27.1293	0.0013315	0.0028991	-0.150202	-1.0308	-0.936484	-0.76741	-1.79105	-1.35852	-1.32728	-1.06815	-2.3011	25.2826	22.8335	12.3553	13.2925	14.8457	7.28743	9.8414	10.0953	12.0785	5.20815
ENSMUSG00000113186	A330076C08Rik	13	44339236	44369963	-1	Cluster1	1.69151	27.1005	0.00134621	0.00293002	-0.44913	-1.84114	-3.99618	-5.61186	-5.35317	-5.43773	-5.47756	-5.14249	-3.80417	7.88881	5.77146	2.19512	0.518007	0	0	0	0	0	0.541677
ENSMUSG00000106864	Gtf3c2	5	31313349	31337488	-1	Cluster1	25.0679	26.9827	0.00140799	0.00306245	-0.338308	-0.752161	-1.18793	-0.63192	-1.1359	-1.31387	-1.36268	-1.2969	-1.37679	45.6168	36.1742	27.0622	20.0243	29.4493	20.5195	18.3759	17.6762	18.3229	17.4581
ENSMUSG00000087259	2610035D17Rik	11	112934721	113092664	-1	Cluster1	6.57942	26.9814	0.00140872	0.00306381	-0.522926	-1.56058	-0.859177	-5.20161	-1.93407	-1.33846	-2.77061	-1.69805	-1.64701	16.1567	11.2906	5.59699	8.97729	0.456616	4.27868	6.36414	2.30911	5.15587	5.20815
ENSMUSG00000027261	Hao1	2	134339281	134396288	-1	Cluster1	4.67201	26.9491	0.00142612	0.00310049	0.262711	-1.67681	-2.23964	-2.38097	-1.44002	-1.72434	-1.97998	-3.23484	-2.72158	11.3876	13.6875	3.5748	2.35881	2.17583	4.20586	3.42264	2.89416	1.22137	1.79156
ENSMUSG00000066000	Zfp979	4	147696394	147726970	-1	Cluster1	11.1979	26.8496	0.00148114	0.00321747	0.077567	-1.11572	-1.52015	-1.14299	-0.825897	-2.02762	-1.17845	-2.04702	-2.11758	22.2295	23.5589	10.3167	7.71005	10.0732	12.5448	5.48377	9.61611	5.29339	5.15264
ENSMUSG00000038204	Asb10	5	24737695	24745976	-1	Cluster1	11.2396	26.842	0.00148547	0.00322616	-0.368295	-1.29739	-1.97127	-2.36093	-1.10166	-1.84539	-1.46466	-1.55418	-1.21419	24.9202	19.2697	10.0819	6.38725	4.91553	11.7118	6.95452	8.92523	8.54961	10.6804
ENSMUSG00000096452	Ighv1-77	12	115825487	115825975	-1	Cluster1	3.84196	26.6205	0.00161582	0.0035004	-1.00192	-2.18022	-1.75785	-3.43539	-3.18666	-3.87879	-3.93734	-4.58692	-1.86415	14.4406	7.19066	3.24535	4.19961	1.36985	1.61361	0.962294	0.896261	0.543091	3.95827
ENSMUSG00000031523	Dlc1	8	37034905	37420297	-1	Cluster1	7.0307	26.5337	0.00166985	0.00361451	-1.61081	-1.83658	-2.79449	-1.95811	-1.9168	-2.40638	-2.60867	-2.53535	-2.38381	23.6331	7.72681	6.58536	3.39482	6.03513	6.23597	4.46686	3.92734	3.80164	4.49994
ENSMUSG00000110882	Gm7642	9	15555579	15557387	1	Cluster1	2.43822	26.1762	0.00191167	0.00412785	0.279341	-1.22097	-0.675961	-2.8236	-1.94647	-5.07237	-1.66954	-4.77713	-4.87086	6.12279	7.47454	2.60284	3.79722	0.841733	1.61361	0	1.92944	0	0
ENSMUSG00000057818	1600029O15Rik	9	58110180	58116091	1	Cluster1	3.84905	26.0015	0.00204185	0.0044034	0.866349	-1.33003	-1.1175	-5.5303	-2.83049	-1.90496	-1.64149	-1.06125	-1.74257	7.4598	13.5929	2.85403	3.45263	0	1.05146	2.00651	2.37757	3.52893	2.16671
ENSMUSG00000015950	Ncf1	5	134248907	134258479	-1	Cluster1	30.1908	25.9064	0.00211627	0.00455886	-0.0077736	-0.883633	-1.58365	-0.707216	-0.406315	-0.360427	-0.118026	-0.359147	-0.0857651	39.4441	39.1702	21.4488	13.1191	24.1844	29.639	30.7323	36.1801	30.6718	37.3183
ENSMUSG00000019913	Sim1	10	50770850	50865248	1	Cluster1	4.81644	25.8485	0.00216289	0.00465721	0.348597	-1.45291	-1.48282	-1.32184	-2.36674	-2.88216	-2.20308	-1.86023	-2.27291	10.9086	13.8452	3.98252	3.91283	4.35166	2.17575	1.47075	2.30911	2.98584	2.22222
ENSMUSG00000029096	Htra3	5	35809367	35837126	-1	Cluster1	6.69979	25.8252	0.00218189	0.00469675	0.0982146	-1.93308	-0.908283	-3.17387	-0.509015	-0.0643163	-1.17359	-1.70391	-1.8017	11.8499	12.7098	3.08882	6.27164	1.29835	8.26607	11.2848	5.20327	3.66412	3.36108
ENSMUSG00000020407	Upp1	11	9068103	9086170	1	Cluster1	2.27841	25.7065	0.00228144	0.00490562	-1.05571	-2.88651	-3.38462	-2.51087	-2.68201	-4.3405	-2.37658	-5.48419	-5.57792	9.98391	4.79378	1.37968	0.920401	1.75497	1.54079	0.481147	1.92944	0	0
ENSMUSG00000057751	Megf6	4	154255187	154360170	1	Cluster1	20.2562	25.636	0.00234256	0.00503555	-0.0754116	-1.13675	-0.702055	-1.60484	-1.04581	-0.398697	-1.30775	-1.08273	-0.672428	33.288	31.6327	15.1929	20.4267	10.9149	15.97	25.2485	13.4376	15.7427	20.7082
ENSMUSG00000070144	Mir1a-1	2	180030841	180030917	1	Cluster1	3.0479	25.6338	0.00234453	0.00503905	-0.596254	-0.73743	-4.16925	-5.76106	-3.03722	-1.5593	-2.58935	-1.851	-1.94313	8.74684	5.77146	5.20567	0.4602	0	1.12429	2.96881	1.48131	2.44275	2.27773
ENSMUSG00000020411	Nipal4	11	46038982	46057335	-1	Cluster1	7.2679	25.6167	0.00235962	0.00506925	0.369947	-1.32495	0.38433	-2.93968	-0.806902	-0.888692	-0.09293	-0.357263	-1.8274	10.0672	12.9621	4.06078	13.1191	1.29835	5.74664	5.42916	9.3049	7.87133	2.8194
ENSMUSG00000115615	Gm49200	14	75596422	75637886	-1	Cluster1	23.1606	25.5565	0.00241352	0.00518238	-0.0285067	0.0645755	-0.399563	-1.49316	-1.14025	-0.838862	-1.32935	-0.963622	-0.630048	34.625	33.9349	35.9537	26.1804	12.3205	15.6991	19.3928	13.6119	17.3743	22.5131
ENSMUSG00000112360	Gm48614	10	7877707	7897056	-1	Cluster1	3.31538	25.5384	0.00242987	0.00521633	-1.21959	-3.93799	-2.47212	-4.96198	-2.69932	-2.45765	-3.27509	-2.9245	-2.61149	13.6326	5.86608	0.8937	2.47442	0.420866	2.10293	2.48766	1.34439	1.76446	2.16671
ENSMUSG00000098286	Mir8091	19	41577090	41577228	1	Cluster1	32.8613	25.4202	0.00253985	0.00544755	0.0293849	-0.612687	-0.0567493	-1.27672	-0.712796	-0.408169	-0.380749	-0.678825	-0.870106	44.6589	45.5725	29.1008	42.9255	18.4629	27.2653	33.6465	34.4871	28.0916	24.4023
ENSMUSG00000027971	Ndst4	3	125197725	125522548	1	Cluster1	22.0962	25.3706	0.00258741	0.00554679	-0.199129	-0.496034	-1.7958	-0.465689	-0.613514	-0.227981	0.177101	-0.0822741	-1.08581	28.8979	25.1358	20.5551	8.40147	20.8093	18.9264	24.6035	32.6635	27.4133	13.5553
ENSMUSG00000109819	B930018H19Rik	8	35056574	35107470	-1	Cluster1	3.84974	25.0879	0.00287551	0.00614906	-1.0559	-1.7511	-3.15281	-2.92555	-1.81248	-1.73333	-1.9836	-3.4767	-5.9689	13.1036	6.30761	3.82599	1.49621	1.68347	3.78936	3.9311	3.27383	1.08618	0
ENSMUSG00000085167	Gm12063	11	24026559	24027367	1	Cluster1	8.25627	24.9928	0.00297918	0.00636376	0.423897	-0.456119	-1.36885	-2.41397	-0.494684	-0.918457	-1.70222	-1.51279	-1.45644	13.945	18.8598	10.1602	5.46685	2.5967	9.87968	7.35374	4.23855	5.02068	5.04162
ENSMUSG00000118367	Gm50277	19	17221374	17233852	-1	Cluster1	12.4366	24.9847	0.00298817	0.0063825	-0.122035	-0.970955	-1.12736	-2.86395	-0.0478181	-0.189355	-0.942784	-0.917507	-0.823851	19.1764	17.472	9.8307	8.80387	2.6682	18.7283	16.8505	9.88995	10.0437	10.9025
ENSMUSG00000026417	Pigr	1	130754421	130779986	1	Cluster1	1.56978	24.9617	0.00301382	0.00643447	-0.489497	-4.25171	-3.0952	-5.69383	-5.43514	-5.5197	-5.55953	-5.22446	-5.31819	8.35114	5.9607	0.407718	0.978207	0	0	0	0	0	0
ENSMUSG00000084416	Rpl10a-ps1	1	65033110	65033763	-1	Cluster1	18.9686	24.9589	0.00301701	0.00644033	-0.434153	-0.820808	-1.09881	-0.827434	-1.72791	-1.45509	-1.20094	-1.31764	-1.69286	36.6868	27.1858	20.728	17.2053	20.746	11.2224	13.4279	16.089	15.062	11.3331
ENSMUSG00000020419	Hormad2	11	4295814	4391105	-1	Cluster1	20.1866	24.9143	0.00306747	0.00654661	-0.207105	-1.41005	-1.56406	-1.28367	-0.829199	-0.799061	-0.790286	-1.21128	-1.19092	36.2244	31.3488	13.5002	12.3721	14.8815	20.3943	20.8909	20.8131	15.6075	15.8331
ENSMUSG00000035678	Tnfsf9	17	57412325	57414757	1	Cluster1	7.20143	24.9083	0.00307428	0.00655971	-0.810364	-1.16579	-2.6363	-1.55538	-1.77845	-3.18021	-1.13305	-2.5457	-1.17551	18.006	10.313	8.0433	2.81901	6.10663	5.25732	2.00651	8.23434	3.25622	7.97204
ENSMUSG00000111555	Gm47326	9	14246908	14254359	1	Cluster1	36.1284	24.8974	0.00308683	0.00658504	-0.757067	-0.835834	-0.0991698	-0.640246	-0.643256	-1.4668	-0.859266	-0.42881	-0.43873	53.3224	31.6327	29.6032	49.8308	34.2576	34.2818	19.3109	29.5266	40.0326	39.485
ENSMUSG00000113304	Gm48618	12	116115223	116115961	-1	Cluster1	2.20754	24.8096	0.00318916	0.00679738	0.818233	-0.277611	-4.60947	-3.32774	-4.50622	-3.15176	-0.854476	-1.85599	-1.35208	4.39008	7.72681	3.65307	0	0.420866	0	0.481147	2.44603	1.22137	1.73605
ENSMUSG00000112384	Gm34921	10	99103548	99106308	-1	Cluster1	51.322	24.7419	0.00327037	0.00696642	-1.39045	-0.763617	-0.572875	-0.847346	-0.493557	-0.872707	-0.654365	-0.58662	-1.11584	82.4494	31.9481	48.7458	55.1197	45.764	58.5907	45.0951	52.4745	54.9641	38.0686
ENSMUSG00000116504	I730030J21Rik	15	100628362	100630618	-1	Cluster1	14.5157	24.6504	0.00338327	0.00720061	0.295014	-0.945711	-2.02485	-0.706994	-0.72628	-0.333073	-0.266067	0.600046	-0.453229	17.9893	21.9189	9.34472	4.48864	11.0579	10.7127	14.199	14.9874	27.2781	13.1802
ENSMUSG00000069743	Zfp820	17	22035866	22064753	-1	Cluster1	10.9508	24.6264	0.00341345	0.00726325	0.282725	-1.05269	-1.63293	-2.23656	-0.0622092	-0.321127	-0.945686	-1.09092	-0.709881	16.619	20.1528	8.0433	5.35124	3.58143	16.0633	13.264	8.61401	7.73614	10.0832
ENSMUSG00000115102	Gm49270	14	31233305	31234108	1	Cluster1	10.4016	24.6038	0.00344223	0.00732342	-0.492508	-1.44775	-1.1655	-0.882756	-1.38575	-1.65546	-1.05401	-1.37282	-2.94472	21.8338	15.5483	8.0433	9.72427	11.8639	8.33889	6.95452	10.475	8.41442	2.8194
ENSMUSG00000076613	Ighg2b	12	113266585	113271553	-1	Cluster1	3.37532	24.5411	0.00352309	0.00749273	-1.35261	-2.2236	-1.66554	-6.25145	-2.97793	-2.65153	-3.07844	-3.30027	-1.64251	12.2955	4.79378	2.60284	3.85502	0	1.54079	1.92459	1.48131	1.35656	3.90276
ENSMUSG00000048349	Pou4f1	14	104699112	104705435	-1	Cluster1	4.29559	24.379	0.0037407	0.0079428	0.374728	-0.0437501	-1.50737	-1.64623	-1.9899	-1.0781	-2.52081	-2.18313	-3.86846	8.33449	10.8491	8.12157	2.93462	2.70395	2.10293	3.9311	1.48131	1.89965	0.597186
ENSMUSG00000086501	4930597A21Rik	11	44477144	44482056	1	Cluster1	23.8175	24.3467	0.00378554	0.00803393	0.210926	0.040727	0.0856348	-0.882542	-1.21907	-0.951994	-1.03592	-0.470059	-0.224908	30.514	35.3541	31.1558	32.2786	16.4934	13.1797	15.7517	14.9189	22.3903	26.1383
ENSMUSG00000074250	Gm10653	9	62748759	62775282	-1	Cluster1	6.9159	24.3345	0.0038027	0.00806918	-0.0299252	-1.60496	-1.3667	-1.32534	-1.9645	-1.87016	-3.07961	-2.12306	-1.84416	16.2733	15.8952	5.3622	6.27164	6.42025	4.13304	4.43955	1.92944	3.9345	4.49994
ENSMUSG00000005320	Fgfr4	13	55300453	55316572	1	Cluster1	16.0226	24.3177	0.00382638	0.00811823	-0.406056	-0.578311	-1.37537	-1.79356	-1.04747	-1.15117	-1.59352	-1.3891	-1.9105	31.951	24.2843	21.2304	12.4299	9.23144	15.2622	14.4175	10.6119	12.3489	8.45821
ENSMUSG00000060284	Sp7	15	102265041	102275617	-1	Cluster1	11.6283	24.3101	0.00383704	0.00813909	-0.72406	-1.1647	-1.94504	-2.00059	-2.19443	-1.47976	-1.18769	-1.37479	-1.06461	26.2239	15.8005	11.8529	6.78965	6.5275	5.67382	9.41487	11.5082	9.9085	12.583
ENSMUSG00000036961	Wnt8b	19	44481911	44502712	1	Cluster1	9.36213	24.238	0.00394054	0.00835499	0.645432	-0.330762	0.342355	-1.35108	-1.1	-1.81736	-1.35227	-0.439272	-0.343125	12.1956	19.2067	9.67418	15.4201	4.73678	5.601	3.47726	4.75514	8.95751	9.59707
ENSMUSG00000040258	Nxph4	10	127361342	127370428	-1	Cluster1	2.5438	24.2245	0.00396018	0.00839481	-0.0586495	-0.429027	-1.76795	-1.31965	-3.65443	-3.73365	-3.77905	-4.878	-1.93607	6.56846	6.30761	4.87622	1.89861	2.63245	0.489322	0.481147	0.44813	0	1.73605
ENSMUSG00000100282	1700041C23Rik	9	57082559	57093392	1	Cluster1	4.16261	24.2112	0.00397968	0.00843551	0.218525	-2.04848	-1.90863	-2.62617	-2.08022	-1.88297	-2.53856	-2.60086	-2.66948	10.8919	12.7098	2.60284	2.87682	1.79072	2.51943	2.9415	1.79252	1.76446	1.73605
ENSMUSG00000005124	Ccn4	15	66763169	66795050	1	Cluster1	5.26889	24.1346	0.00409347	0.00867105	0.0908443	-1.81124	-4.49679	-2.07029	-0.924216	-1.13917	-2.19939	-1.59516	-0.686649	11.0085	11.7322	3.16708	0.4602	2.5967	5.81947	5.02993	2.37757	3.66412	6.83318
ENSMUSG00000036030	Prtg	9	72714156	72824573	1	Cluster1	7.53756	24.0674	0.00419603	0.0088838	-0.0604737	-1.47974	-2.63431	-2.39763	-1.43798	-1.90035	-1.88783	-1.77091	-2.00916	18.3017	17.5982	6.50709	2.99243	3.43843	6.72529	4.86609	5.09743	5.29339	4.55545
ENSMUSG00000110369	Gm45349	8	34886391	34940149	-1	Cluster1	2.98475	24.0588	0.00420926	0.00891116	0.046149	-0.413416	-2.83973	-2.97961	-1.40442	-3.81689	-1.25741	-1.52628	-5.06098	6.98082	7.19066	5.20567	0.978207	0.913233	2.66507	0.508455	2.96262	2.44275	0
ENSMUSG00000019122	Ccl9	11	83463745	83469462	-1	Cluster1	6.86629	24.0133	0.00428035	0.0090551	-1.57368	-0.782808	-1.43407	-2.32002	-2.40457	-2.99859	-2.52858	-2.22107	-1.67446	19.6554	6.46526	11.3833	7.24985	3.9308	3.78936	2.43304	3.4792	4.20721	6.06946
ENSMUSG00000099083	Atf7	15	102434381	102533899	-1	Cluster1	35.6756	23.9959	0.00430783	0.00911126	-0.350936	-0.784352	-1.52848	-0.936939	-0.45087	-0.339612	-0.29221	-0.661438	-0.604376	51.9854	40.4632	30.2293	18.0101	27.1662	37.9051	41.1367	42.2796	33.2474	34.3324
ENSMUSG00000105335	Gm42423	5	139881564	139888489	1	Cluster1	20.4706	23.9428	0.0043927	0.0092827	-0.399987	-1.22439	-1.63653	-1.14938	-0.299421	-0.655711	-1.23872	-0.655742	-1.3497	35.0207	26.4604	14.8798	11.3361	15.7947	28.2235	22.1978	14.782	22.1222	13.8884
ENSMUSG00000042515	Pwwp3b	X	138110791	138139084	1	Cluster1	2.09832	23.8379	0.00456516	0.00963598	0.0962469	-2.9785	-2.87772	-3.02255	-3.75226	-5.26791	-2.26339	-1.91894	-5.0664	7.01413	7.44294	0.8937	0.920401	0.841733	0.489322	0	1.48131	1.89965	0
ENSMUSG00000110649	Gm40466	8	20576700	20584337	1	Cluster1	41.4868	23.8092	0.00461332	0.00973554	-0.214925	-0.671656	-0.728092	-0.573626	-0.878485	-0.910466	-1.2919	-0.609453	-0.845472	64.3309	55.223	40.3894	38.6658	43.0958	34.8964	34.3188	26.0848	42.0721	35.7909
ENSMUSG00000038473	Nos1ap	1	170130237	170417430	-1	Cluster1	17.7814	23.7589	0.00469923	0.00991039	-0.500141	-0.775146	-0.774573	-1.79712	-1.54127	-0.581892	-1.12615	-1.5612	-1.35765	33.3379	23.4327	19.4266	19.4485	9.50931	11.3476	22.2524	15.1617	10.9947	12.9026
ENSMUSG00000000028	Cdc45	16	18599197	18630737	-1	Cluster2	3081.87	6454.04	0	0	0.159284	-0.144226	0.0208955	-0.107746	-0.372911	-0.849307	-1.4896	-2.18834	-2.7654	4394.21	4905.61	3975.63	4458.13	4078.59	3394.09	2438.78	1564.66	963.306	645.737
ENSMUSG00000000301	Pemt	11	59861440	59937315	-1	Cluster2	218.555	1843.45	0	0	-0.0043401	-0.701909	-1.28747	-2.20317	-2.73951	-3.24464	-4.04147	-4.56632	-4.52187	600.466	598.402	369.118	245.812	130.682	89.6977	63.471	36.3855	25.3784	26.1383
ENSMUSG00000000384	Tbrg4	11	6565598	6576067	-1	Cluster2	2079.86	3706.28	0	0	0.0788105	-0.0375444	-0.312966	-0.619007	-1.09263	-1.33671	-1.87603	-2.02044	-1.90671	3389.46	3580.07	3301.35	2727.94	2207.39	1588.16	1342.04	921.874	835.459	904.896
ENSMUSG00000000628	Hk2	6	82702006	82751435	-1	Cluster2	1182.74	3693.4	0	0	-0.2296	-0.784073	-1.20301	-0.970601	-1.53996	-1.98184	-2.59389	-2.9493	-3.08555	2695.06	2298.78	1565.37	1170.9	1375.44	925.419	682.306	445.825	349.597	318.686
ENSMUSG00000000884	Gnb1l	16	18317463	18385429	1	Cluster2	1737.54	4062.59	0	0	-0.0107228	-0.0199633	-0.268475	-1.11749	-1.10077	-1.31702	-2.0262	-2.17522	-2.35786	2996.17	2974.67	2954.58	2488.37	1381.2	1396.09	1202.48	734.6	662.968	584.252
ENSMUSG00000001228	Uhrf1	17	56610321	56630486	1	Cluster2	4082.29	11448.6	0	0	0.104517	-0.537768	-0.720683	-0.981961	-1.25908	-1.5847	-2.47963	-3.18258	-3.75914	8177.29	8792.71	5633.86	4962.49	4140.55	3418.41	2726.74	1465.98	900.737	604.112
ENSMUSG00000001305	Rrp15	1	186453175	186481555	-1	Cluster2	1257.32	3300.25	0	0	-0.12608	-0.0806168	-0.277327	-0.714378	-1.06067	-1.55942	-2.09387	-2.43587	-2.74879	2211.92	2026.44	2092.07	1825.07	1348.5	1062.23	750.452	517.289	409.717	329.506
ENSMUSG00000001415	Smg5	3	88243567	88269645	1	Cluster2	3330.99	1918.93	0	0	0.0463644	-0.108746	-0.258519	-0.60859	-0.776298	-0.890737	-1.38371	-1.50458	-1.41058	4982.14	5144.33	4621	4164.91	3267.54	2906.93	2687.39	1906.68	1754.53	1874.43
ENSMUSG00000001416	Cct3	3	88204423	88229074	1	Cluster2	2643.44	2462.35	0	0	1.35e-06	-0.0945085	-0.346909	-0.435312	-0.611913	-0.939518	-1.28657	-1.49987	-1.67917	3937.67	3935.54	3687.05	3096.45	2911.41	2576.8	2052.43	1614.67	1392.16	1230.26
ENSMUSG00000001436	Slc19a1	10	76868075	76896836	1	Cluster2	1335.66	4955.8	0	0	0.0703543	-0.69866	-1.42678	-1.77736	-1.84678	-2.17957	-2.72168	-2.83317	-2.69092	3123.85	3281.88	1924.45	1161.8	911.251	868.565	689.524	472.738	438.088	484.503
ENSMUSG00000001440	Kpnb1	11	97050540	97078707	-1	Cluster2	6210.44	4311.61	0	0	0.105825	-0.172778	-0.33018	-0.585769	-0.87695	-1.12679	-1.36102	-1.55923	-1.61995	9581	10310.1	8499.89	7621.91	6383.87	5218.94	4386.74	3732.26	3252.66	3117.05
ENSMUSG00000001576	Ergic1	17	26780463	26875908	1	Cluster2	4043.72	2833.31	0	0	0.0284969	0.466728	-0.173979	-0.750785	-0.993427	-1.2627	-2.27496	-2.3421	-2.27223	6307.07	6432.94	8715.58	5590.73	3748.33	3165.44	2628.43	1301.5	1241.55	1305.67
ENSMUSG00000001707	Eef1e1	13	38828183	38843034	-1	Cluster2	940.968	1884.01	0	0	0.0468864	-0.03206	-0.299245	-0.536134	-0.777132	-1.42056	-1.7377	-2.05425	-2.09845	1507.11	1555.99	1474.26	1225.4	1039.26	879.35	562.353	452.223	362.361	351.382
ENSMUSG00000001829	Clpb	7	101312840	101444713	1	Cluster2	2283.82	1568.91	0	0	-0.170384	-0.427253	-0.377474	-0.415228	-0.868852	-1.05274	-1.36255	-1.41863	-1.51287	3627.53	3224.13	2698.3	2792.57	2720.7	1984.9	1748.68	1410.91	1357.28	1273.23
ENSMUSG00000001855	Nup214	2	31864448	31943987	1	Cluster2	7145.28	2232.44	0	0	-0.00855681	-0.105781	-0.21069	-0.492658	-0.756737	-0.841159	-1.15962	-1.04414	-0.894199	10037.1	9977.28	9327.72	8674.64	7133.36	5939.71	5602.85	4489.86	4869.55	5400.75
ENSMUSG00000001909	Trmt1	8	85412936	85426437	1	Cluster2	2285.5	1889.88	0	0	0.0404003	0.134956	-0.210918	-0.70659	-1.11863	-1.05494	-1.46816	-1.41595	-1.08144	3383.81	3479.69	3715.58	2924.05	2073.8	1559.04	1628.98	1220.63	1269.19	1600.26
ENSMUSG00000001911	Nfix	8	85426505	85526973	-1	Cluster2	2124.93	5045.24	0	0	0.0214561	-0.0655821	-0.612514	-1.41332	-2.37569	-2.76395	-3.53219	-3.63349	-3.26556	4609.23	4678.51	4404.17	3014.67	1730.64	885.789	678.676	396.811	371.181	479.614
ENSMUSG00000001943	Vsig2	9	37450551	37455501	1	Cluster2	395.925	2274.32	0	0	-0.0490443	-1.13085	-1.69609	-2.394	-2.59307	-2.80887	-2.95046	-3.45843	-3.5506	1119.57	1082.95	510.751	345.067	213.085	185.215	159.834	145.43	101.516	95.831
ENSMUSG00000002055	Spag5	11	78192355	78213283	1	Cluster2	3293.1	1876.16	0	0	0.0423019	-0.078213	-0.155994	-0.118956	-0.201593	-0.437453	-0.999749	-1.38995	-1.77819	4347.18	4477.01	4117.69	3901.13	4003.26	3777.17	3210.29	2172.52	1656.96	1267.83
ENSMUSG00000002068	Ccne1	7	37797409	37806959	-1	Cluster2	474.709	1705.35	0	0	0.264498	0.057014	-0.00141417	0.023271	-0.778247	-1.2282	-1.91885	-2.77283	-4.01014	704.3	845.408	732.298	703.725	716.062	412.09	300.648	186.334	102.737	43.4854
ENSMUSG00000002221	Paxip1	5	27945078	27996689	-1	Cluster2	5461.29	4413.24	0	0	0.0675417	0.0369406	0.0175278	-0.245092	-0.710097	-0.983372	-1.30515	-1.54302	-1.70653	7691.6	8060.21	7891.41	7785.95	6490.04	4699.22	3890.11	3111.82	2637.09	2355.4
ENSMUSG00000002477	Snrpd1	18	10617775	10642079	1	Cluster2	1853.14	2537.07	0	0	0.0673002	0.0184893	0.101961	-0.19971	-0.542085	-1.02126	-1.34647	-1.68895	-1.90293	2590.4	2712.21	2624.47	2780.37	2255.6	1780.31	1275.91	1019.22	800.868	692.042
ENSMUSG00000002718	Cse1l	2	166747960	166788309	1	Cluster2	4793.93	4989.53	0	0	0.113262	-0.162172	-0.260233	-0.545368	-0.755624	-1.05356	-1.47507	-1.71799	-1.90184	7374.92	7976.63	6589.44	6158.07	5053.3	4366.75	3552.44	2652.18	2243.62	1971.95
ENSMUSG00000002748	Baz1b	5	135216118	135274983	1	Cluster2	14633.5	4217.27	0	0	-0.0284672	-0.189233	-0.262749	-0.304896	-0.437532	-0.606337	-0.963688	-1.12571	-1.26132	20090.3	19694.7	17621.6	16743.8	16263.1	14833.4	13196.6	10300.4	9209.95	8381.16
ENSMUSG00000002814	Top3a	11	60630884	60668191	-1	Cluster2	2976.41	1722.07	0	0	0.273653	0.120147	0.0901027	-0.115757	-0.260458	-0.435346	-0.952955	-1.07708	-1.12389	3583.57	4332.51	3893.94	3814.43	3308	2990.19	2650.11	1849.56	1699.01	1642.83
ENSMUSG00000002825	Qtrt1	9	21323133	21331570	1	Cluster2	730.368	1739.85	0	0	0.156605	0.146746	-0.404006	-0.691542	-0.993457	-1.33283	-1.74763	-1.74952	-1.86032	1147.22	1278.65	1270.09	866.789	710.057	576.537	455.643	341.592	340.782	316.326
ENSMUSG00000002835	Chaf1a	17	56347439	56379289	1	Cluster2	2664.34	4785.2	0	0	-0.111547	-0.254452	-0.224022	-0.217448	-0.628895	-1.14072	-2.04131	-2.55436	-2.99203	4354.49	4031.6	3650.06	3728.88	3745.3	2814.52	1974.83	1055.44	740.464	547.835
ENSMUSG00000002870	Mcm2	6	88860456	88875762	-1	Cluster2	1661.45	3673.85	0	0	0.0354374	-0.427987	-0.511036	-0.390283	-0.788117	-1.20903	-2.01228	-2.63884	-3.03762	2877.5	2949.28	2137.03	2019.69	2195.66	1667.77	1244.54	711.969	460.758	350.257
ENSMUSG00000002984	Tomm40	7	19435238	19449363	-1	Cluster2	2130.63	3074.08	0	0	0.208616	-0.123581	-0.51787	-1.30878	-1.4624	-1.71085	-2.55095	-2.69968	-2.50248	3986.8	4606.92	3659.21	2784.75	1609.6	1445.49	1217.77	677.887	613.835	704.081
ENSMUSG00000002997	Prkar2b	12	32008475	32111295	-1	Cluster2	1657.68	2669.7	0	0	-0.0743279	0.0117131	-0.0593866	-1.08523	-0.988591	-1.21204	-1.38532	-1.60765	-1.90577	2629.9	2498.41	2651.14	2524.08	1239.89	1325.6	1134.93	1008.49	861.93	702.387
ENSMUSG00000003814	Calr	8	85568479	85573563	-1	Cluster2	1901.28	1814.75	0	0	0.0991496	1.04649	0.928497	-0.512715	0.70305	0.62686	-0.0342283	-0.683239	-1.01365	1583.1	1696.18	3268.81	3012.18	1109.83	2577.85	2444.34	1547.35	988.116	785.01
ENSMUSG00000003824	Syce2	8	85598740	85614850	1	Cluster2	1092.54	2918.68	0	0	0.368016	0.244279	-0.304334	-0.595789	-0.862892	-1.22231	-2.00946	-2.43436	-2.48255	1671.22	2158.24	1979.98	1353.77	1106.36	918.027	716.581	414.369	308.618	298.286
ENSMUSG00000003848	Nob1	8	108139118	108151683	-1	Cluster2	930.916	2784.5	0	0	0.168669	0.042433	-0.398612	-0.690119	-1.04904	-1.47005	-1.99556	-2.29699	-2.5081	1550.5	1742.29	1596.34	1175.61	960.66	748.366	559.623	388.079	315.536	272.161
ENSMUSG00000003868	Ruvbl2	7	45071184	45087520	-1	Cluster2	933.035	1579.48	0	0	0.0369831	-0.177231	-0.626944	-0.802982	-1.05071	-1.1902	-1.81691	-2.1946	-1.98811	1607.18	1649.25	1421.63	1040.5	921.706	774.591	704.624	455.068	351.229	404.576
ENSMUSG00000004099	Dnmt1	9	20818505	20871184	-1	Cluster2	15426.7	5978.32	0	0	0.0367055	-0.164087	-0.0880854	-0.295261	-0.493272	-0.810606	-1.57998	-1.97898	-2.25064	22846.2	23434.9	20389.2	21493.3	18618.2	16227.1	13025.9	7639.3	5791.29	4801.18
ENSMUSG00000004100	Ppan	9	20799471	20803474	1	Cluster2	1740.91	4936.64	0	0	0.192902	-0.0177414	-0.916206	-0.690098	-1.20668	-1.65663	-2.45385	-2.97677	-2.8726	3177.96	3635.36	3138.39	1684.69	1969.78	1376.26	1008.27	579.274	405.37	433.769
ENSMUSG00000004356	Utp20	10	88582469	88662666	-1	Cluster2	4758.45	4476.26	0	0	0.0593756	0.0217174	-0.21569	-0.65658	-0.936499	-1.3499	-1.66562	-1.93939	-2.14292	7588.55	7907.31	7703.81	6534.42	4813.88	3968.58	2977.07	2393.51	1978.58	1718.81
ENSMUSG00000004530	Coro1c	5	113980497	114046819	-1	Cluster2	2252.1	2521.31	0	0	0.0998669	-0.105645	-0.356877	-0.704748	-1.01349	-1.10821	-1.72408	-1.87495	-1.76922	3619.06	3879.05	3363.67	2826.64	2221.06	1791.09	1678.76	1093.24	986.645	1061.8
ENSMUSG00000004668	Abca13	11	9141942	9634259	1	Cluster2	829.021	2120.18	0	0	-0.115332	-1.13779	-1.33964	-1.12645	-1.19986	-1.78338	-1.99174	-2.70179	-3.13595	1852.66	1709.3	842.079	731.219	848.243	806.091	537.841	466.345	285.808	210.621
ENSMUSG00000004865	Srpk1	17	28806622	28841683	-1	Cluster2	5815.7	3185.53	0	0	-0.0421952	-0.298947	-0.642538	-0.879999	-1.22968	-1.36145	-1.74773	-1.72024	-1.6236	10188	9893.86	8280.27	6525.73	5535.72	4341.21	3965.21	3031.68	3088.91	3306.39
ENSMUSG00000005374	Tbl2	5	135178511	135194614	1	Cluster2	623.973	2225.82	0	0	0.289941	0.593631	0.118765	-0.357453	-0.915808	-1.15432	-2.04883	-2.42655	-2.36047	866.895	1058.95	1308.1	941.135	676.702	459.481	389.777	209.966	159.743	168.982
ENSMUSG00000005410	Mcm5	8	75836197	75855067	1	Cluster2	4987.23	8626.76	0	0	0.200882	-0.134641	-0.0641109	-0.138772	-0.541278	-1.02839	-1.75497	-2.26581	-2.71435	7377.89	8481.18	6721.66	7057.9	6701.37	5072.49	3617.1	2185.14	1534.39	1123.14
ENSMUSG00000005470	Asf1b	8	84682136	84696826	1	Cluster2	1603.91	2566.42	0	0	-0.239337	-0.295264	-0.105868	0.0211308	-0.215152	-0.666041	-1.26901	-1.79182	-2.28669	2289.72	1938.89	1864.71	2128.15	2323.54	1971.99	1442.66	949.496	660.527	469.407
ENSMUSG00000005566	Trim28	7	12733041	12764962	1	Cluster2	2907.93	1559.79	0	0	0.0527393	0.0331799	-0.143218	-0.247057	-0.674512	-0.735205	-1.12732	-1.2801	-1.2344	3966.61	4115.37	4057.42	3591.63	3342.64	2487.4	2383.19	1815.9	1631.71	1687.48
ENSMUSG00000005667	Mthfd2	6	83282673	83302890	-1	Cluster2	968.674	3461.96	0	0	-0.208632	-0.988285	-0.522619	-0.287078	-1.26018	-1.98322	-2.48699	-2.76794	-3.17924	1941.05	1680.31	977.599	1350.88	1591.39	809.933	490.969	345.799	284.055	214.759
ENSMUSG00000005683	Cs	10	128173603	128198348	1	Cluster2	2701.57	1674.79	0	0	0.132981	-0.11091	-0.189714	-0.479029	-0.619304	-0.55589	-0.993389	-1.11384	-1.08532	3659.62	4012.08	3388.61	3208.47	2625.94	2381.18	2489.46	1837.31	1688.98	1724.01
ENSMUSG00000005718	Tfap4	16	4362525	4377718	-1	Cluster2	362.42	2315.29	0	0	0.0427792	-0.0876024	-0.759329	-1.22477	-1.49612	-2.20676	-3.11583	-3.76265	-3.98043	753.103	775.646	708.308	445.138	322.02	267.104	163.039	86.8621	55.372	47.6102
ENSMUSG00000005732	Ranbp1	16	18057648	18066596	-1	Cluster2	843.816	2549.66	0	0	0.0816208	-0.166487	-0.410298	-0.764162	-1.08719	-1.64855	-2.1355	-2.58112	-2.92688	1505.28	1591.82	1341.37	1132.98	886.44	708.398	480.356	342.625	251.75	197.15
ENSMUSG00000005846	Rsl1d1	16	11010834	11021195	-1	Cluster2	1629.82	3376.87	0	0	0.037347	-0.147447	-0.481105	-0.621547	-0.974764	-1.45063	-1.79691	-2.1722	-2.52967	2784.8	2856.9	2514.25	1993.88	1809.67	1418.45	1018.79	801.943	617.234	482.254
ENSMUSG00000005899	Smpd4	16	17437218	17462692	1	Cluster2	2288.32	2417.25	0	0	0.0640708	-0.0193564	-0.13923	-0.36877	-0.609289	-0.855098	-1.28743	-1.52268	-1.59491	3263.01	3413.33	3219.07	2962.65	2527.26	2139.93	1804.36	1336.16	1136.2	1081.25
ENSMUSG00000005981	Trap1	16	3857835	3895691	-1	Cluster2	5038.9	6654.33	0	0	-0.0498184	-0.160954	-0.498216	-1.14245	-1.33114	-1.50665	-1.83723	-1.90203	-1.96747	9041.65	8734.02	8085.55	6400.76	4095.41	3592.18	3182.17	2528.34	2418.04	2310.9
ENSMUSG00000006442	Srm	4	148675960	148679450	1	Cluster2	380.638	3275.89	0	0	0.0477012	-0.0680906	-0.686972	-1.4164	-2.12629	-2.82269	-3.95743	-4.90625	-5.11976	849.697	877.924	810.424	527.996	318.598	194.553	119.95	54.5782	28.0939	24.5688
ENSMUSG00000006678	Pola1	X	92348373	92675761	-1	Cluster2	30177.6	3330.73	0	0	-0.016599	-0.115733	-0.0865501	-0.163656	-0.144794	-0.660426	-1.02054	-1.62491	-2.27783	41301.4	40826.8	38118.4	38896.1	36871.8	37358.9	26130.6	20362.1	13393.7	8516.23
ENSMUSG00000006732	Mettl1	10	126877283	126882234	1	Cluster2	325.286	1994.29	0	0	0.182802	0.294866	0.0863584	-0.896051	-1.19939	-1.73462	-2.90637	-3.82117	-4.2089	546.548	619.754	670.097	579.717	293.377	237.788	164.247	72.6341	39.0839	29.6104
ENSMUSG00000007080	Pole	5	110434172	110485340	1	Cluster2	5115.26	7040.72	0	0	0.142142	0.0436411	0.183916	0.0584368	-0.214655	-0.638821	-1.30639	-1.85021	-2.56037	6672.12	7361.89	6876.01	7579.91	6947.99	5749.71	4284.06	2696.6	1853.03	1131.27
ENSMUSG00000007817	Zmiz1	14	25459609	25667167	1	Cluster2	29832.2	4602.2	0	0	0.000709026	-0.606748	-1.18557	-2.13498	-2.5457	-2.68936	-3.26445	-3.26071	-2.93684	74773.3	74810.3	49101.6	32874.4	17023.7	12804	11592.3	7778.99	7798.66	9765
ENSMUSG00000008318	Relt	7	100495054	100512653	-1	Cluster2	674.019	1578.63	0	0	0.052611	-0.124715	-0.608478	-0.910273	-1.24068	-1.6264	-2.25906	-2.44357	-2.36748	1230.98	1276.79	1128.65	807.997	655.194	519.397	398.837	256.46	227.45	238.44
ENSMUSG00000008450	Nutf2	8	106587212	106605962	1	Cluster2	1297.09	1745.2	0	0	-0.19378	-0.434201	-0.713667	-1.02526	-1.21539	-1.52296	-1.90876	-2.03648	-2.29274	2491.45	2178.24	1843.39	1519.07	1224.35	1071.25	866.816	661.779	606.649	507.935
ENSMUSG00000008683	Rps15a	7	117703595	117715411	-1	Cluster2	3100.49	1681.05	0	0	0.120243	-0.239118	-0.399996	-0.711603	-0.841473	-1.33656	-1.49193	-1.73011	-1.73645	4988.81	5422.43	4227.53	3780.7	3046.71	2786.91	1975.22	1775.43	1504.25	1496.9
ENSMUSG00000009566	Fpgs	2	32572621	32594157	-1	Cluster2	487.262	2258	0	0	0.20491	0.245086	-0.375809	-0.844706	-1.50119	-1.89986	-2.65748	-3.03147	-3.09278	857.453	988.56	1016.4	660.972	477.7	302.23	229.55	134.936	104.502	100.318
ENSMUSG00000009575	Cbx5	15	103099971	103148243	-1	Cluster2	11318.6	5509.93	0	0	-0.101082	-0.160025	-0.0926484	-0.244992	-0.52603	-0.926853	-1.36339	-1.83349	-2.28834	16885.4	15741.2	15111.6	15834.2	14247.9	11725.6	8881.95	6566.5	4735.12	3456.76
ENSMUSG00000009621	Vav2	2	27152116	27317045	-1	Cluster2	10346.7	1813.86	0	0	-0.0200605	0.318348	0.400907	-0.377472	-0.729646	-0.677972	-1.21336	-1.29465	-1.20417	13225	13042.5	16490	17461.8	10180.5	7973.61	8266.17	5700.75	5387.06	5740
ENSMUSG00000009681	Bcr	10	74896424	75020753	1	Cluster2	18913.7	2669.05	0	0	0.0604235	0.0644904	-0.361075	-1.12067	-1.29332	-1.24146	-1.52175	-1.37999	-1.19308	29891.3	31170.2	31257.6	23273.4	13746.6	12192.8	12642.6	10407.9	11481.5	13073.4
ENSMUSG00000010048	Ifrd2	9	107464841	107470584	1	Cluster2	508.355	3014.44	0	0	0.0829388	-0.0491952	-0.790792	-1.31307	-1.65153	-2.34705	-3.41195	-3.64417	-4.32674	1071.31	1134.64	1035.19	620.301	431.07	340.957	210.539	100.269	85.9063	53.36
ENSMUSG00000010095	Slc3a2	19	8684246	8700733	-1	Cluster2	1901.99	3038.87	0	0	-0.272682	-0.944217	-0.76921	-0.594724	-1.22069	-1.49089	-1.77927	-2.00984	-2.11484	3692.14	3055.97	1919.74	2165.65	2444.91	1584.27	1314.11	1074.41	915.808	852.926
ENSMUSG00000010755	Cars	7	143110967	143153827	-1	Cluster2	4865.69	4105.1	0	0	-0.179925	-1.02366	-0.731086	-0.339723	-1.22258	-1.59875	-2.06377	-2.10168	-2.21035	9331.49	8238.33	4589.22	5622.86	7373.72	3995.96	3081.25	2231.08	2175.09	2017.9
ENSMUSG00000011257	Pabpc4	4	123156144	123192718	1	Cluster2	2495.26	5272.18	0	0	0.166381	0.0054588	-0.328833	-0.894721	-1.16963	-1.45886	-2.08671	-2.26682	-2.13779	4202.48	4716.45	4217.44	3346.11	2260.4	1868.03	1528.8	986.971	871.03	954.911
ENSMUSG00000012443	Kif11	19	37364851	37410307	1	Cluster2	7779.95	4153.4	0	0	0.00966579	-0.0056896	-0.0440998	-0.151898	0.022315	-0.317563	-0.730714	-1.22863	-1.8243	9722	9785.78	9684.58	9429.07	8750.33	9871.42	7800.49	5859.76	4151.88	2744.18
ENSMUSG00000013089	Etv5	16	22200059	22258469	-1	Cluster2	4370.69	4852.25	0	0	-0.130851	-0.567763	-0.521729	-0.331529	-0.701985	-1.09809	-1.80761	-2.37	-2.71198	7546.21	6891.56	5090.22	5255.93	5997.09	4637.19	3525.16	2153.04	1460.28	1150.23
ENSMUSG00000013629	Cad	5	31212124	31235823	1	Cluster2	1939.87	2405.55	0	0	0.133175	0.396057	-0.0362491	-0.502283	-0.675113	-0.801669	-1.46082	-1.57997	-1.30817	2623.34	2877.25	3452.27	2558.37	1851.98	1643.54	1505.16	951.78	874.431	1060.6
ENSMUSG00000013846	St3gal1	15	66974724	67048679	-1	Cluster2	13392.1	33019.7	0	0	-0.0631882	-1.18235	-1.30315	-2.30911	-2.59796	-2.97776	-3.2781	-3.57966	-3.55903	37529.9	35922.9	16536.7	15208.7	7573.01	6198.8	4764.76	3868.15	3133.69	3184.82
ENSMUSG00000014633	Cmc2	8	117615424	117648194	-1	Cluster2	1128.25	2528.98	0	0	-0.164362	0.587756	0.515561	-0.393491	-0.425035	-0.740611	-1.18102	-1.69187	-2.10915	1426.11	1273.63	2144.09	2039.19	1085.84	1061.06	853.617	628.711	439.86	330.354
ENSMUSG00000015112	Slc25a13	6	6041218	6217173	-1	Cluster2	3808.93	2276.06	0	0	-0.0796524	-0.407075	-0.616865	-0.564911	-0.668249	-1.04029	-1.20368	-1.43518	-1.68093	6084.22	5756.38	4589.43	3965.91	4112.21	3829.13	2958.2	2643.04	2253.23	1897.52
ENSMUSG00000015176	Nolc1	19	46064302	46073969	1	Cluster2	1028.3	4772.91	0	0	0.124755	-0.331529	-1.04215	-1.23583	-1.63274	-2.15735	-2.93778	-3.42269	-3.61012	2212.63	2413.54	1759.26	1073.76	939.438	713.385	496.108	289.453	204.261	181.121
ENSMUSG00000016028	Celsr1	15	85783130	85918404	-1	Cluster2	290.135	1946.06	0	0	-0.00308474	-0.251092	-0.775963	-1.80789	-2.8488	-3.08405	-3.74303	-3.88196	-3.62264	692.871	691.787	581.777	404.978	197.739	95.9337	81.9289	51.4103	46.6872	56.2349
ENSMUSG00000016181	Utp25	1	192773412	192812580	-1	Cluster2	2000.07	1846.55	0	0	0.00117969	-0.16008	-0.266508	-0.537239	-0.701416	-0.910008	-1.26647	-1.45083	-1.52323	2987.61	2989.8	2674.14	2483.8	2059.46	1838.83	1590.31	1242.59	1093.58	1040.59
ENSMUSG00000016477	E2f3	13	30090558	30170046	-1	Cluster2	15425.8	8534.42	0	0	-0.170582	-0.504601	-0.546551	-0.696715	-0.996171	-1.48754	-1.83193	-2.15049	-2.40199	28314.1	25155.7	19957	19384.2	17469.3	14190.9	10096.7	7954.46	6379.23	5356.13
ENSMUSG00000017146	Brca1	11	101379590	101442781	-1	Cluster2	4870.03	3298.45	0	0	-0.11966	-0.532785	-0.293478	-0.247125	-0.333113	-0.729962	-1.2694	-1.58971	-1.90508	7290.01	6710.98	5038.5	5948.44	6142.66	5783.75	4395.25	3023.04	2421.83	1945.79
ENSMUSG00000017499	Cdc6	11	98798627	98814766	1	Cluster2	1524.33	4804.61	0	0	0.208808	0.0870061	0.202077	0.00758185	-0.645128	-1.26582	-2.19928	-3.14729	-3.5384	2226.75	2572.56	2364.45	2560.72	2238.72	1424.43	925.455	485.503	252.423	192.315
ENSMUSG00000017550	Atad5	11	79980226	80026620	1	Cluster2	6041.97	3950.85	0	0	0.122732	-0.163788	-0.00485505	-0.208089	-0.354725	-0.681577	-1.07356	-1.40078	-1.68526	8149.16	8870.95	7276.04	8121.75	7055.44	6372	5080.86	3874.22	3086.42	2532.85
ENSMUSG00000017716	Birc5	11	117740077	117746569	1	Cluster2	748.968	1654	0	0	-0.0322164	-0.148235	-0.387338	-0.494766	-0.685085	-0.985211	-1.68593	-2.32994	-2.8782	1222.82	1196.05	1102.69	934.922	867.655	758.851	617.829	379.465	243.47	165.928
ENSMUSG00000017724	Etv4	11	101660568	101676197	-1	Cluster2	281.508	1898.07	0	0	0.263408	-0.124063	-0.352468	-0.468313	-1.83249	-2.86794	-4.46679	-4.11002	-4.06466	541.313	649.305	496.435	423.55	391.465	151.038	74.1109	24.4977	31.2149	32.1523
ENSMUSG00000017861	Mybl2	2	162896607	162926608	1	Cluster2	2508.14	5746.78	0	0	-0.426403	-1.2356	-1.18823	-1.46497	-1.87894	-2.30713	-3.22101	-3.72435	-4.0309	6802.66	5062.17	2888.76	2985.27	2464.44	1847.95	1374.62	727.897	510.991	416.657
ENSMUSG00000017929	B4galt5	2	167140364	167191103	-1	Cluster2	3861.54	3323.76	0	0	0.246969	0.034431	-0.355922	-0.855112	-0.88476	-1.16323	-1.583	-1.78774	-1.7371	5982.03	7097.79	6126.08	4674.09	3306.96	3236.72	2671.3	1995.14	1730.38	1794.89
ENSMUSG00000017999	Ddx27	2	166857113	166876867	1	Cluster2	1588.11	1594.35	0	0	0.124075	-0.127818	-0.553868	-0.804747	-1.08928	-1.27056	-2.03966	-2.14214	-1.95718	2706.07	2949.06	2475.94	1843.55	1549.3	1270.48	1121.57	656.141	611.544	697.415
ENSMUSG00000018168	Ikzf3	11	98355728	98436857	-1	Cluster2	472.662	1593.63	0	0	-0.0026793	-0.59387	-1.12697	-1.04996	-1.12055	-1.61135	-2.04968	-2.93991	-3.01956	968.021	966.388	640.873	443.061	467.726	444.335	316.771	233.269	126.484	119.692
ENSMUSG00000018362	Kpna2	11	106879455	106890367	-1	Cluster2	2450.05	2375.12	0	0	-0.0490842	-0.296112	-0.385204	-0.425617	-0.266973	-0.575733	-0.986172	-1.55548	-2.06047	3562.33	3442.94	2900.9	2727.89	2652.83	2960.45	2390.23	1800.23	1209.24	853.483
ENSMUSG00000018428	Akap1	11	88721618	88755412	-1	Cluster2	776.913	5165.97	0	0	-0.273128	-0.495251	-1.3642	-1.91454	-2.36111	-2.74125	-3.93287	-3.91647	-4.20755	2088.64	1727.72	1480.87	810.916	553.989	405.816	312.195	136.685	139.239	113.067
ENSMUSG00000018548	Trim37	11	87017903	87111509	1	Cluster2	5586.41	3954.81	0	0	0.0550426	0.354722	0.210175	-0.127147	-0.422228	-0.666126	-1.01886	-1.23383	-1.45221	6939.85	7207.7	8876.4	8027.3	6354.05	5178.75	4373.03	3424.46	2947.34	2535.24
ENSMUSG00000018583	G3bp1	11	55360511	55395664	1	Cluster2	7009.1	11481.2	0	0	-0.113685	-0.378038	-0.652657	-1.03295	-1.3276	-1.62848	-2.07024	-2.25589	-2.37739	13530	12504.7	10413	8606.41	6612.44	5391.26	4375.8	3221.89	2831.02	2604.57
ENSMUSG00000018651	Tada2a	11	83969746	84020426	-1	Cluster2	2206.83	4229.5	0	0	0.0099553	0.331449	0.156241	-0.0703071	-0.51701	-1.00047	-1.46606	-1.70338	-1.93677	2957.85	2978.51	3720.58	3295.99	2816.8	2067.34	1478.33	1071.59	908.876	772.428
ENSMUSG00000018697	Aatf	11	84313681	84404348	-1	Cluster2	8547.24	3793.14	0	0	0.0181674	0.0897246	-0.266075	-0.499117	-0.713936	-0.948408	-1.24448	-1.22946	-1.18001	12153.4	12305.1	12933.8	10106.1	8598.76	7407.34	6297.65	5129.45	5177.71	5363.03
ENSMUSG00000018932	Map2k3	11	60822859	60843637	1	Cluster2	888.783	1653.58	0	0	-0.419792	-1.00508	-1.20671	-1.57105	-1.55109	-1.52279	-2.11714	-2.18196	-2.31613	2040.72	1525.46	1015.97	883.588	687.355	695.594	710.626	469.943	448.544	410.033
ENSMUSG00000018974	Sart3	5	113880507	113910571	-1	Cluster2	3340.71	2478.54	0	0	0.0668548	-0.1703	-0.499099	-0.775052	-1.0482	-1.1776	-1.74251	-1.71597	-1.50358	5468.84	5728.44	4860.25	3869.49	3195.83	2642.49	2417.77	1631.66	1664	1928.34
ENSMUSG00000019214	Chtf18	17	25937900	25946393	-1	Cluster2	798.385	1617.17	0	0	0.119618	0.250403	-0.0496913	-0.494752	-0.871033	-1.07672	-2.00536	-2.40396	-2.46781	1211.55	1316.71	1440.16	1170.61	859.996	660.867	574.02	301.148	229.355	219.425
ENSMUSG00000019942	Cdk1	10	69170976	69188768	-1	Cluster2	3382.45	3910.05	0	0	-0.126722	-0.712043	-0.758099	-0.890123	-0.576505	-0.956223	-1.2847	-1.93198	-2.50614	5942.46	5442.64	3628.9	3512.49	3206.85	3987	3062.39	2439.54	1556.65	1045.56
ENSMUSG00000019961	Tmpo	10	90983433	91017177	-1	Cluster2	8680.7	5029.19	0	0	-0.0787844	-0.0460672	-0.061382	-0.215041	-0.436823	-0.842858	-1.19154	-1.59105	-2.01843	12316.4	11660.3	11928.9	11803.8	10610.3	9099.35	6866.16	5395.86	4086.52	3039.42
ENSMUSG00000020075	Ddx21	10	62416030	62438060	-1	Cluster2	2624.13	3965.92	0	0	0.17052	-0.180175	-0.495233	-0.778235	-0.97217	-1.40882	-1.81519	-2.19602	-2.45057	4468.42	5027.57	3944.24	3169.74	2604.77	2279.58	1683.15	1271.07	974.84	817.954
ENSMUSG00000020089	Ppa1	10	61484331	61509947	1	Cluster2	459.312	1689.3	0	0	-0.141383	-0.027355	-0.447404	-0.726778	-1.05201	-1.55724	-2.05728	-3.04009	-3.37037	834.145	755.935	817.767	611.889	504.338	401.901	283.698	200.973	101.784	80.6927
ENSMUSG00000020142	Slc1a4	11	20252180	20282713	-1	Cluster2	1212.93	3761.53	0	0	-0.262128	-0.880119	-0.474845	0.00637855	-1.4775	-2.25833	-2.57332	-2.54665	-2.81534	2355.61	1963.9	1279.41	1694.62	2366.31	843.926	492.276	394.869	403.612	334.812
ENSMUSG00000020180	Snrpd3	10	75353385	75373215	1	Cluster2	1413.47	1577.66	0	0	0.08074	-0.121939	-0.296528	-0.593292	-0.718965	-1.04287	-1.30937	-1.3973	-1.59161	2121.49	2243.11	1949.81	1727.43	1406.54	1290	1029.36	856.963	806.544	703.431
ENSMUSG00000020185	E2f7	10	110581300	110623245	1	Cluster2	2315.82	4338.36	0	0	-0.0453253	-0.610533	-0.346615	-0.146259	-0.327873	-0.802464	-1.38826	-2.19637	-3.06007	3615.77	3506.68	2367.18	2843.6	3267.23	2880.3	2073.5	1380.26	789.853	433.838
ENSMUSG00000020196	Cabin1	10	75481946	75600175	-1	Cluster2	14165.7	3315.33	0	0	-0.00720916	0.178455	0.00827368	-0.563301	-0.754316	-0.835558	-1.13993	-1.18799	-1.10668	19354.4	19259	21901.2	19466.5	13098.2	11471.3	10845.5	8779.43	8493.85	8987.84
ENSMUSG00000020290	Xpo1	11	23206041	23248249	1	Cluster2	12259.3	1634.07	0	0	0.0800212	-0.134011	-0.312827	-0.33616	-0.433683	-0.703637	-0.889532	-1.24532	-1.51803	16953.8	17919.9	15450.5	13649.2	13429.2	12554.7	10409.4	9153.89	7152.52	5919.67
ENSMUSG00000020330	Hmmr	11	40592222	40624249	-1	Cluster2	3316.87	2422.85	0	0	-0.120072	0.0123543	-0.131645	-0.122373	0.20239	-0.257299	-0.495765	-1.14512	-1.84856	4051.69	3726.56	4087.1	3698.61	3722.51	4659.69	3389.41	2874.69	1833.09	1125.31
ENSMUSG00000020359	Phykpl	11	51475584	51495316	1	Cluster2	4050.77	3941.6	0	0	0.19276	-0.140055	-0.146614	-0.573918	-0.685381	-0.839269	-1.30062	-1.44113	-1.50135	5842.52	6678.3	5300.55	5278.39	3925	3633.76	3265.27	2370.35	2149.87	2063.67
ENSMUSG00000020361	Hspa4	11	53150641	53191284	-1	Cluster2	6813.19	2554.08	0	0	0.088391	-0.211388	-0.393715	-0.724048	-0.875292	-0.985592	-1.06098	-0.90261	-0.74416	9795.29	10413.5	8461.31	7455.13	5930.4	5342.66	4946.86	4695.5	5242.48	5848.72
ENSMUSG00000020368	Canx	11	50184788	50216500	-1	Cluster2	8685.31	1832.37	0	0	0.119271	0.264125	0.271724	-0.378839	-0.352887	-0.533318	-0.894419	-1.13997	-1.35446	10695.7	11616.2	12845.3	12911.6	8225.33	8377.7	7390.49	5756.09	4852.76	4181.86
ENSMUSG00000020387	Jade2	11	51704282	51748480	-1	Cluster2	1260.25	2843.99	0	0	0.285354	0.210893	-0.406714	-1.48295	-1.58935	-1.6185	-1.84219	-1.9592	-1.73437	2106.94	2567.16	2438.53	1589.8	754.099	698.615	686.183	586.108	541.369	633.68
ENSMUSG00000020402	Vdac1	11	52251687	52280224	1	Cluster2	1708.09	1572.73	0	0	0.0814087	-0.0555573	-0.411185	-0.657587	-0.903178	-0.997259	-1.2019	-1.21232	-1.17987	2530.88	2677.14	2434.54	1904.15	1604.52	1352.73	1268.07	1099.99	1090.75	1118.13
ENSMUSG00000020439	Smtn	11	3467523	3490612	-1	Cluster2	1287.81	4544.09	0	0	-0.228201	-1.00588	-1.70994	-2.51061	-2.59894	-2.69584	-3.2984	-3.37774	-3.04557	3711.1	3169.19	1847.04	1134.42	651.139	611.238	572.897	375.55	355.986	449.56
ENSMUSG00000020527	Myo19	11	84770974	84802052	1	Cluster2	1145.68	2925.69	0	0	-0.064523	-0.0978776	-0.544783	-0.780801	-0.997291	-1.37402	-2.08299	-2.47958	-2.5241	2033.48	1945.2	1900.17	1392.87	1183.76	1017.99	784.58	479.385	365.34	354.02
ENSMUSG00000020534	Shmt1	11	60678930	60702544	-1	Cluster2	2144.29	6102.91	0	0	0.098173	0.0610027	-0.253412	-0.593526	-1.16097	-1.58321	-2.28648	-2.36519	-2.52815	3592.73	3847.01	3747.68	3013.46	2381.26	1607.01	1198.53	735.938	697.301	622.03
ENSMUSG00000020547	Bzw2	12	36141834	36208079	-1	Cluster2	5623.78	2087.76	0	0	0.181564	0.0636559	-0.31439	-0.271842	-0.650391	-1.00168	-1.14236	-1.23411	-1.38418	7799.93	8845.03	8151.4	6272.51	6459.89	4971.24	3895.47	3536.67	3317.65	2988.04
ENSMUSG00000020549	Elac2	11	64869864	64892895	1	Cluster2	1057.41	2146.47	0	0	-0.0943164	-0.137635	-0.684724	-0.944365	-1.06753	-1.29896	-1.74921	-1.99876	-2.05521	1867.87	1751.4	1698.33	1162.61	970.821	891.572	758.976	555.56	467.266	449.726
ENSMUSG00000020648	Dus4l	12	31690049	31704825	-1	Cluster2	727.784	1685.58	0	0	0.146729	0.0190881	-0.126696	-0.485248	-0.70164	-1.46461	-1.83789	-2.46238	-3.14431	1154.8	1278.05	1170.52	1057.42	824.57	710.271	418.154	324.718	208.869	130.47
ENSMUSG00000020649	Rrm2	12	24758240	24764145	1	Cluster2	1563.78	3620.6	0	0	-0.177847	-0.675628	-0.466762	-0.528919	-0.801768	-1.32249	-1.88195	-2.7962	-3.61543	2896.63	2560.89	1814.23	2096.56	2007.2	1663.24	1157.85	787.354	417.455	236.439
ENSMUSG00000020692	Nle1	11	82791594	82799237	-1	Cluster2	486.265	1646.96	0	0	0.0937055	-0.0165594	-0.698337	-0.987636	-1.41011	-1.5955	-2.29837	-2.42783	-2.44013	890.966	950.808	881.027	549.401	449.362	335.21	294.481	180.62	166.517	164.26
ENSMUSG00000020739	Nup85	11	115455260	115474811	1	Cluster2	2749.48	7197.73	0	0	0.034566	-0.154619	-0.328589	-0.512851	-0.954856	-1.34589	-2.08037	-2.58786	-2.81508	4681.19	4794.44	4205.74	3727.31	3281.07	2413.28	1841.64	1106.54	778.46	665.111
ENSMUSG00000020741	Cluh	11	74540321	74561673	1	Cluster2	2035.61	7071.08	0	0	0.152755	0.0245397	-0.564331	-1.57671	-1.91116	-2.41494	-3.16063	-3.42131	-3.46311	4163.01	4630.1	4233.85	2816	1395.98	1105.91	781.042	464.404	387.742	378.102
ENSMUSG00000020812	Snhg16	11	116562430	116575898	1	Cluster2	507.619	2204.32	0	0	-0.101403	-0.486652	-1.00813	-1.5435	-1.74289	-2.31418	-2.5222	-2.74786	-2.94163	1143.34	1065.99	816.1	567.92	392.477	342.268	229.932	198.776	170.591	148.802
ENSMUSG00000020899	Pfas	11	68876523	68899286	-1	Cluster2	2896.74	3665.29	0	0	0.0825716	-0.0745896	-0.344684	-0.858485	-1.16859	-1.5396	-2.21541	-2.30592	-2.24662	5026.02	5322.23	4772.89	3958.48	2772.11	2233.75	1728.78	1080.35	1013.27	1059.55
ENSMUSG00000020914	Top2a	11	98883769	98915015	-1	Cluster2	13227	3579.84	0	0	-0.0558366	0.0349334	0.127309	0.0257346	0.0427117	-0.254564	-0.690551	-1.19842	-1.81192	15926.2	15321.1	16316.4	17394.8	16212.3	16402.1	13349.9	9871.78	6938.97	4536.07
ENSMUSG00000020929	Eftud2	11	102729299	102771811	-1	Cluster2	3722.88	1785.41	0	0	0.0602919	0.0749724	-0.0673	-0.303266	-0.573117	-0.681717	-1.19155	-1.26089	-1.20108	5000.33	5212	5266.96	4772.78	4052.84	3358.96	3117.09	2186.94	2086.34	2174.54
ENSMUSG00000020974	Pole2	12	69248547	69274969	-1	Cluster2	1164.39	3608.23	0	0	-0.0893245	-0.409074	-0.310822	-0.387706	-0.72271	-1.26854	-2.03725	-2.55486	-3.11059	2002.73	1882.16	1507.98	1614.3	1530.82	1214.06	831.364	487.513	340.779	232.217
ENSMUSG00000020988	L2hgdh	12	69737207	69771647	-1	Cluster2	1226.02	2277.6	0	0	0.192338	0.496943	0.212319	-0.293464	-0.449964	-0.779088	-1.20141	-1.47526	-1.82017	1547.24	1768.05	2183.78	1793.21	1262.96	1132.79	901.588	673.492	558.454	438.671
ENSMUSG00000021048	Mthfd1	12	76302072	76366577	1	Cluster2	2533.65	8247.31	0	0	0.0913828	0.294304	0.109284	-0.318356	-0.883194	-1.53505	-2.25555	-2.74644	-3.14763	3879.58	4133.69	4758.24	4184.87	3111.56	2102.37	1338.27	811.777	578.954	437.228
ENSMUSG00000021079	Timm9	12	71169947	71183458	-1	Cluster2	1320.7	4081.45	0	0	0.0839956	-0.0273993	-0.419408	-0.861217	-1.20924	-1.6384	-2.37194	-2.67888	-2.83411	2366.06	2508	2321.97	1769.44	1302.05	1023.31	760.14	455.211	368.876	331.937
ENSMUSG00000021143	Pacs2	12	112978128	113038021	1	Cluster2	4691.09	3332.23	0	0	-0.104198	-0.273611	-0.474975	-1.03197	-1.66934	-1.64228	-1.99131	-1.97362	-1.95859	8746.11	8137.63	7234.61	6292.95	4277.25	2747.63	2802.29	2197.23	2225.33	2249.86
ENSMUSG00000021175	Cdca7l	12	117768024	117842441	1	Cluster2	2446.87	2454.05	0	0	0.134274	0.0271523	-0.326986	-0.43527	-0.430016	-0.878667	-1.21533	-1.4044	-1.50318	3446.8	3780.84	3512.39	2746.87	2548.87	2557.39	1874.13	1483.79	1302.31	1215.29
ENSMUSG00000021177	Tdp1	12	99850776	99921478	1	Cluster2	2501.12	1816.15	0	0	-0.115657	0.108349	0.1839	0.100301	-0.058406	-0.418594	-0.716344	-1.00112	-1.35249	2971.52	2741.92	3204.19	3376.03	3185.92	2853.01	2222.83	1807.41	1484.18	1164.2
ENSMUSG00000021196	Pfkp	13	6629804	6698813	-1	Cluster2	3219.64	1978.01	0	0	0.0228557	0.112738	-0.0766032	-0.239961	-0.581122	-0.920481	-0.937798	-1.08815	-1.42649	4319.64	4388.74	4670.04	4096.38	3657.89	2884.78	2282.14	2255.98	2034.74	1606.09
ENSMUSG00000021221	Dpf3	12	83260519	83534490	-1	Cluster2	2931.6	3201.28	0	0	-0.0795372	-0.019075	-0.0185611	-0.521579	-0.792321	-1.14506	-1.62253	-2.16191	-2.54972	4606.51	4359.09	4546.31	4546.78	3209.22	2657.12	2082.98	1495.04	1026.84	786.123
ENSMUSG00000021275	Tecpr2	12	110855698	110938828	1	Cluster2	1818.52	1611.87	0	0	-0.0192672	0.118026	-0.00760567	-0.184961	-0.434524	-0.665736	-1.14923	-1.36905	-1.49456	2422.49	2390.55	2628.83	2409.46	2130.73	1790.53	1527.1	1090.61	935.632	859.233
ENSMUSG00000021277	Traf3	12	111132804	111233587	1	Cluster2	3105.45	1809.06	0	0	0.0779055	-0.0145086	-0.433026	-0.692087	-0.801175	-1.13735	-1.49456	-1.54789	-1.2796	4747.65	5011.08	4699.97	3516.78	2938.64	2721.71	2158.32	1683.76	1622.21	1954.41
ENSMUSG00000021314	Amph	13	19132375	19335091	1	Cluster2	1770.08	9933.59	0	0	0.0563498	0.0606758	-0.860462	-2.07545	-2.82499	-3.10634	-2.90855	-3.04226	-3.25133	3943.94	4100.32	4112.62	2172.75	936.23	556.321	458.186	526.432	479.745	414.255
ENSMUSG00000021451	Sema4d	13	51839565	51947783	-1	Cluster2	9024.24	1861.43	0	0	-0.0450433	-0.524381	-0.846256	-1.49391	-1.44462	-1.48812	-1.90578	-1.90535	-1.68576	17543.5	17004.1	12197.3	9758.74	6228.65	6443.26	6254.1	4679.71	4679.98	5453.15
ENSMUSG00000021474	Sfxn1	13	54225888	54262361	1	Cluster2	3348.14	3412.15	0	0	0.146824	-0.0449258	-0.282495	-0.390172	-0.41725	-0.870148	-1.09714	-1.51526	-1.80222	4741.52	5249.69	4595.55	3897.74	3617.89	3552.87	2593.57	2216.38	1656.55	1359.68
ENSMUSG00000021569	Trip13	13	74059466	74085903	-1	Cluster2	3422.59	5101.73	0	0	-0.0120391	0.0517225	-0.0885863	-0.139201	-0.482961	-1.03816	-1.60185	-2.2522	-2.81811	5063.26	5021.11	5248.51	4760.83	4596.8	3620.47	2465.71	1667.51	1064.8	716.917
ENSMUSG00000021595	Nsun2	13	69681865	69783899	1	Cluster2	4649.51	6210.25	0	0	0.110066	0.0108865	-0.344783	-0.649901	-0.942762	-1.41038	-1.84138	-2.09263	-2.25898	7584.32	8183.74	7642.47	5972.56	4833.35	3947.86	2853.35	2117.85	1776.52	1583.08
ENSMUSG00000021694	Ercc8	13	108295265	108331898	1	Cluster2	2441.75	2257.9	0	0	0.132655	-0.128519	-0.325639	-0.484403	-0.649313	-1.04405	-1.22472	-1.42217	-1.67854	3611.94	3958.97	3303.49	2882.16	2581.36	2304.7	1751.35	1546.85	1347.78	1128.91
ENSMUSG00000021697	Depdc1b	13	108452866	108544316	1	Cluster2	6758.78	2198.27	0	0	-0.139038	-0.0736588	-0.0747138	0.0310441	0.328924	-0.0467949	-0.300832	-0.757134	-1.32493	7631.37	6931.11	7251.52	7246.2	7797.81	9582.78	7388.16	6195.39	4517.24	3046.23
ENSMUSG00000021707	Dhfr	13	92491234	92525561	1	Cluster2	6491.32	4343.58	0	0	0.220069	0.336278	0.649093	0.465705	-0.334575	-0.952833	-1.39102	-1.94654	-2.52606	7635.88	8893.5	9640.11	11974.1	10544.8	6057.66	3944.6	2914.06	1983.16	1325.26
ENSMUSG00000021775	Nr1d2	14	4230569	4265642	1	Cluster2	799.722	1587.76	0	0	0.20727	-0.18079	-0.833243	-1.07439	-1.27593	-1.69911	-2.07775	-2.57244	-2.52246	1488.15	1718.44	1312.94	835.376	706.885	616.479	458.138	352.446	249.314	259.05
ENSMUSG00000021957	Tkt	14	30270316	30296677	1	Cluster2	3734.69	2967.47	0	0	0.104708	-0.243017	-0.561696	-0.580271	-0.927036	-1.03649	-1.44134	-1.61565	-1.55579	5914.29	6360.91	4997.92	4006.72	3956.32	3112.59	2883.53	2176.07	1926.63	2011.89
ENSMUSG00000021958	Pinx1	14	64097813	64157308	1	Cluster2	4029.77	2050.24	0	0	-0.0563867	-0.0561098	-0.183623	-0.442516	-0.488463	-0.997601	-1.11083	-1.46135	-1.72078	5854.06	5628.69	5630.51	5153.66	4307.71	4174.88	2931.64	2713.25	2127.17	1776.16
ENSMUSG00000022033	Pbk	14	66043286	66055271	1	Cluster2	906.693	1682.62	0	0	0.109785	0.0383896	0.0395344	-0.16004	-0.0462661	-0.676795	-1.02182	-1.7891	-2.74515	1200.17	1294.29	1232.94	1233.03	1073.82	1162.7	750.415	592.475	347.968	179.121
ENSMUSG00000022070	Bora	14	99283658	99311976	1	Cluster2	4447.78	3171.29	0	0	-0.094117	0.0971402	-0.0620874	-0.0744102	-0.0337993	-0.460228	-0.807761	-1.35117	-1.90303	5666.73	5307.5	6060.52	5427.57	5382.15	5536.07	4119.2	3240.22	2222.45	1515.43
ENSMUSG00000022142	Nup155	15	8138757	8190731	1	Cluster2	6960.85	2075.21	0	0	0.0115811	-0.266157	-0.368648	-0.528852	-0.606803	-0.862181	-1.07212	-1.32035	-1.56122	10344.2	10426.5	8600.83	8011.5	7169.64	6795.12	5690.09	4922.77	4143.08	3504.75
ENSMUSG00000022283	Pabpc1	15	36595905	36609912	-1	Cluster2	8792.4	1947.49	0	0	0.086808	-0.0326523	-0.150789	-0.507135	-0.707637	-0.931829	-1.22343	-1.42712	-1.53866	12696.2	13483.2	12412.6	11435.7	8933.14	7776.88	6655.41	5440.1	4720.31	4370.45
ENSMUSG00000022299	Slc25a32	15	38954626	38976111	-1	Cluster2	998.877	1543.02	0	0	0.194332	0.165654	-0.242465	-0.534196	-0.721501	-1.11661	-1.36052	-1.5331	-1.82532	1449.97	1658.77	1626.6	1225.79	1001.87	880.888	669.025	565.575	500.788	409.491
ENSMUSG00000022322	Shcbp1	8	4785976	4829567	-1	Cluster2	2858.08	3053.34	0	0	0.0487411	-0.169884	-0.0973175	-0.421697	-0.241363	-0.625121	-0.997654	-1.62737	-2.29221	4010.34	4145.93	3566.04	3747.66	2993.39	3392.8	2599.64	2009.62	1297.3	818.067
ENSMUSG00000022325	Pop1	15	34495450	34530794	1	Cluster2	3012.58	1812.71	0	0	0.135713	-0.0453444	-0.328191	-0.560704	-0.488232	-0.765932	-0.938725	-1.15217	-1.25719	4164.82	4573.71	4036.91	3316.98	2823.39	2968.84	2448.91	2174.86	1874.35	1742.99
ENSMUSG00000022360	Atad2	15	57957440	57998478	-1	Cluster2	8459.06	3149.86	0	0	-0.230058	-0.602668	-0.45599	-0.474544	-0.809161	-1.16353	-1.49152	-1.85771	-2.26545	14542	12397.3	9577.8	10601.5	10465.2	8301.91	6491.47	5173.59	4014.4	3025.39
ENSMUSG00000022369	Mtbp	15	55420804	55489819	1	Cluster2	5363.61	1763.57	0	0	-0.117019	-0.80174	-0.525758	-0.230024	-0.424	-0.776544	-0.988238	-1.265	-1.48376	8066.15	7436.26	4626.47	5601.2	6876.99	6013.16	4707.93	4068.51	3355.95	2883.45
ENSMUSG00000022407	Adsl	15	80832691	80855147	1	Cluster2	1755.07	1854.86	0	0	0.130262	-0.0139622	-0.254295	-0.507763	-0.803224	-1.05455	-1.48754	-1.56802	-1.64233	2622.21	2868.92	2597.23	2198.4	1844.73	1500.71	1262.3	934.272	881.624	840.343
ENSMUSG00000022557	Bop1	15	76337189	76361477	-1	Cluster2	1436.52	2807.06	0	0	0.138255	0.0167631	-0.71614	-1.16245	-1.34605	-1.64512	-2.53674	-2.62215	-2.51803	2665.06	2934.36	2696.47	1622.54	1190.71	1047.51	852.429	457.694	431.986	466.419
ENSMUSG00000022601	Zbtb11	16	55794246	55829276	1	Cluster2	2777.19	1769.78	0	0	0.0832286	-0.0884061	-0.251015	-0.414518	-0.718588	-0.900917	-1.02237	-0.997159	-1.00821	3844.21	4071.69	3616.81	3229.34	2884.2	2335.54	2058.6	1893.35	1926.87	1911.24
ENSMUSG00000022698	Naa50	16	43960193	43983729	1	Cluster2	3017.61	1831.95	0	0	0.0794463	-0.056673	-0.218024	-0.415521	-0.564755	-0.934488	-1.16702	-1.46383	-1.63887	4338.49	4582.16	4172.09	3729.73	3252.32	2934.54	2269.67	1933.66	1569.97	1393.43
ENSMUSG00000022704	Qtrt2	16	43681770	43747172	-1	Cluster2	1554.93	3629.37	0	0	-0.001246	-0.193669	-0.577918	-0.955354	-1.27429	-1.86368	-2.26334	-2.67174	-2.91918	2964.9	2961.29	2591.48	1986.07	1528.8	1228.24	814.531	617.408	464.69	391.909
ENSMUSG00000022718	Dgcr8	16	18071812	18107110	-1	Cluster2	7458.83	5505.45	0	0	0.0683146	-0.0720635	-0.0403661	-0.263961	-0.504502	-0.890111	-1.28361	-1.56704	-1.87055	10548.3	11059.4	10034.1	10255.5	8784.98	7436.96	5691.61	4331.26	3562.75	2883.43
ENSMUSG00000022748	Cmss1	16	57122363	57427227	-1	Cluster2	5124.23	3204.01	0	0	0.0473406	0.226216	0.247582	-0.0185516	-0.0918155	-0.479225	-0.779579	-1.10852	-1.34958	6047.93	6249.8	7076.13	7179.69	5971.18	5675.91	4338.48	3525.46	2805.22	2372.52
ENSMUSG00000022814	Umps	16	33775152	33787408	-1	Cluster2	1041.6	3121.28	0	0	0.110497	-0.19432	-0.408092	-0.673664	-0.975741	-1.68082	-2.24897	-2.85919	-3.28308	1857.9	2005.22	1623.42	1399.26	1164.96	946.391	579.524	391.713	256.768	190.829
ENSMUSG00000022945	Chaf1b	16	93680789	93703003	1	Cluster2	1683.24	2944.48	0	0	0.0181533	-0.586416	-0.507609	-0.501566	-0.882313	-1.26635	-1.87673	-2.26241	-2.36865	2942.05	2982.4	1960.11	2069.69	2077.95	1595.34	1222.91	800.748	611.81	569.447
ENSMUSG00000022962	Gart	16	91418074	91443840	-1	Cluster2	2112.34	7426.05	0	0	0.152896	0.0750341	-0.188552	-0.591026	-1.08908	-1.65293	-2.3449	-2.84413	-3.20985	3557	3954.27	3746.86	3121.47	2362.27	1671.55	1131.01	699.316	495.763	383.923
ENSMUSG00000023087	Noct	3	51131868	51159065	1	Cluster2	1525.09	1749.97	0	0	0.124609	0.337809	0.224058	0.107191	-0.464302	-0.952854	-1.28854	-1.39849	-1.48398	1909.98	2082.01	2413.31	2231.85	2057.22	1382.93	986.493	781.728	723.502	681.821
ENSMUSG00000023088	Abcc1	16	14179422	14293601	1	Cluster2	2266.98	2968.36	0	0	0.0586104	-0.146218	-0.621294	-1.00274	-1.00272	-1.31069	-1.53022	-1.55514	-1.5336	3760.33	3915.86	3398.05	2445.66	1876.89	1875.65	1516.08	1301.08	1281.54	1298.71
ENSMUSG00000023110	Prmt5	14	54744644	54754982	-1	Cluster2	881.465	1886.58	0	0	0.0138306	-0.224415	-0.645409	-0.734657	-1.20453	-1.41059	-1.98665	-2.24225	-2.34422	1579.9	1596.23	1352.48	1011	949.956	686.565	594.423	398.547	333.589	311.951
ENSMUSG00000023328	Ache	5	137285781	137292728	1	Cluster2	199.017	1642.59	0	0	-0.0556432	-0.708555	-1.62566	-2.41328	-3.22136	-3.57769	-3.6513	-3.81672	-3.02734	560.502	539.963	342.966	181.54	105.405	59.913	46.8832	44.5514	39.6293	68.8179
ENSMUSG00000023393	Slc17a9	2	180367056	180384073	1	Cluster2	1053.64	5602.05	0	0	-0.163404	-0.914551	-1.85845	-2.5599	-2.48298	-2.76449	-3.42447	-3.85283	-3.80377	3072.81	2744.69	1629.15	847.052	520.664	549.45	452.603	285.675	213.745	220.564
ENSMUSG00000023915	Tnfrsf21	17	43327446	43400080	1	Cluster2	3778.24	6259.87	0	0	-0.0741121	-0.515164	-0.98073	-1.4393	-1.55152	-1.67409	-1.75639	-1.83763	-1.97252	7541.02	7163.67	5276.55	3821.05	2781.47	2572.08	2363.14	2232.22	2108.87	1922.28
ENSMUSG00000023942	Slc29a1	17	45896126	45910532	-1	Cluster2	708.714	1983.42	0	0	-0.122907	-0.377092	-1.13037	-1.34533	-1.52374	-1.91601	-2.44889	-2.58405	-2.50608	1515.83	1391.62	1167.2	692.444	596.414	525.872	401.468	276.688	252.971	266.634
ENSMUSG00000023951	Vegfa	17	46327919	46343295	-1	Cluster2	704.459	3475.7	0	0	-0.321606	-0.876316	-1.15424	-0.263988	-1.83351	-2.61143	-3.41333	-3.7095	-3.70012	1631.83	1305.86	888.868	732.599	1359.11	457.026	267.165	152.164	124.317	125.65
ENSMUSG00000023988	Bysl	17	47910256	47922417	-1	Cluster2	805.867	1534.9	0	0	0.321744	0.0396855	-0.165046	-0.678547	-0.887954	-1.09598	-1.72613	-2.19689	-1.98369	1225.84	1532.46	1259.74	1093.97	766.285	662.207	573.505	369.65	264.525	310.479
ENSMUSG00000024064	Galnt14	17	73800223	74017448	-1	Cluster2	8287.6	24586.6	0	0	-0.0782787	-0.780806	-1.39139	-2.00626	-2.18569	-2.61885	-2.89633	-3.28169	-3.5984	21462.1	20329.1	12491.5	8181.19	5342.08	4718.51	3493.57	2883.19	2202.68	1772.09
ENSMUSG00000024078	Ttc27	17	75024727	75170565	1	Cluster2	2438.39	3031.77	0	0	0.00224145	0.0636829	-0.107738	-0.406106	-0.507626	-0.892962	-1.38069	-1.64928	-1.80188	3502.84	3508.13	3662.5	3250.06	2643.11	2464.85	1886.19	1344.05	1117.87	1004.3
ENSMUSG00000024120	Lrpprc	17	85012675	85098217	-1	Cluster2	8539	3098.9	0	0	-0.0422272	-0.0978026	-0.33838	-0.864663	-0.968942	-1.06144	-1.13373	-1.15317	-1.19141	12979	12602	12127.8	10264.7	7127.02	6632.56	6218.61	5916.93	5839.2	5682.2
ENSMUSG00000024165	Jpt2	17	25156393	25179663	-1	Cluster2	1258.34	2511.82	0	0	0.0928938	-0.00567412	-0.038416	-0.0747392	-0.297061	-0.781994	-1.45683	-1.81994	-2.25874	1738.53	1854.44	1732.28	1693.25	1650.77	1415.24	1011.09	632.439	492.912	362.438
ENSMUSG00000024170	Telo2	17	25318544	25334941	-1	Cluster2	989.159	1810.44	0	0	0.027333	0.158326	-0.384085	-0.818788	-1.00262	-1.10971	-1.90863	-1.87622	-1.77795	1580.09	1611.47	1763.79	1210.77	896.259	787.136	732.131	420.157	429.002	460.782
ENSMUSG00000024188	Luc7l	17	26471870	26504478	1	Cluster2	4107.71	3167.86	0	0	-0.103514	-0.436022	-0.760728	-1.03514	-1.19803	-1.16407	-1.36052	-1.32573	-1.37707	7077.06	6588.11	5232.21	4175.88	3452.9	3084.33	3158.08	2756.36	2826.5	2725.69
ENSMUSG00000024222	Fkbp5	17	28618068	28736501	-1	Cluster2	3270.97	6681.99	0	0	0.108946	0.399061	0.305265	-0.0165668	-0.524216	-0.963488	-1.63544	-2.21064	-2.56088	4340.17	4680.87	5724.51	5362.62	4290.52	3016.59	2225.49	1394.72	939	735.221
ENSMUSG00000024359	Hspa9	18	35070467	35087410	-1	Cluster2	3633.34	5626.46	0	0	-0.101872	-0.417329	-0.480263	-0.771338	-1.26197	-1.57268	-1.97212	-2.27056	-2.3333	6731.72	6272.91	5041.24	4825.88	3943.11	2809.03	2262.7	1716.9	1393.8	1336.1
ENSMUSG00000024360	Etf1	18	35035838	35065060	-1	Cluster2	5563.38	2237.03	0	0	0.058845	-0.376027	-0.474039	-0.64063	-0.823115	-0.957824	-1.12825	-1.16718	-1.26932	8466.38	8818.47	6523.24	6094.4	5430.1	4787.4	4357.84	3874.71	3769.21	3512.04
ENSMUSG00000024427	Spry4	18	38719300	38734468	-1	Cluster2	450.225	4587.83	0	0	-1.53832	-2.15775	-2.20983	-2.41837	-3.08675	-4.06798	-5.58963	-6.69357	-7.06848	2058.42	708.786	461.14	445.253	384.805	243.034	123.011	42.9642	19.5443	15.2914
ENSMUSG00000024436	Mrps18b	17	36221271	36227281	-1	Cluster2	493.568	1615.42	0	0	0.112849	0.176695	0.10749	-0.491872	-0.996375	-1.31966	-1.95448	-2.10959	-2.25915	747.768	808.698	844.702	805.451	531.846	374.51	299.604	193.019	173.847	156.233
ENSMUSG00000024493	Lars	18	42335363	42395259	-1	Cluster2	6524.38	2343.35	0	0	-0.157443	-0.470171	-0.359186	0.0264223	-0.621231	-0.894133	-1.01289	-1.05095	-1.20291	9296.42	8335.25	6711.47	7247.12	9468.4	6043.41	5002.02	4609.82	4491.15	4038.75
ENSMUSG00000024498	Tcerg1	18	42644552	42708858	1	Cluster2	12325.7	1633.81	0	0	0.0100194	-0.0487712	-0.103831	-0.271782	-0.481097	-0.865425	-0.979177	-1.14818	-1.34346	16768	16883.7	16211.5	15602.9	13888.3	12014.1	9203.39	8508.99	7568.82	6606.95
ENSMUSG00000024525	Impa2	18	67422256	67455542	1	Cluster2	2434.82	5909.88	0	0	-0.02992	-0.492076	-1.06847	-1.65236	-1.67929	-2.15624	-2.95468	-3.47147	-3.79704	5646.07	5530.57	4014.71	2692.33	1796.61	1760.44	1266.87	727.063	507.313	406.228
ENSMUSG00000024528	Srfbp1	18	52598765	52625003	1	Cluster2	2620.8	2001.35	0	0	-0.429082	-0.815586	-0.988732	-1.10239	-1.49411	-1.97715	-2.01144	-2.20009	-2.42806	5770.43	4284.82	3279.64	2907.88	2687.38	2050.84	1465.39	1432.81	1256.7	1072.09
ENSMUSG00000024587	Nars	18	64632718	64649723	-1	Cluster2	2024.15	2798.25	0	0	-0.170351	-1.0528	-0.718638	-0.381975	-1.15077	-1.46825	-1.61332	-1.69258	-1.88505	3704.01	3292.51	1784.61	2250.88	2842.35	1670.31	1338.58	1210.9	1145.03	1002.29
ENSMUSG00000024590	Lmnb1	18	56840885	56886496	1	Cluster2	8771.78	5267.14	0	0	0.114171	0.107956	0.0430442	-0.186119	-0.285114	-0.556734	-1.02098	-1.33825	-1.66602	11285.3	12212.9	12161.9	11628.2	9920.01	9259.84	7672.38	5558.85	4462.84	3555.57
ENSMUSG00000024613	Tcof1	18	60946827	60982043	-1	Cluster2	1838.68	2440.48	0	0	-0.149738	-0.829202	-1.19386	-1.16599	-1.48909	-1.57216	-2.21441	-2.18798	-2.27553	3928.73	3542.23	2210.39	1717.65	1750.95	1398.07	1321.34	844.435	860.984	812.051
ENSMUSG00000024640	Psat1	19	15882042	15924701	-1	Cluster2	2029.24	6895.68	0	0	0.0941718	-0.593304	-0.608305	-0.549364	-1.61483	-2.13133	-2.59846	-2.87726	-3.12286	4025.86	4295.98	2669.26	2641.53	2751.42	1315.51	918.674	665.532	547.07	461.519
ENSMUSG00000024660	Incenp	19	9849660	9876915	-1	Cluster2	8473.86	5014.12	0	0	0.0314047	-0.109536	-0.388187	-0.50879	-0.64038	-0.882743	-1.42953	-1.76419	-2.04621	13022.9	13309	12070.4	9950.99	9153.11	8353.2	7063.4	4831.7	3830.72	3153.18
ENSMUSG00000024665	Fads2	19	10040129	10079110	-1	Cluster2	2963.84	2907.64	0	0	-0.357938	-1.28976	-1.50408	-0.603133	-2.10764	-1.92941	-2.11889	-2.04116	-2.06898	6726.8	5249.16	2751.38	2371.66	4428.25	1562.01	1766.48	1545.91	1634.28	1602.51
ENSMUSG00000024735	Prpf19	19	10872595	10886923	1	Cluster2	1379.65	1560.32	0	0	0.0683325	-0.219052	-0.521038	-0.649632	-0.856514	-1.01666	-1.30718	-1.47292	-1.50946	2153.61	2259.38	1851.12	1500.54	1372.83	1190.79	1064.39	870.955	776.015	756.886
ENSMUSG00000024785	Rcl1	19	29078775	29121329	1	Cluster2	2474.8	2942.93	0	0	0.150375	0.0625995	-0.37112	-0.485069	-0.712192	-1.08986	-1.44753	-1.70071	-1.84963	3708.92	4114.77	3873.44	2867.07	2649.66	2265.24	1741.68	1359	1138.8	1029.38
ENSMUSG00000024892	Pcx	19	4560500	4671780	1	Cluster2	1751.06	2622.97	0	0	-0.000453862	0.576742	0.401805	0.434578	-0.0265877	-0.392049	-1.02511	-1.543	-1.88252	1943.21	1942.14	2897.76	2566.94	2626.64	1906.67	1481.11	955.44	662.991	527.724
ENSMUSG00000024981	Acsl5	19	55240370	55286152	1	Cluster2	1395.98	1625.9	0	0	0.023315	-0.205469	-0.68133	-0.703262	-0.526499	-0.833728	-1.25115	-1.55091	-1.71597	2166.63	2201.54	1879.75	1351.46	1331.01	1504.47	1215.55	909.563	741.261	658.571
ENSMUSG00000025001	Hells	19	38919359	38959495	1	Cluster2	10378.2	6259.04	0	0	0.191856	-0.312848	-0.118727	-0.395537	-0.638553	-1.22424	-1.86554	-2.61069	-3.13782	16603	18962.3	13366.7	15291.2	12621.4	10667.4	7105.83	4558.61	2719.56	1885.88
ENSMUSG00000025007	Aldh18a1	19	40538701	40576907	-1	Cluster2	2819.9	3878.35	0	0	-0.0644371	-0.868232	-0.687935	-0.30403	-1.13354	-1.50316	-1.834	-1.8148	-1.87836	5054.03	4833.74	2768.41	3137.88	4093.37	2300.96	1783.08	1417.12	1435.73	1374.64
ENSMUSG00000025017	Pik3ap1	19	41260816	41373541	-1	Cluster2	23486	4382.53	0	0	-0.208453	-0.819785	-0.765298	-1.26373	-1.24137	-1.42485	-1.61363	-1.87741	-1.94778	46139.6	39932.4	26138.8	27145.5	19215.5	19512	17184.7	15074.3	12556.6	11960.1
ENSMUSG00000025086	Trub1	19	57441344	57479437	1	Cluster2	1320.05	2701.21	0	0	-0.0124634	0.149615	-0.130077	-0.448202	-0.721421	-1.07748	-1.6412	-1.91025	-2.09918	1985.31	1968.26	2202.82	1814.32	1455.06	1203.52	941.193	636.665	530.36	462.991
ENSMUSG00000025153	Fasn	11	120696672	120715373	-1	Cluster2	6138.54	1814.68	0	0	0.239082	0.314638	0.160249	0.49302	-0.686767	-0.456059	-1.08143	-1.00589	-0.898561	6970.86	8228.78	8668.45	7790.28	9811.37	4332.6	5081.95	3291.56	3469.98	3739.57
ENSMUSG00000025236	Adpgk	9	59198841	59231335	1	Cluster2	2709.42	1667.39	0	0	0.151266	0.0977066	-0.167154	-0.313743	-0.550155	-0.821232	-1.06881	-1.01812	-0.973705	3562.65	3955.28	3812.09	3172.73	2866.89	2434.54	2017.14	1699.46	1759.4	1813.99
ENSMUSG00000025364	Pa2g4	10	128393635	128401856	-1	Cluster2	1986.19	4756.88	0	0	-0.148851	-0.383561	-0.784975	-1.009	-1.36865	-1.65595	-2.17643	-2.42506	-2.53164	3948.53	3561.43	3025.44	2290.74	1962.44	1528.43	1253.48	873.513	735.031	682.902
ENSMUSG00000025372	Baiap2	11	119833589	119897608	1	Cluster2	969.997	1893.09	0	0	0.0172595	-0.205272	-0.426557	-0.887393	-1.19064	-1.23512	-1.90907	-2.18282	-2.1442	1690.33	1711.29	1466.45	1257.9	914.007	740.671	718.15	448.321	370.377	382.478
ENSMUSG00000025395	Prim1	10	127851037	127865906	1	Cluster2	1786.44	1851.1	0	0	0.0385788	-0.0727857	-0.117457	-0.078198	-0.18868	-0.484019	-0.970225	-1.38609	-1.90931	2351.08	2413.83	2234.82	2168.32	2226.99	2062.66	1680.56	1201.64	898.842	625.626
ENSMUSG00000025403	Shmt2	10	127352992	127358313	-1	Cluster2	2386.18	4177.77	0	0	-0.0653099	-0.615203	-0.81598	-0.315345	-1.49294	-1.9848	-2.74342	-2.95431	-2.91852	4773.87	4563.3	3115.48	2712.37	3836.71	1693.47	1206	712.374	616.008	632.18
ENSMUSG00000025507	Pidd1	7	141018026	141023938	-1	Cluster2	766.823	1919.03	0	0	-0.186753	-1.08006	-1.23369	-1.22821	-1.55498	-1.8352	-2.64435	-3.04755	-3.25243	1821.39	1601.38	861.617	774.965	777.533	618.869	510.351	289.995	220.535	191.606
ENSMUSG00000025511	Tspan4	7	141055153	141073340	1	Cluster2	1028.4	2772.2	0	0	-0.0911782	-0.543638	-1.03051	-1.86693	-1.60631	-2.01474	-2.56921	-2.72071	-2.58293	2310.79	2170.13	1584.09	1131.6	633.892	758.172	572.044	387.917	349.741	385.617
ENSMUSG00000025583	Rptor	11	119493731	119790402	1	Cluster2	16009.8	1677.29	0	0	0.0237038	-0.0609494	-0.127946	-0.59366	-0.696671	-0.783172	-1.17357	-1.09356	-0.983297	22333.7	22703.9	21410	20438.7	14800	13777.5	12977.9	9897.94	10461.4	11297.4
ENSMUSG00000025586	Cpeb1	7	80996774	81105213	-1	Cluster2	974.112	1852.95	0	0	0.0255447	0.246848	0.268799	-0.692087	-1.10662	-1.40022	-1.39781	-1.64052	-1.77895	1419.13	1443.43	1684.24	1709	878.594	659.166	537.808	539.932	455.591	414.226
ENSMUSG00000025630	Hprt	X	52077014	52110536	1	Cluster2	3438.84	2121.76	0	0	0.101138	-0.121102	-0.113866	-0.0784051	-0.40488	-0.720145	-0.903356	-1.20664	-1.41887	4544.29	4872.75	4179.89	4199.26	4303.28	3431.96	2757.8	2431.31	1968.41	1699.41
ENSMUSG00000025747	Tyms	5	30263200	30278615	-1	Cluster2	1468.34	7760.37	0	0	-0.72963	-2.42139	-2.4173	-2.11339	-2.40757	-2.94594	-3.69724	-4.47919	-5.07703	5482.93	3307.55	1022.12	1027.52	1267.04	1034.34	711.541	423.176	244.969	162.247
ENSMUSG00000025758	Plk4	3	40754454	40771318	1	Cluster2	1911.04	1701.99	0	0	-0.123099	-0.529333	-0.479798	-0.703999	-0.702486	-1.12431	-1.28397	-1.77016	-2.33089	3229.24	2964.1	2237.94	2315.14	1981.98	1986.25	1481.17	1326.83	947.282	640.489
ENSMUSG00000025762	Larp1b	3	40904263	40994669	1	Cluster2	3510.86	1795.36	0	0	0.201067	-0.0489143	-0.025018	-0.523603	-0.643012	-0.782669	-0.772646	-1.01387	-1.2075	4662.77	5357.99	4507.39	4581.48	3242.97	2986.4	2709.8	2731.44	2309.32	2018.99
ENSMUSG00000025764	Jade1	3	41510166	41571299	1	Cluster2	2735.17	2656.43	0	0	0.238373	0.30744	0.142472	-0.0371425	-0.173152	-0.655419	-0.925089	-1.48689	-1.83135	3342.55	3944.05	4136.79	3689.51	3257.76	2966.43	2122.01	1762.76	1190.91	938.898
ENSMUSG00000025785	Exosc7	9	122942280	122965194	1	Cluster2	2095.19	2174.15	0	0	0.0436765	0.0866376	-0.105436	-0.153336	-0.475587	-0.872079	-1.13997	-1.38289	-1.47451	2837.46	2925.47	3013.36	2637.9	2551.43	2039.5	1550.17	1288.82	1087.89	1019.94
ENSMUSG00000025880	Smad7	18	75500600	75529006	1	Cluster2	4168.61	1955.01	0	0	0.0760305	0.593039	0.307067	0.248775	-1.42737	-1.01352	-1.15264	-0.471931	-0.0587753	4639.68	4890.19	6998.38	5740.62	5513.21	1725.15	2298.69	2084.36	3341.37	4454.42
ENSMUSG00000025977	Boll	1	55287817	55402628	-1	Cluster2	859.1	1734.81	0	0	-0.0569264	-1.14812	-0.661707	-0.804508	-1.34141	-1.76404	-1.95275	-2.05101	-2.16142	1708.75	1642.19	770.335	1079.4	977.772	673.752	503.281	442.258	411.896	381.368
ENSMUSG00000025980	Hspd1	1	55116994	55127402	-1	Cluster2	2547.34	3933.19	0	0	0.0516761	-0.224985	-0.524758	-0.904236	-1.36472	-1.95147	-2.4652	-2.90885	-3.19143	4905.34	5084.09	4196.51	3409.63	2621.53	1907.19	1267.98	889.477	655.078	536.573
ENSMUSG00000025995	Wdr75	1	45834326	45862779	1	Cluster2	3219.99	1733.72	0	0	0.0593159	0.15286	-0.0894476	-0.356931	-0.576489	-1.01017	-1.11161	-1.53138	-1.82153	4513.38	4701.78	5018.01	4241.66	3524.16	3028.39	2240.8	2090.65	1564.74	1276.28
ENSMUSG00000026020	Nop58	1	59724130	59758203	1	Cluster2	7514.33	6293.49	0	0	0.0668748	-0.202058	-0.389497	-0.703655	-1.02227	-1.59427	-2.03022	-2.48421	-2.7662	13209.7	13834.9	11482.7	10084.1	8110.42	6505.32	4374.7	3236.89	2363.57	1941.07
ENSMUSG00000026037	Orc2	1	58501930	58544268	-1	Cluster2	2428.57	2899.55	0	0	0.0834476	-0.100886	-0.286112	-0.287463	-0.754215	-1.11468	-1.43198	-1.64955	-1.86587	3652.21	3870.69	3405.41	2994.63	2991.9	2166.37	1686.46	1354.57	1162.81	1000.68
ENSMUSG00000026179	Pnkd	1	74324089	74392853	1	Cluster2	1319.83	2090.41	0	0	0.233088	0.734989	0.645299	0.221424	-0.874728	-0.900237	-1.31652	-1.36482	-1.20294	1487.53	1747.46	2475.84	2326.26	1734.76	811.171	797.111	595.618	576.388	646.195
ENSMUSG00000026192	Atic	1	71596309	71618790	1	Cluster2	1564.36	2539.83	0	0	0.00755902	-0.3159	-0.730848	-0.851148	-1.05607	-1.62094	-2.03929	-2.71137	-3.06654	2957.88	2973.15	2376.07	1782.56	1639.64	1424.93	961.947	720.515	453.409	353.478
ENSMUSG00000026196	Bard1	1	71066657	71142305	-1	Cluster2	10849.5	1767.75	0	0	0.121906	0.0908215	0.426811	0.329797	0.0891587	-0.409139	-0.63183	-1.27614	-1.99905	12218	13294.6	13012.1	16424	15355.9	12999.4	9200.8	7887.45	5046.22	3056.35
ENSMUSG00000026234	Ncl	1	86272441	86287122	-1	Cluster2	7408.43	8261.27	0	0	0.205957	-0.163335	-0.722787	-0.96899	-1.34152	-1.72398	-2.21634	-2.55877	-2.69341	13718.3	15822.4	12250.6	8311.07	7008.01	5415.72	4153.18	2953.82	2331.27	2119.9
ENSMUSG00000026245	Farsb	1	78394612	78465534	-1	Cluster2	5973.44	2777.94	0	0	-0.113176	-0.29599	-0.36673	-0.450219	-0.63062	-1.00868	-1.16337	-1.45223	-1.73937	9187.24	8493.63	7484.85	7125.09	6724.22	5935.95	4565.78	4104.26	3360.93	2752.43
ENSMUSG00000026274	Pask	1	93236492	93271204	-1	Cluster2	1402.63	2378.51	0	0	0.11176	0.157503	0.260694	0.322056	-0.0703207	-0.473931	-1.05134	-1.44645	-2.09241	1669.95	1804.07	1862.09	2000.46	2087.62	1588.97	1202.55	805.093	613.56	391.977
ENSMUSG00000026283	Ing5	1	93731687	93749823	1	Cluster2	1145.23	1801.38	0	0	0.139227	-0.108776	-0.247159	-0.607742	-0.921278	-1.1689	-1.6572	-1.8573	-1.97229	1804.14	1986.42	1673.9	1520.57	1184.37	953.503	802.273	570.772	496.859	459.463
ENSMUSG00000026355	Mcm6	1	128259327	128287401	-1	Cluster2	4691.29	2922.22	0	0	0.111422	-0.105085	0.0608737	0.133962	-0.140864	-0.616929	-1.17057	-1.66267	-2.01051	6078.11	6565.74	5651.84	6339.64	6669.47	5514.68	3962.7	2702.84	1919.15	1508.7
ENSMUSG00000026434	Nucks1	1	131838272	131864059	1	Cluster2	5505.9	2857.89	0	0	0.0944717	-0.0617605	-0.0721655	-0.272984	-0.154346	-0.469669	-0.930566	-1.43988	-1.80432	7240.14	7728.08	6938.04	6886.22	5991.66	6506.99	5227.98	3801.11	2665.87	2072.94
ENSMUSG00000026558	Uck2	1	167050452	167112889	-1	Cluster2	5494.77	1805.63	0	0	0.0373117	-0.322778	-0.848256	-1.18544	-1.31126	-1.39874	-1.94662	-1.84327	-1.64609	10063.6	10327	8046.36	5589.78	4425	4052.99	3816.92	2608.82	2801.63	3215.5
ENSMUSG00000026603	Smyd2	1	189612689	189654560	-1	Cluster2	2282.9	5193.74	0	0	0.140569	0.1526	-0.384073	-0.610678	-1.05836	-1.63301	-2.54277	-3.19154	-3.40836	3928.07	4330.11	4366.43	3009.53	2572.48	1883.85	1266.48	672.864	428.865	370.284
ENSMUSG00000026615	Eprs	1	185095241	185160557	1	Cluster2	7330.92	5272.2	0	0	0.0688804	-0.414613	-0.442653	-0.47239	-0.98387	-1.4222	-1.63014	-1.80083	-2.00441	12230.4	12827.3	9174.96	8998.97	8814.84	6186.16	4563.21	3953.52	3512.8	3047.02
ENSMUSG00000026669	Mcm10	2	4994525	5017602	-1	Cluster2	3297.18	5473.04	0	0	0.278726	0.0965925	0.188428	-0.065698	-0.409202	-1.00809	-1.54825	-2.21448	-2.77408	4497.52	5457.56	4808.66	5124.98	4296.83	3388.73	2236.03	1538.96	965.633	656.848
ENSMUSG00000026683	Nuf2	1	169325503	169359033	-1	Cluster2	3279.04	2032.26	0	0	-0.0145387	-0.0535386	0.043246	-0.118909	0.0324372	-0.367262	-0.648443	-1.20108	-1.95502	4080.6	4040.43	3932.72	4204.67	3757.67	4174.9	3163.34	2605.4	1778.91	1051.73
ENSMUSG00000026773	Pfkfb3	2	11476244	11558888	-1	Cluster2	9923.7	5521.67	0	0	-0.0753676	-0.417368	-1.00285	-1.61128	-1.37799	-1.44606	-1.79583	-1.94325	-2.03732	19584.3	18587.3	14664.3	9773.96	6409.89	7532.42	7187.52	5638.76	5088.55	4769.93
ENSMUSG00000026784	Pdss1	2	22785534	22830278	1	Cluster2	6362.03	3312.84	0	0	0.0578397	-0.214154	-0.353253	-0.677975	-0.861988	-1.30979	-1.42131	-1.65733	-1.96692	10243	10660.5	8829.58	8018.11	6402.11	5636.84	4131.73	3827.71	3250.45	2620.17
ENSMUSG00000026857	Ntmt1	2	30697838	30713045	1	Cluster2	1179	1584.2	0	0	0.357587	0.180614	-0.341009	-0.65334	-1.01883	-1.22136	-1.71675	-1.59167	-1.60331	1752.58	2246.58	1986.39	1383.86	1114.52	864.755	751.77	531.026	580.998	577.514
ENSMUSG00000026917	Wdr5	2	27405169	27426547	1	Cluster2	2034.38	3164.15	0	0	0.111001	-0.068404	-0.299022	-0.725849	-0.988295	-1.21251	-1.7659	-1.8583	-1.90276	3269.37	3530.97	3118.13	2657.28	1976.69	1646.73	1410.97	959.131	900.07	874.44
ENSMUSG00000026923	Notch1	2	26347915	26406675	-1	Cluster2	1464.61	2036.28	0	0	0.127929	-0.371834	-0.616944	-1.38286	-1.70379	-1.67534	-2.03723	-2.01525	-1.63395	2745.68	3000.69	2121.21	1790.68	1053.11	842.84	860.056	666.784	679.654	885.383
ENSMUSG00000026955	Sapcd2	2	25262333	25268225	1	Cluster2	1336.05	3869.07	0	0	0.173576	0.425313	-0.227357	-0.793427	-0.849947	-1.22039	-2.17586	-2.70333	-2.98527	2092.16	2359.55	2809.15	1787.15	1207.28	1160.5	898.378	461.174	320.697	264.425
ENSMUSG00000026974	Zmynd19	2	24839804	24852087	1	Cluster2	800.401	2473.24	0	0	0.256227	-0.015524	-0.171562	-0.595519	-1.11788	-1.6428	-2.44268	-2.71594	-2.69292	1333.09	1592.2	1318.1	1183.68	881.829	615.471	426.918	245.014	201.813	205.899
ENSMUSG00000026991	Pkp4	2	58991194	59185552	1	Cluster2	4943.4	1587.22	0	0	-0.0109609	-0.0839991	-0.162006	-0.384558	-0.667241	-1.14324	-1.22737	-1.01979	-0.829179	6902.42	6849.4	6512.46	6169.28	5287.42	4347.67	3124.63	2950.82	3406.4	3883.54
ENSMUSG00000027018	Hat1	2	71219302	71271966	1	Cluster2	4964.3	2148.72	0	0	0.113749	0.0135415	0.0692789	0.065466	-0.344492	-0.611283	-0.907592	-1.08587	-1.22602	6158.91	6664.24	6217.61	6461.99	6444.08	4848.69	4031.33	3284.56	2900.64	2630.99
ENSMUSG00000027071	P2rx3	2	84828927	84867806	-1	Cluster2	1154.94	5833.07	0	0	-0.137252	-0.562552	-0.767113	0.851229	-2.26255	-2.59326	-2.63222	-2.78631	-3.06409	1999.17	1818.17	1353.27	1174.98	3606.42	414.562	331.325	322.366	290.426	238.704
ENSMUSG00000027074	Slc43a3	2	84766923	84788853	1	Cluster2	1567.44	1976.56	0	0	-0.177995	-0.858547	-1.31424	-1.18177	-0.92872	-1.28445	-1.82108	-2.25482	-2.42939	3204.62	2833.03	1767.79	1288.8	1412.17	1681.18	1315.64	906.158	669.9	595.112
ENSMUSG00000027108	Ola1	2	72923145	73049268	-1	Cluster2	10494.3	2060.97	0	0	0.0341256	-0.16054	-0.299665	-0.575889	-0.749385	-1.08194	-1.08111	-1.32689	-1.48295	15666.2	16040.1	14017	12727.4	10509.8	9320.97	7400.05	7407.79	6248.47	5604.76
ENSMUSG00000027185	Nat10	2	103551601	103591615	-1	Cluster2	3029.81	6501.02	0	0	-0.0323303	-0.0150129	-0.459736	-0.892319	-1.05999	-1.4045	-2.04509	-2.27529	-2.46479	5296.33	5177.79	5241.25	3852.31	2853.48	2540.91	2000.7	1282.95	1094	958.398
ENSMUSG00000027203	Dut	2	125089110	125100528	1	Cluster2	2236.78	3724.77	0	0	0.0981942	-0.0648474	-0.0513828	-0.156368	-0.58313	-1.33595	-1.93649	-2.69401	-3.44623	3461.85	3705.97	3309.37	3340.1	3106.16	2312.81	1371.24	906.481	536.199	317.674
ENSMUSG00000027236	Eif3j1	2	121859027	121887079	1	Cluster2	2865.26	1953.14	0	0	0.167835	0.142277	-0.0875079	-0.414223	-0.739073	-0.993078	-1.24681	-1.32574	-1.40499	3970.78	4459	4383.1	3736.62	2979.66	2378.89	1994.84	1671.3	1579.49	1498.9
ENSMUSG00000027242	Wdr76	2	121337204	121375341	1	Cluster2	3712.67	2538.98	0	0	-0.058535	-0.341383	-0.144654	-0.104151	-0.213321	-0.569146	-0.958921	-1.4174	-1.84395	5093.65	4890.19	4020.04	4608.16	4739.48	4392.64	3433.17	2622.73	1909.08	1417.58
ENSMUSG00000027313	Chac1	2	119181710	119184862	1	Cluster2	184.633	1819.09	0	0	-0.804655	-3.51514	-1.1446	-0.687533	-3.3596	-4.30489	-3.98035	-4.27379	-4.2784	605.973	347.423	52.4481	274.183	376.253	58.7888	30.6777	38.3834	31.0797	31.1244
ENSMUSG00000027323	Rad51	2	118943274	118977926	1	Cluster2	1827.44	4161.86	0	0	-0.0242978	-0.113395	0.12786	0.0809214	-0.347189	-0.915234	-1.5273	-2.13304	-2.7201	2573.84	2531.05	2378.45	2812.71	2721.54	2022.73	1364.52	893.218	586.424	389.882
ENSMUSG00000027326	Knl1	2	118877600	118935982	1	Cluster2	9628.86	2926.51	0	0	-0.0112856	-0.0839325	0.100258	0.0719952	0.0210292	-0.310553	-0.734063	-1.20309	-1.77383	11731.8	11638.6	11069.2	12575.7	12331.4	11903.5	9458.95	7056.24	5094.07	3429.13
ENSMUSG00000027367	Stard7	2	127112138	127140852	1	Cluster2	2942.69	1575.63	0	0	0.0486334	0.012195	-0.0851217	-0.224407	-0.601997	-0.782808	-0.968798	-0.984455	-1.10309	3891.46	4024.63	3924.27	3668.8	3330.83	2562.99	2261.4	1988.42	1961.8	1812.31
ENSMUSG00000027395	Polr1b	2	128942915	128968514	1	Cluster2	1567.52	7289.24	0	0	0.192948	-0.0729987	-0.871074	-1.33435	-1.58466	-2.21287	-3.17891	-3.70978	-3.98644	3241.48	3705.34	3080.46	1772.02	1284.88	1082.17	699.375	357.787	247.139	204.551
ENSMUSG00000027397	Slc20a1	2	129040684	129053536	1	Cluster2	1556.25	1960.17	0	0	0.0502565	-0.461114	-0.613961	-0.856375	-1.41772	-1.69416	-1.96358	-2.16716	-2.20648	2909.97	3013.68	2113.14	1901.25	1607.21	1091.85	899.292	746.774	648.439	630.861
ENSMUSG00000027405	Nop56	2	130116350	130121233	1	Cluster2	3730.26	9080.68	0	0	0.0800733	-0.172048	-0.593644	-0.941443	-1.28602	-1.97498	-2.47012	-3.00986	-3.41556	7184.67	7595.94	6376.75	4761.21	3741.04	2948.88	1827.77	1298.19	894.478	673.638
ENSMUSG00000027423	Snx5	2	144092043	144112826	-1	Cluster2	10035.4	9590.02	0	0	-0.259762	-0.722949	-0.912139	-1.2814	-1.61802	-1.8924	-2.08189	-2.16946	-2.24062	21585.5	18026	13077.5	11470	8880.92	7034.88	5813.81	5099.25	4800.07	4566.3
ENSMUSG00000027430	Dtd1	2	144441817	144610678	1	Cluster2	3066.53	2046.08	0	0	0.0239697	-0.0497574	-0.621298	-0.528394	-0.5309	-0.78561	-1.08608	-1.22001	-1.29921	4441.8	4515.2	4289.95	2886.28	3079.01	3073.53	2575.94	2091.79	1907.06	1804.73
ENSMUSG00000027454	Gins1	2	150747320	150773200	1	Cluster2	1286.6	2202.31	0	0	0.173988	-0.119914	-0.0374555	-0.0941966	-0.366461	-0.807384	-1.28039	-1.75682	-2.3407	1784.26	2012.85	1642.36	1738.83	1670.98	1384.23	1019.58	734.009	526.85	352.048
ENSMUSG00000027472	Pdrg1	2	152850810	152857347	-1	Cluster2	1637.85	2044.15	0	0	-0.300101	-0.500177	-1.07075	-1.46406	-1.29063	-1.37283	-1.78565	-1.76886	-1.68417	3245.8	2635.1	2294.38	1545.26	1176.97	1325.7	1252.59	940.44	951.771	1010.46
ENSMUSG00000027490	E2f1	2	154401327	154411812	-1	Cluster2	1006.65	2094.93	0	0	0.157851	-0.211754	-0.199012	-0.380325	-0.564452	-0.915783	-1.81503	-2.04296	-2.1935	1532.66	1709.71	1322.87	1335.24	1177.74	1035.74	812.234	434.392	371.183	334.688
ENSMUSG00000027597	Ahcy	2	154901230	154916417	-1	Cluster2	1014.53	1573.96	0	0	0.0156306	0.0159956	-0.270071	-0.487561	-0.782601	-0.962805	-1.3765	-1.58529	-1.86302	1524.86	1542.15	1541.52	1264.74	1087.62	885.889	782.3	587.975	508.925	419.297
ENSMUSG00000027641	Rbl1	2	156987813	157046454	-1	Cluster2	6570.95	3061.92	0	0	0.0606703	-0.217856	-0.0184112	-0.303469	-0.272013	-0.555116	-0.937525	-1.1314	-1.35373	8670.38	9042.11	7456.74	8561.5	7025.53	7179.56	5900.65	4525.31	3956.36	3391.33
ENSMUSG00000027642	Rpn2	2	157120937	157168239	1	Cluster2	2869.86	4848.92	0	0	-0.112509	-0.304888	-0.385025	-0.88266	-0.96565	-1.28129	-1.97318	-2.39135	-2.73766	5160.75	4774.16	4176.72	3952.3	2799.26	2641.55	2123.21	1314.51	981.368	774.802
ENSMUSG00000027737	Slc7a11	3	49846975	50398063	-1	Cluster2	1314.18	4332.45	0	0	-0.00855019	-1.25644	-0.529786	-0.333374	-2.47208	-2.60401	-2.4006	-2.64497	-3.06067	2788.1	2772.35	1167.03	1930.47	2212.52	503.943	458.329	529.083	446.631	333.369
ENSMUSG00000028010	Gar1	3	129618561	129625045	-1	Cluster2	669.621	1732.72	0	0	0.143189	-0.0672044	-0.583417	-0.619232	-0.978597	-1.42975	-1.9819	-2.29942	-2.40159	1134.87	1253.48	1083.68	757.232	738.888	576.339	420.85	286.404	229.499	214.968
ENSMUSG00000028018	Gstcd	3	132687513	132797794	-1	Cluster2	7840.87	1811.83	0	0	-0.134372	0.230003	0.448688	0.343521	0.28321	-0.181411	-0.462647	-0.959433	-1.4162	8313.96	7572.37	9750.97	11346.1	10548.8	10117.5	7331.16	6036.4	4275.81	3115.59
ENSMUSG00000028066	Pmf1	3	88301450	88317638	-1	Cluster2	1384.99	2089.09	0	0	0.0209858	-0.0465876	-0.00524991	-0.238766	-0.629199	-0.877759	-1.60414	-1.83235	-2.24392	2025.29	2055.78	1960.76	2019.01	1716.59	1308.43	1102.63	664.599	569.453	427.311
ENSMUSG00000028068	Iqgap3	3	87989278	88028355	1	Cluster2	1267.11	1810.16	0	0	-0.209992	-0.901975	-1.32857	-1.64432	-1.51819	-1.45368	-2.26972	-2.48982	-2.60095	2892.32	2501.12	1548	1151.68	925.371	1008.38	1055.99	597.94	513.825	476.435
ENSMUSG00000028069	Gpatch4	3	87950415	87963300	1	Cluster2	1257.72	3629.92	0	0	-0.110253	-0.275	-0.701995	-0.924467	-1.22786	-1.75278	-2.45513	-2.96813	-3.24439	2499.16	2313.66	2065.46	1536.69	1316.63	1065.64	741.546	454.346	320.011	264.05
ENSMUSG00000028121	Bcar3	3	122087785	122323840	1	Cluster2	1001.41	2746.64	0	0	-0.0739546	-0.374948	-1.27097	-1.42966	-2.22934	-2.36943	-2.5837	-2.47486	-2.01012	2221.59	2110.11	1713.17	920.593	824.702	473.546	430.241	370.16	400.083	549.908
ENSMUSG00000028156	Eif4e	3	138231940	138265457	1	Cluster2	4521.39	1602.72	0	0	0.0194907	-0.0792121	-0.226987	-0.405496	-0.622816	-0.985448	-1.06804	-1.39008	-1.54922	6529.08	6617.15	6181.45	5578.39	4929.11	4242.11	3297.44	3116.6	2490.64	2231.92
ENSMUSG00000028179	Cth	3	157599885	157630714	-1	Cluster2	1096.4	6456.63	0	0	-0.232147	-1.38461	0.106709	0.827802	-1.81378	-2.52125	-2.70544	-3.17382	-3.38018	1856.96	1581.06	709.848	1999.18	3296.44	527.328	323.764	284.978	206.149	178.302
ENSMUSG00000028224	Nbn	4	15957925	15992589	1	Cluster2	785.452	3175.53	0	0	-0.36041	-1.4624	-1.67563	-1.88587	-2.19591	-2.62549	-2.64029	-2.99586	-3.30719	2248.63	1750.8	816.24	703.896	607.805	490.734	364.354	361.564	283.498	226.995
ENSMUSG00000028333	Anp32b	4	46450902	46472657	1	Cluster2	5497.37	6308	0	0	-0.0623147	-0.363643	-0.468665	-0.737117	-1.0753	-1.44422	-1.91864	-2.21161	-2.39254	9868.73	9451.06	7670.29	7132.37	5920.02	4686.19	3626.88	2611.49	2126.95	1879.68
ENSMUSG00000028431	Elp1	4	56749680	56802331	-1	Cluster2	4219.06	2290.95	0	0	0.0439828	0.0177314	-0.205254	-0.476307	-0.647976	-0.940292	-1.0442	-1.155	-1.26833	5910.01	6091.63	5983.06	5126.18	4248.53	3773.33	3079.89	2868.36	2656.59	2453.06
ENSMUSG00000028433	Ubap2	4	41194313	41275144	-1	Cluster2	9914.1	3654.52	0	0	-0.0388035	-0.204541	-0.343294	-0.441941	-0.706027	-0.810246	-1.09801	-1.11877	-1.13232	14301.2	13919.9	12411.4	11272.4	10528	8764.91	8155.68	6679.15	6583.8	6524.56
ENSMUSG00000028438	Kif24	4	41390745	41464887	-1	Cluster2	7750.93	4693.48	0	0	-0.0138948	0.20342	0.461858	0.128993	-0.220553	-0.567187	-0.945864	-1.28163	-1.66052	9236.5	9147.35	10635.9	12721.3	10100	7925.22	6233.45	4792.97	3794.23	2922.48
ENSMUSG00000028560	Usp1	4	98812047	98823780	1	Cluster2	1488.03	1705.58	0	0	0.116202	0.0303419	-0.0446897	-0.0421373	-0.325544	-0.830054	-1.11318	-1.39464	-1.77147	1973.14	2137.77	2014.77	1913.12	1916	1575.88	1110.06	913.427	748.883	577.294
ENSMUSG00000028613	Lrp8	4	107659066	107734037	1	Cluster2	2074.02	10251.2	0	0	0.108433	0.0154573	-0.392907	-0.835933	-2.38415	-2.80569	-3.4057	-3.44355	-3.654	4139.3	4462.76	4184.26	3153.71	2319.05	792.641	592.345	389.324	378.248	328.563
ENSMUSG00000028614	Ndc1	4	107224981	107273543	1	Cluster2	3799.62	7769.72	0	0	-0.160709	0.00996616	-0.11869	-0.460302	-0.755691	-1.22404	-1.81448	-2.39316	-2.94888	6154.7	5504.87	6196.77	5666.91	4473.52	3644.31	2634.73	1751.11	1172.03	797.275
ENSMUSG00000028633	Ctps	4	120397065	120427473	-1	Cluster2	2047.93	7159.1	0	0	0.106409	-0.27015	-0.47846	-0.814211	-1.05447	-1.73216	-2.47571	-3.20651	-3.66318	3833.85	4126.44	3180.05	2751.48	2180.75	1847.31	1153.88	689.245	414.341	301.925
ENSMUSG00000028639	Ybx1	4	119135178	119151801	-1	Cluster2	4779.5	3869.51	0	0	0.0710436	-0.157092	-0.366033	-0.606953	-0.958671	-1.32087	-1.56334	-1.71733	-1.89157	7700.15	8088.15	6906.02	5974.32	5055.32	3964.59	3082.7	2607.37	2342.42	2074
ENSMUSG00000028683	Eif2b3	4	116876599	116944503	1	Cluster2	1619.67	2903.46	0	0	-0.274677	-0.211736	-0.594173	-0.881939	-1.12421	-1.49222	-2.0119	-2.23427	-2.21736	3008.59	2486.08	2597.66	1992.98	1632.45	1378	1069.11	745.654	638.542	647.624
ENSMUSG00000028702	Rad54l	4	115951461	115980887	-1	Cluster2	2118.56	2516.83	0	0	-0.08508	-0.204023	-0.0323187	-0.0186435	-0.081783	-0.472382	-1.14847	-1.55329	-2.14648	2840.79	2677.36	2466.03	2777.49	2804.1	2681.95	2047.91	1280.65	968.32	640.96
ENSMUSG00000028718	Stil	4	114857356	114900393	1	Cluster2	5626.12	2985.62	0	0	0.0943976	0.1628	0.31753	0.3277	0.204363	-0.0722234	-0.396718	-0.826496	-1.39201	5924.93	6325.27	6631.96	7383.8	7435.42	6826.57	5635.62	4502.82	3338.87	2256
ENSMUSG00000028766	Alpl	4	137469044	137523695	-1	Cluster2	1745.03	6664.9	0	0	0.106118	-0.212515	-1.28298	-1.89628	-2.34716	-2.87952	-4.31814	-4.848	-5.09253	4293.15	4620.48	3704.93	1764.61	1153.41	841.835	583.657	214.05	149.285	124.915
ENSMUSG00000028792	Ak2	4	128885751	128905322	1	Cluster2	1423.63	2377.52	0	0	-0.225265	-0.49202	-0.865916	-1.15057	-1.38826	-1.66941	-2.01663	-2.06196	-2.17295	2864.3	2451.42	2034.87	1572.31	1289.91	1093	900.554	707.818	687.519	634.557
ENSMUSG00000028811	Yars	4	129083553	129113400	1	Cluster2	3343.34	3264.55	0	0	0.0333622	-0.950521	-0.888492	-0.577681	-1.21336	-1.45735	-1.84661	-1.73868	-1.57191	6123.65	6268.22	3167.78	3308.66	4102.75	2638.31	2230	1701.36	1832.71	2060
ENSMUSG00000028851	Nudc	4	133259853	133273307	-1	Cluster2	1349.16	1642.75	0	0	0.068136	-0.0398434	-0.505769	-0.498981	-0.893241	-1.11697	-1.81759	-1.87734	-1.8172	2151.4	2256.96	2092.82	1515.27	1522.07	1157.15	991.703	609.292	584.397	610.501
ENSMUSG00000028896	Rcc1	4	132059230	132080916	-1	Cluster2	1342.96	4342.82	0	0	0.172974	0.0680381	-0.313731	-0.721505	-0.895305	-1.34835	-2.08118	-2.42801	-2.90298	2210.9	2492.32	2318.42	1778.93	1340.86	1188.57	868.406	522.175	412.698	296.271
ENSMUSG00000028931	Kcnab2	4	152475199	152562367	-1	Cluster2	3914.93	1589.71	0	0	-0.0332349	-0.360625	-0.750029	-1.11351	-1.42966	-1.46988	-2.10309	-2.06722	-1.85764	7398.32	7230.44	5761.78	4399.23	3419.41	2743.84	2671	1720.69	1763.12	2041.44
ENSMUSG00000028933	Xrcc2	5	25894810	25910823	-1	Cluster2	1958.14	4137.25	0	0	0.109929	0.322854	0.530118	-0.0212737	-0.266446	-0.754572	-1.32712	-1.93899	-2.57286	2444.25	2636.58	3057.44	3530.72	2408.73	2031.4	1448.3	975.586	637.316	411.116
ENSMUSG00000028936	Rpl22	4	152410199	152418528	1	Cluster2	1183.83	1772.84	0	0	0.128123	-0.223938	-0.649424	-1.17066	-1.24755	-1.50472	-1.68057	-1.81998	-1.81777	2082.12	2275.94	1782.74	1327	925.28	878.535	733.766	651.148	590.757	591.001
ENSMUSG00000028937	Acot7	4	152262591	152356312	1	Cluster2	2288.51	3768.18	0	0	-0.0969944	0.058957	-0.192909	-0.72254	-1.10671	-1.73005	-2.8217	-3.42675	-3.49191	4126.82	3858.17	4298.59	3610.39	2500.91	1914.32	1244.16	581.882	382.588	367.255
ENSMUSG00000028948	Nol9	4	152123778	152145951	1	Cluster2	1465.76	2322.97	0	0	0.139296	-0.109825	-0.543399	-0.936671	-1.28585	-1.66545	-2.32927	-2.47061	-2.38753	2649.21	2918.78	2455.34	1817.94	1384.33	1085.62	835.47	525.1	479.333	506.447
ENSMUSG00000028970	Abcb1b	5	8848147	8916315	1	Cluster2	2545.23	3311.17	0	0	-0.132297	-0.234318	-0.800384	-1.45042	-1.6681	-2.01346	-2.07706	-2.00574	-1.78433	5048.28	4605.78	4291.51	2898.43	1847.03	1589.27	1250.07	1198.49	1259.41	1464.07
ENSMUSG00000028991	Mtor	4	148533068	148642140	1	Cluster2	6345.07	2018.23	0	0	-0.144209	-0.000531271	-0.337987	-0.655433	-0.78104	-0.868872	-1.14576	-1.12692	-1.09093	9278.4	8395.86	9274.85	7341.17	5890.55	5398.1	5080.88	4190.41	4244.26	4356.16
ENSMUSG00000029036	Atad3a	4	155825098	155845550	-1	Cluster2	2362.94	9158.87	0	0	0.0651801	0.0930013	-0.469485	-0.897491	-1.34067	-1.92131	-2.67189	-3.11151	-3.38036	4376.39	4578.72	4668.26	3160.3	2349.64	1726.18	1155.38	687.515	507.161	419.88
ENSMUSG00000029056	Pank4	4	155048580	155065395	1	Cluster2	2186.86	1882.74	0	0	0.115019	-0.122922	-0.39626	-0.692795	-0.799111	-0.861408	-1.32291	-1.2513	-1.13977	3226.88	3495.11	2962.32	2451.87	1996.62	1853.06	1776.12	1288.72	1354.17	1463.76
ENSMUSG00000029147	Ppm1g	5	31360008	31378031	-1	Cluster2	2187.7	2899.36	0	0	0.157876	0.034315	-0.301576	-0.47977	-0.676255	-0.978136	-1.34234	-1.51904	-1.54336	3176.75	3543.58	3252.19	2576.84	2278.02	1987.2	1612.74	1252.42	1107.84	1089.38
ENSMUSG00000029246	Ppat	5	77061096	77099425	-1	Cluster2	1540.73	4332.71	0	0	0.103129	-0.171241	-0.545362	-0.729542	-1.26924	-1.67095	-2.23155	-2.53906	-2.70835	2792.65	2999.61	2480.33	1912.11	1684.44	1159.33	877.067	594.087	480.025	427.602
ENSMUSG00000029326	Enoph1	5	100187844	100216619	1	Cluster2	1419.1	3007.64	0	0	0.075791	-0.214864	-0.65405	-0.865149	-1.32452	-1.56834	-2.00962	-1.99247	-1.995	2539.88	2676.25	2188.25	1614.3	1394.97	1014.96	856.749	629.856	638.671	637.07
ENSMUSG00000029363	Rfc5	5	117516168	117527112	-1	Cluster2	1020.22	1593.51	0	0	-0.144474	-0.0501198	-0.0197165	-0.157661	-0.431045	-0.698582	-1.33967	-1.72708	-1.90104	1442.08	1304.51	1392.51	1422.75	1292.99	1070.25	888.734	569.346	433.214	385.77
ENSMUSG00000029406	Pitpnm2	5	124256753	124387823	-1	Cluster2	4544.22	1983	0	0	0.0422453	0.362726	0.278266	-0.224526	-0.347592	-0.770079	-1.87731	-2.20791	-2.15341	6084.1	6265.28	7823.01	7378.76	5207.27	4779.74	3567.75	1653.82	1314.97	1367.53
ENSMUSG00000029414	Kntc1	5	123887779	123959656	1	Cluster2	4952.02	5067.09	0	0	-0.137029	-0.108736	0.0321162	0.0268117	-0.148914	-0.503138	-1.059	-1.58814	-2.25817	6596.39	5997.93	6117.77	6744.27	6720.03	5947.08	4654.61	3166.85	2195.31	1380
ENSMUSG00000029415	Sdad1	5	92431869	92458338	-1	Cluster2	921.761	1744.23	0	0	0.0974284	-0.0857683	-0.395788	-0.696821	-0.849926	-1.31301	-1.70947	-2.02876	-1.97148	1497.99	1603.61	1410.82	1138.9	924.386	832.282	603.312	457.881	366.838	381.59
ENSMUSG00000029471	Camkk2	5	122869233	122917472	-1	Cluster2	3749.49	2376.72	0	0	-0.243196	-0.758583	-1.20214	-1.65561	-1.87501	-1.99291	-2.63382	-2.53055	-2.31381	8829.75	7460.04	5219.1	3837.74	2802.63	2405.1	2218.37	1420.93	1525.08	1776.18
ENSMUSG00000029482	Aacs	5	125552878	125594474	1	Cluster2	3261.06	1663.92	0	0	-0.0424187	0.349327	0.173066	0.458847	-1.16553	-0.773779	-1.04818	-0.822155	-0.665698	3856.91	3744.29	4913.27	4348.46	5301.3	1720.12	2255.68	1862.92	2177.19	2430.49
ENSMUSG00000029521	Chek2	5	110987845	111022011	1	Cluster2	2106.24	1758	0	0	-0.0490605	0.395746	0.36239	0.304802	0.222763	-0.100363	-0.626503	-0.95744	-1.38722	2229.77	2155.69	2932.68	2866.85	2754.21	2599.69	2080.23	1444.24	1146.8	852.191
ENSMUSG00000029534	St7	6	17692932	17943024	1	Cluster2	12471.9	3592.67	0	0	-0.044117	-0.192499	-0.397654	-0.463316	-0.771191	-1.14438	-1.19885	-1.33006	-1.401	18954.8	18382.9	16587.4	14387.5	13747.7	11106.4	8574.32	8259.72	7543.08	7175.58
ENSMUSG00000029554	Mad1l1	5	139994444	140307307	-1	Cluster2	17111.9	1535.21	0	0	-0.0254287	0.0801101	0.118891	-0.280861	-0.351433	-0.604681	-1.37664	-1.47837	-1.45339	22819	22420.6	24122.1	24779.6	18782.6	17883.3	15006.4	8785.62	8186.87	8332.63
ENSMUSG00000029591	Ung	5	114268447	114277384	1	Cluster2	272.966	1640.56	0	0	0.505193	0.211133	0.0747467	-0.159977	-0.905658	-1.35151	-2.95817	-3.75345	-3.92856	406.278	576.2	470.609	427.754	363.575	217.289	159.326	52.2007	29.8584	26.569
ENSMUSG00000029594	Rbm19	5	120254530	120337046	1	Cluster2	1686.14	1817.23	0	0	-0.0289948	0.0688067	-0.141606	-0.677423	-0.99844	-1.10925	-1.86558	-1.95506	-1.72861	2652.49	2599.3	2781.6	2404.86	1659.07	1326.3	1229.69	726.042	681.715	800.358
ENSMUSG00000029602	Rasal1	5	120786877	120817662	1	Cluster2	524.525	3837.89	0	0	0.160459	0.255314	-0.338695	-1.85746	-2.85709	-3.01033	-3.85484	-3.79141	-3.31639	1075.2	1201.19	1282.72	849.344	296.867	147.924	133.296	73.9785	76.8183	107.914
ENSMUSG00000029673	Auts2	5	131466171	132572183	-1	Cluster2	44937.6	19275.2	0	0	-0.0270138	0.000316928	-0.35098	-1.62452	-2.66717	-2.81004	-2.81368	-2.9952	-3.2599	94366.6	92615.7	94387.1	73988.4	30604.5	14851.9	13455.6	13421.6	11835	9850.15
ENSMUSG00000029752	Asns	6	7675169	7693254	-1	Cluster2	2245.66	7538.01	0	0	-0.126235	-1.24136	-0.674527	-0.421641	-1.80878	-2.60379	-2.87862	-3.09712	-3.44421	4981.38	4564.37	2106.86	3120.95	3718.8	1422.12	819.735	679.368	584.508	458.476
ENSMUSG00000029777	Gars	6	55014992	55056485	1	Cluster2	4550.79	3164.81	0	0	-0.206163	-0.944413	-0.578625	-0.300324	-1.08644	-1.45525	-1.44577	-1.4462	-1.6437	7903.45	6849.78	4107.5	5291.49	6418.27	3720.23	2881.75	2903.81	2902.5	2529.16
ENSMUSG00000029790	Cep41	6	30653456	30693748	-1	Cluster2	1125.96	1689.92	0	0	-0.193114	-0.266509	-0.111604	-0.487618	-0.873068	-1.26067	-1.42192	-1.69179	-1.92105	1799.97	1574.57	1496.93	1665.86	1283.93	982.26	751.087	672.833	556.03	476.156
ENSMUSG00000030057	Cnbp	6	87819597	87828088	-1	Cluster2	3545.79	2154.52	0	0	0.120172	-0.0917877	-0.315365	-0.465868	-0.741831	-1.20059	-1.57998	-1.83594	-1.94351	5487.76	5963.87	5149.26	4409.97	3972.94	3283.91	2387.54	1837.72	1538.44	1426.53
ENSMUSG00000030086	Chchd6	6	89360128	89572634	-1	Cluster2	4907.99	7955.11	0	0	-0.109973	-0.222972	-0.722736	-0.902365	-1.29694	-1.69173	-2.02021	-2.36372	-2.71544	9376.64	8685.92	8033.01	5682.09	5016.86	3815.96	2903.04	2311.98	1826.68	1427.73
ENSMUSG00000030189	Ybx3	6	131341818	131365439	-1	Cluster2	3282.6	3439.66	0	0	-0.0763734	-0.776165	-1.15667	-1.13874	-1.46984	-1.78729	-2.00381	-2.0933	-2.17424	6850.45	6496.04	3999.55	3072.61	3110.99	2475.08	1984.83	1709.68	1607.52	1519.26
ENSMUSG00000030268	Bcat1	6	144939561	145021910	-1	Cluster2	2783.64	9617.46	0	0	0.033892	-1.12578	-1.34732	-0.658186	-2.10937	-2.8189	-3.54803	-4.06418	-4.23333	6822.4	6985.86	3126.97	2680.81	4323.51	1578.58	967.076	582.342	406.743	362.118
ENSMUSG00000030346	Rad51ap1	6	126900013	126916550	-1	Cluster2	984.137	1696.69	0	0	-0.160357	-0.245888	-0.131629	-0.149228	-0.344685	-0.859141	-1.18963	-1.8778	-2.65072	1455.19	1302.14	1227.89	1328.21	1312.22	1147.21	802.092	639.472	395.34	231.606
ENSMUSG00000030505	Prmt3	7	49428094	49508013	1	Cluster2	7023.38	1587.77	0	0	0.0180455	0.0853472	0.127049	-0.163917	-0.231695	-0.764511	-1.0454	-1.1668	-1.04497	8875.19	8985.78	9416.44	9691.67	7921.7	7560.44	5224.09	4303.24	3954.29	4300.98
ENSMUSG00000030528	Blm	7	80104481	80184867	-1	Cluster2	7649.53	8715.57	0	0	0.0781838	0.0879011	0.151997	-0.0202604	-0.582723	-1.05372	-1.55033	-2.03377	-2.52822	10738.8	11335.5	11413.7	11932.3	10588.9	7168.69	5172.78	3663.81	2618.78	1862.13
ENSMUSG00000030609	Aen	7	78545602	78560957	1	Cluster2	1366.74	3788.67	0	0	0.0450484	-0.21827	-0.633739	-1.10342	-1.47581	-1.92548	-2.71509	-2.85792	-2.70547	2697.26	2783.64	2318.82	1738.89	1255.4	968.051	710.544	409.483	371.859	413.491
ENSMUSG00000030662	Ipo5	14	121148636	121185411	1	Cluster2	3988.83	3986.98	0	0	0.135222	-0.123343	-0.417142	-0.764213	-1.08328	-1.58678	-1.98648	-2.50148	-2.80394	6959.13	7642.83	6388.56	5212.17	4097.49	3286.71	2316.45	1758.57	1229.43	996.964
ENSMUSG00000030708	Dnajb13	7	100150923	100164167	-1	Cluster2	1706.74	3778.26	0	0	0.0706916	-0.603139	-0.929586	-1.14253	-1.81601	-1.96786	-2.09802	-2.21924	-2.20873	3490.39	3665.95	2296.63	1832.91	1581.18	990.287	892.566	813.856	747.799	755.872
ENSMUSG00000030714	Sgf29	7	126248481	126272097	1	Cluster2	993.413	1980.31	0	0	-0.0307733	-0.275111	-0.221167	-0.58533	-0.784505	-1.06656	-1.69458	-2.01689	-2.11513	1609.15	1575.42	1330.03	1381.1	1072.13	934.006	768.292	496.339	396.429	371.242
ENSMUSG00000030726	Pold3	7	99731318	99770772	-1	Cluster2	4678.83	1953.09	0	0	0.0945294	-0.216364	-0.0731231	-0.284647	-0.409322	-0.750858	-0.960004	-1.1111	-1.27813	6291.74	6717.66	5413.76	5980.24	5165.34	4739.62	3739.01	3236.48	2911.1	2593.31
ENSMUSG00000030835	Nomo1	7	45683122	45733636	1	Cluster2	2348.31	3658.56	0	0	-0.0599798	0.0719538	-0.45289	-0.928392	-1.11778	-1.37258	-2.07145	-2.16097	-1.96716	4028.5	3865.52	4233.43	2943.56	2116.51	1854.36	1555.7	956.884	898.986	1029.6
ENSMUSG00000030839	Sergef	7	46092578	46289231	-1	Cluster2	7473.92	2034.19	0	0	-0.0223633	0.0569842	0.0913138	-0.702726	-0.690764	-0.875078	-1.3441	-1.51364	-1.58187	10758.6	10593.2	11191.9	11461.9	6610.55	6661.85	5865.86	4236.6	3765.46	3593.32
ENSMUSG00000030880	Polr3e	7	120516967	120546655	1	Cluster2	1922.29	4702.69	0	0	0.0160996	-0.0877335	-0.503184	-0.821812	-1.13334	-1.62378	-2.37602	-2.66218	-2.81827	3496.86	3535.82	3289.79	2467.99	1978.99	1595.66	1135.02	672.889	554.382	495.532
ENSMUSG00000030978	Rrm1	7	102090902	102118978	1	Cluster2	3853.1	3343.92	0	0	-0.0512922	-0.294213	-0.203179	-0.278715	-0.451755	-0.805951	-1.14994	-1.52782	-1.89293	5629.88	5431.64	4591.09	4891.09	4640.57	4118.41	3219.94	2537.7	1955.22	1515.51
ENSMUSG00000031167	Rbm3	X	8005214	8012119	-1	Cluster2	2682.12	2355.04	0	0	-0.136533	0.0468268	0.0243084	0.134174	-0.347728	-0.668486	-0.98808	-1.31187	-1.56387	3475.07	3162.82	3589.4	3535.85	3813.93	2730.63	2186.74	1753.11	1398.14	1175.52
ENSMUSG00000031226	Pbdc1	X	104123362	104160696	1	Cluster2	2909.4	2500.01	0	0	0.162271	-0.122163	0.158722	-0.163898	-0.618499	-0.940639	-1.04278	-1.54446	-1.71284	3956.75	4426.8	3636.5	4416.88	3531.52	2578.3	2060.9	1923.11	1356.33	1206.91
ENSMUSG00000031262	Cenpi	X	133208833	133263388	1	Cluster2	3813.69	3789.7	0	0	-0.0478966	0.0214139	0.102167	-0.119264	-0.132064	-0.667323	-0.946362	-1.61143	-2.48776	5055.34	4890.03	5132.52	5426.02	4654.35	4614.08	3183.29	2626.2	1654.9	900.149
ENSMUSG00000031353	Rbbp7	X	161543398	161562088	1	Cluster2	3132.35	1988.86	0	0	0.160867	-0.0631224	-0.163519	-0.35479	-0.594559	-0.925931	-1.18792	-1.52131	-1.67575	4450.02	4973.29	4259.8	3972.06	3480.33	2949.24	2341.78	1954.62	1549.19	1393.15
ENSMUSG00000031490	Eif4ebp1	8	27750357	27766702	1	Cluster2	1021.82	3418.6	0	0	-0.46171	-1.68667	-1.57447	-1.5551	-2.30419	-2.68672	-3.17755	-3.24077	-3.21788	3010.33	2186.6	934.809	1011.58	1024.45	609.913	467.874	331.136	317.443	324.034
ENSMUSG00000031562	Dctd	8	48552127	48606268	1	Cluster2	1391.43	6804.72	0	0	0.0571921	0.302659	-0.250833	-0.749266	-1.06568	-1.91995	-3.23608	-4.25364	-4.77927	2464.97	2563.69	3040.14	2071.23	1465.66	1176	651.11	261.688	130.011	89.8036
ENSMUSG00000031584	Gsr	8	34142551	34188191	1	Cluster2	3009.7	2890.07	0	0	0.0783	-0.113845	-0.358378	-0.743444	-0.712887	-0.956684	-1.40137	-1.68289	-1.77938	4655.74	4915.93	4302.73	3632.15	2781.29	2842.02	2399.13	1760.6	1449.97	1357.46
ENSMUSG00000031697	Orc6	8	86026261	86034907	1	Cluster2	1292.6	2292.81	0	0	0.16938	-0.125576	-0.0494336	-0.0526005	-0.519894	-0.944777	-1.43551	-1.83324	-2.33082	1836.8	2064.16	1682.15	1774.84	1770.73	1282.2	954.092	679.455	516.927	364.618
ENSMUSG00000031756	Cenpn	8	117648469	117668246	1	Cluster2	2125.32	4112.69	0	0	0.102247	0.146551	0.0813151	-0.49558	-0.552079	-0.916955	-1.47162	-2.10306	-2.68315	3076.35	3303.61	3405.15	3255.14	2182.02	2096.3	1629.82	1108.24	717.244	479.281
ENSMUSG00000031785	Adgrg1	8	95701379	95740845	1	Cluster2	4851.34	9097.52	0	0	-0.778654	-1.58084	-2.03585	-2.95794	-3.74231	-3.75072	-4.34691	-4.39332	-4.0962	18704.3	10903.5	6252.93	4561.12	2407.57	1396.98	1389.75	916.702	886.523	1093.92
ENSMUSG00000031787	Katnb1	8	95807814	95829777	1	Cluster2	1337.86	2957.4	0	0	0.0524237	0.156496	-0.0151063	-0.334414	-1.60411	-1.56135	-1.95178	-1.89286	-1.75054	2081.2	2159.98	2318.43	2059.9	1650.73	684.506	705.531	538.158	561.58	618.584
ENSMUSG00000031904	Slc7a6	8	106895489	106925338	1	Cluster2	3460.26	2787.22	0	0	0.0410692	0.0345221	-0.453117	-0.593468	-0.883248	-1.11682	-1.59979	-1.60028	-1.51099	5357.27	5512.63	5486.81	3912.64	3550.15	2901.59	2470.19	1765.74	1766.2	1879.38
ENSMUSG00000031939	Taf1d	9	15217510	15228287	1	Cluster2	16305.3	1875.74	0	0	0.0388274	-0.235887	-0.276239	-0.425216	-0.644649	-0.893655	-1.03852	-1.16735	-1.35797	23470.5	24110.3	19929.2	19380.6	17478.4	15013.8	12633	11425.6	10457.1	9154.99
ENSMUSG00000031960	Aars	8	111759776	111784296	1	Cluster2	3011.59	2244.22	0	0	-0.146527	-0.855435	-0.473968	-0.106124	-0.722747	-0.937666	-1.32711	-1.3997	-1.45251	4723.19	4267.69	2609.6	3400.13	4388.53	2860.32	2466.23	1881.42	1791.56	1727.2
ENSMUSG00000031987	Egln1	8	125635326	125676063	-1	Cluster2	4571.49	2784.65	0	0	0.600617	1.08559	0.871111	0.322087	-0.484205	-0.411473	-0.998903	-0.866821	-0.675448	4210.46	6384.91	8935.28	7701.06	5263.84	3007.63	3165.68	2104.8	2305.17	2636.02
ENSMUSG00000032038	St3gal4	9	34957872	35030564	-1	Cluster2	3305.34	8080.58	0	0	0.0580287	-0.0547931	-0.651618	-1.21045	-1.65445	-2.059	-2.53169	-2.68372	-2.63246	6456.6	6721.79	6216.09	4110.37	2790.55	2048.31	1549.76	1115.44	1004.02	1040.51
ENSMUSG00000032113	Chek1	9	36619778	36638361	-1	Cluster2	1994.18	4232.61	0	0	0.184187	-0.0999421	0.0674203	-0.0735161	-0.340749	-0.969354	-1.64225	-2.45468	-2.94064	2848.1	3235.64	2657.07	2983.65	2706.46	2250.68	1454.25	914.044	520.999	370.923
ENSMUSG00000032115	Hyou1	9	44290787	44303666	1	Cluster2	1534.35	3774.15	0	0	0.305198	0.808603	0.757041	-0.724533	-0.279705	-0.423966	-1.27308	-1.62941	-1.77122	1727.51	2135.38	3024.83	2919.09	1046.06	1422.54	1288.03	714.982	559.139	505.892
ENSMUSG00000032171	Pin1	9	20563391	20577880	1	Cluster2	2112.9	1537.44	0	0	0.0708342	-0.211791	-0.436368	-0.61834	-0.836824	-0.979733	-1.49134	-1.5657	-1.56413	3300.1	3467.86	2850.34	2439.34	2149.88	1847.73	1673.33	1171.33	1112.88	1116.25
ENSMUSG00000032254	Kif23	9	61823187	61854056	-1	Cluster2	4436.67	1969.6	0	0	-0.370296	-0.286139	-0.410776	-0.323981	0.17774	-0.136552	-0.565157	-1.10405	-1.73518	5817.3	4499.47	4771.8	4376.74	4647.15	6576.71	5291.28	3931.34	2707.22	1747.64
ENSMUSG00000032279	Idh3a	9	54493618	54511945	1	Cluster2	1413.23	2780.24	0	0	0.200501	0.126112	-0.118102	-0.547466	-0.817098	-1.29522	-1.62166	-1.89704	-2.2476	2132.66	2451.1	2328.3	1965.66	1458.5	1210.28	868.822	694.498	572.849	449.629
ENSMUSG00000032294	Pkm	9	59563651	59586658	1	Cluster2	4757.15	2917.24	0	0	0.155563	0.363851	-0.0860327	0.21684	-0.485171	-0.582051	-0.75038	-0.9463	-1.02381	5601.16	6238.79	7207.74	5276.83	6508.98	4001.76	3741.52	3330.31	2907.94	2756.42
ENSMUSG00000032295	Man2c1	9	57037974	57050006	1	Cluster2	971.011	2139.51	0	0	0.044621	-0.277843	-0.919847	-1.41646	-1.58792	-1.5361	-1.7609	-1.89543	-1.90147	1843.17	1901.02	1520.38	973.872	690.67	611.894	635.778	542.857	496.707	493.767
ENSMUSG00000032300	1700017B05Rik	9	57160400	57169895	-1	Cluster2	1315.03	1699.25	0	0	0.448368	0.0988438	0.0126473	-0.12709	-0.737258	-1.07759	-1.62843	-1.82006	-1.67709	1788.77	2441.11	1914.9	1805.12	1638	1072.26	847.679	576.473	507.161	558.795
ENSMUSG00000032344	Cgas	9	78337808	78350519	-1	Cluster2	695.608	2013.56	0	0	0.0721742	-0.0518271	-0.397362	-0.419174	-0.838931	-1.27225	-1.91503	-2.43434	-2.78875	1142.71	1200.31	1101.7	867.365	854.385	637.982	473.047	302.524	210.498	165.566
ENSMUSG00000032397	Tipin	9	64188863	64212706	1	Cluster2	2330.07	3610.43	0	0	-0.089564	-0.185492	-0.148803	-0.277784	-0.547387	-1.08078	-1.88739	-2.33173	-2.71115	3684.79	3462.47	3240.47	3323.67	3039.68	2518.63	1742.33	994.713	730.831	563.126
ENSMUSG00000032400	Zwilch	9	64044426	64080386	-1	Cluster2	3807.86	3525.8	0	0	0.0367338	0.380352	0.44819	0.317609	0.0213499	-0.342771	-0.935521	-1.43663	-1.90958	4279.51	4389.49	5570.86	5838.54	5332.57	4340.74	3374.09	2237.3	1577.58	1137.94
ENSMUSG00000032415	Ube2cbp	9	86189359	86347003	-1	Cluster2	891.654	2846.31	0	0	-0.0289687	0.0852431	0.0677618	-0.445886	-0.976081	-1.61879	-2.35051	-2.76339	-3.26864	1460.53	1431.07	1550.38	1531.28	1072.32	743.875	475.114	286.223	214.568	151.178
ENSMUSG00000032423	Syncrip	9	88329062	88364627	-1	Cluster2	6256.6	1611.73	0	0	0.109401	-0.0428663	-0.198173	-0.465602	-0.768176	-0.930906	-1.05147	-1.11028	-1.1641	8751.6	9440.12	8495.64	7627.81	6336.82	5140.68	4590.04	4224.99	4053.66	3904.67
ENSMUSG00000032477	Cdc25a	9	109704647	109722963	1	Cluster2	2346.52	4482.36	0	0	-0.0916105	-0.590977	-0.802866	-0.942886	-1.29808	-1.60489	-1.89438	-2.02662	-2.24167	4549.81	4268.96	3020.84	2608.03	2366.48	1850.47	1495.55	1223.92	1119.63	961.564
ENSMUSG00000032528	Vipr1	9	121471782	121502020	1	Cluster2	406.724	2870.58	0	0	-0.155269	0.093974	-0.252784	-1.2656	-3.09729	-3.35641	-3.81068	-3.38476	-3.05832	861.014	773.502	918.722	722.244	358.032	101.086	84.1435	61.0574	84.1349	103.303
ENSMUSG00000032555	Topbp1	9	103182414	103227627	1	Cluster2	10832.4	1533.75	0	0	0.0701967	-0.263411	-0.14728	-0.130838	-0.0772406	-0.382797	-0.625697	-1.00051	-1.4015	13641.2	14320.5	11364.7	12316.6	12458.6	12933.8	10462	8843.21	6819.88	5163.2
ENSMUSG00000032558	Nphp3	9	103879743	103921017	1	Cluster2	1156.41	2687.48	0	0	0.211971	-0.0513051	-0.0172509	-0.528864	-1.296	-1.5123	-1.73552	-1.90643	-1.99713	1812.58	2099.2	1748.4	1790.37	1256.67	738.734	635.56	543.884	485.305	453.38
ENSMUSG00000032586	Traip	9	107827335	107849469	1	Cluster2	1521.4	1814.05	0	0	-0.380575	-0.915174	-0.947122	-0.935739	-0.879871	-1.32207	-1.92665	-2.30656	-2.78444	3109.42	2389.42	1648.68	1612.69	1625.11	1688.04	1243.26	817.024	628.091	452.253
ENSMUSG00000032601	Prkar2a	9	108566513	108627635	1	Cluster2	2346.28	3028.98	0	0	0.202788	0.56496	0.319179	0.0401489	-0.330359	-0.705018	-1.31156	-1.56728	-1.71291	2807.09	3229.46	4153	3502.57	2886.04	2229.65	1722.08	1130.35	946.748	855.816
ENSMUSG00000032666	1700025G04Rik	1	151728154	151965876	-1	Cluster2	3547.64	3281.53	0	0	-0.153642	-0.438463	-0.663635	-0.337764	-0.82309	-1.36839	-1.83007	-2.06447	-2.11214	6155.57	5534.14	4543.21	3886.25	4870.8	3476.7	2383.57	1731.35	1472.36	1422.45
ENSMUSG00000032803	Cdv3	9	103230293	103243039	-1	Cluster2	6135.09	3959.9	0	0	0.0651625	0.0910916	-0.0322291	-0.680893	-1.37253	-1.84288	-2.15748	-2.53489	-2.74888	10356.6	10833.8	11031.9	10127.7	6459.94	4002.24	2886.79	2323.38	1788.42	1540.03
ENSMUSG00000032939	Nup93	8	94941192	95043855	1	Cluster2	8170.2	4549.18	0	0	0.0449122	0.198262	0.226781	-0.105134	-0.324711	-0.615712	-0.945358	-1.16002	-1.27539	10074.2	10390.7	11559	11789.1	9365.71	8044.96	6574.2	5230.83	4512.47	4160.73
ENSMUSG00000033166	Dis3	14	99312642	99337206	-1	Cluster2	2192.88	2340.68	0	0	0.0555297	-0.177652	-0.354099	-0.511811	-0.800295	-1.20534	-1.43742	-1.7455	-2.05742	3467.87	3603.09	3066.83	2712.52	2431.87	1992.06	1503.74	1283	1034.95	832.83
ENSMUSG00000033257	Ttll4	1	74700904	74742889	1	Cluster2	4153.75	1870.17	0	0	-0.152547	-0.449535	-0.649652	-0.823247	-0.738326	-0.954231	-1.11999	-1.13822	-1.10093	6561.83	5902.85	4803.91	4182.11	3708.9	3931.65	3385.92	3019.66	2981.1	3059.55
ENSMUSG00000033685	Ucp2	7	100142544	100151227	1	Cluster2	8605.02	2813.55	0	0	-0.0535852	-0.326434	-0.510115	-0.880504	-1.33095	-1.39564	-1.83172	-2.03747	-2.09204	15524.3	14959.6	12379.7	10901.4	8432.54	6169.94	5900.91	4358.24	3781.95	3641.68
ENSMUSG00000033706	Smyd5	6	85408971	85423417	1	Cluster2	1023.58	2114.1	0	0	0.0978922	-0.0094569	-0.402035	-0.623592	-1.05775	-1.36348	-1.9636	-2.52124	-2.59267	1724.66	1846.62	1713.58	1306.01	1119.68	829.326	670.322	440.74	298.584	286.285
ENSMUSG00000033762	Recql4	15	76587753	76594748	-1	Cluster2	636.038	2737.24	0	0	0.14992	-0.14725	-0.540342	-0.898177	-1.46845	-1.82143	-2.62905	-3.10444	-3.20162	1207.62	1340.59	1089.91	830.369	648.388	435.361	341.785	194.985	139.924	131.455
ENSMUSG00000033847	Pla2g4c	7	13058580	13094597	1	Cluster2	627.663	2255.93	0	0	-0.507535	0.0914489	0.777102	0.332512	-0.586418	-1.15797	-1.74073	-2.53343	-3.16799	843.67	593.041	898.777	1445.88	1062.05	560.788	377.963	253.136	146.837	94.4835
ENSMUSG00000033871	Ppargc1b	18	61431207	61533502	-1	Cluster2	3472.35	24063.3	0	0	0.0332604	-0.382184	-1.60909	-2.639	-3.35048	-4.31966	-5.27663	-5.84134	-5.94855	9960.29	10192	7641.9	3265.32	1599.93	974.984	498.64	255.806	173.715	160.886
ENSMUSG00000033909	Usp36	11	118150477	118181070	-1	Cluster2	2010.83	2035.78	0	0	-0.094206	-0.511975	-0.901166	-1.21813	-1.47581	-1.60627	-2.30039	-2.30957	-2.18397	4091.28	3832.47	2869.3	2190.93	1758.68	1469.58	1343.9	828.153	823.669	900.356
ENSMUSG00000034023	Fancd2	6	113508643	113573978	1	Cluster2	4110.19	2338.91	0	0	0.0301487	0.150354	0.281754	0.0771897	0.203659	-0.104031	-0.556547	-1.04057	-1.48843	4564.39	4659.71	5065.86	5549.41	4815.37	5256.41	4246.34	3100.98	2216.24	1627.15
ENSMUSG00000034154	Ino80	2	119203523	119308168	-1	Cluster2	9487.1	2609.2	0	0	-0.0466435	-0.235582	-0.377103	-0.616259	-0.655611	-0.774638	-0.934861	-1.02828	-1.09669	13670.3	13234.2	11610.5	10526	8917.81	8678.83	7989.62	7152.08	6700.25	6391.44
ENSMUSG00000034206	Polq	16	36832148	36915779	1	Cluster2	6705.59	4872.02	0	0	-0.0406765	0.0487215	0.0688911	-0.0892047	-0.0330747	-0.471092	-0.812783	-1.35658	-2.0306	8488.99	8252.84	8781.2	8903.3	7979.72	8296.48	6123.97	4834.8	3318.33	2076.24
ENSMUSG00000034271	Jdp2	12	85645801	85686652	1	Cluster2	258.82	1810.68	0	0	-0.660959	-2.673	-2.47619	-2.13831	-3.47298	-4.27304	-4.70955	-4.68613	-4.5179	1053.39	666.083	165.289	189.134	239.303	93.7695	54.6739	40.1075	40.5803	45.8742
ENSMUSG00000034303	Ccdc15	9	37187131	37259728	-1	Cluster2	4024.73	2358.07	0	0	-0.166544	-0.240111	-0.102369	-0.207694	-0.0133736	-0.340057	-0.617947	-1.15684	-1.73508	5215.75	4644.76	4416.5	4858.22	4516.03	5168.75	4119.79	3400.03	2340.12	1567.34
ENSMUSG00000034311	Kif4	X	99669343	99770820	1	Cluster2	6017.36	2713.81	0	0	-0.157916	-0.484225	-0.455426	-0.389754	-0.122911	-0.488039	-0.683915	-1.25086	-1.83842	8526.89	7641.35	6094.71	6217.95	6507.71	7828.55	6078.75	5308.95	3585.68	2383.01
ENSMUSG00000034321	Exosc1	19	41910731	41921862	-1	Cluster2	1297.43	2462.53	0	0	0.0591229	-0.291063	-0.57846	-0.734406	-1.01411	-1.26837	-1.73128	-1.97044	-2.23789	2233.79	2327.1	1825.07	1495.77	1342.31	1107.24	927.154	671.619	570.001	474.253
ENSMUSG00000034329	Brip1	11	85948964	86092019	-1	Cluster2	9362.29	3903.86	0	0	-0.0595178	-0.0353876	0.291478	0.250651	0.113832	-0.33259	-0.784711	-1.4054	-2.13595	11131.2	10680.5	10863.1	13622.4	13243	12043.7	8838.58	6464.24	4204	2532.24
ENSMUSG00000034361	Cpne2	8	95259618	95297159	1	Cluster2	472.789	1932.04	0	0	-0.122543	0.115052	0.190272	-0.394561	-1.488	-2.03394	-2.77208	-2.74226	-2.50945	791.718	727.803	856.558	902.921	602.286	282.532	193.344	115.293	116.723	138.706
ENSMUSG00000034575	Tent4a	13	69646078	69682736	-1	Cluster2	2895.3	3368.44	0	0	0.0584739	0.206403	-0.139569	-0.473401	-0.51547	-0.785992	-1.20402	-1.40254	-1.65229	4003.14	4168.32	4618.36	3633.69	2883.18	2799.22	2321.43	1738.67	1512.82	1274.18
ENSMUSG00000034667	Xpot	10	121423285	121462237	-1	Cluster2	3806.38	2444.07	0	0	0.000151357	-0.375398	-0.511769	-0.5838	-0.958689	-1.08168	-1.33856	-1.33215	-1.37583	6038.62	6038.27	4655.11	4235.46	4029.76	3105.65	2853	2385.46	2395.93	2326.49
ENSMUSG00000034762	Glis1	4	107291788	107492258	1	Cluster2	2180.42	3101.82	0	0	0.0304726	0.0747451	0.769225	-0.301691	-0.817668	-1.22462	-2.3997	-3.04026	-3.25087	3114.9	3181.87	3279.95	5308.94	2527.15	1765.54	1332.98	588.772	377.971	326.134
ENSMUSG00000034906	Ncaph	2	126945729	126975874	-1	Cluster2	2645.44	1995.78	0	0	0.0266184	0.0146802	0.0698303	0.0982794	0.161867	-0.163104	-0.699351	-1.28628	-1.83322	3124.89	3182.85	3155.68	3279.29	3345.84	3493.94	2791.43	1923.6	1280.74	876.136
ENSMUSG00000035024	Ncapd3	9	26941471	27006611	1	Cluster2	13508.1	2145.64	0	0	0.019754	-0.072068	0.0715232	0.194848	0.204942	-0.157514	-0.311773	-0.68083	-1.05748	14811.7	15015.3	14090.3	15565.9	16952.6	17071.5	13279.1	11936.2	9241.71	7116.95
ENSMUSG00000035049	Rrp12	19	41851290	41884612	-1	Cluster2	1221.57	5071.3	0	0	0.0163989	-0.144006	-0.668524	-1.21342	-1.41911	-1.9201	-2.74161	-3.10873	-3.27775	2451	2479.71	2217.7	1541.91	1057.13	915.58	647.67	366.127	286.347	252.537
ENSMUSG00000035266	Helq	5	100910011	100946464	-1	Cluster2	1354.13	1570.87	0	0	0.0140215	-0.420583	-0.536011	-0.583999	-0.867688	-1.02952	-1.23688	-1.48044	-1.90771	2183.81	2206.18	1630.39	1505.9	1456.83	1197.86	1069.47	926.641	782.8	581.419
ENSMUSG00000035310	NA	NA	NA	NA	NA	Cluster2	5641.98	3858.07	0	0	0.218266	0.167762	0.0937224	-0.252432	-0.462571	-0.844894	-1.22885	-1.47914	-1.74976	7465.94	8683.71	8387.3	7966.13	6266.86	5415.55	4156.64	3183.69	2674.7	2219.26
ENSMUSG00000035311	Gnptab	10	88214994	88283191	1	Cluster2	2169.27	2144.37	0	0	0.151447	0.0314234	-0.510607	-0.422759	-0.612963	-0.866728	-1.26003	-1.51274	-1.54917	3147.78	3496.12	3216.85	2209.56	2348.4	2056.77	1726.58	1312.37	1103.63	1074.66
ENSMUSG00000035378	Shq1	6	100545217	100648118	-1	Cluster2	2715.22	3794.89	0	0	0.000284641	0.167342	-0.0949299	-0.251466	-0.455037	-1.00509	-1.40813	-1.88649	-2.36412	3895.79	3894.88	4377.04	3647.79	3273.24	2843.32	1941.06	1469.43	1052.88	756.762
ENSMUSG00000035455	Fignl1	11	11737431	11758962	-1	Cluster2	1632.83	2826.46	0	0	-0.131551	-0.40361	-0.0422937	-0.288968	-0.365386	-0.960034	-1.33043	-1.90188	-2.68944	2485.04	2268.03	1878.93	2413.02	2034.31	1930.81	1277.47	989.609	665.541	385.575
ENSMUSG00000035683	Melk	4	44300876	44364675	1	Cluster2	1224.93	1537.16	0	0	-0.450115	-1.19863	-0.894214	-0.733063	-0.632433	-0.948063	-1.26955	-1.76743	-2.19452	2269.21	1660.26	989.165	1220.55	1365.59	1463.72	1175.77	942.101	666.494	496.433
ENSMUSG00000035704	Alg8	7	97020813	97041392	1	Cluster2	1506.75	2270.13	0	0	-0.196007	0.243446	0.455959	0.438986	0.272189	-0.235185	-0.681374	-1.26215	-1.85371	1645.52	1436.84	1947.46	2256.62	2230.87	1987.24	1398.07	1025.85	684.419	454.63
ENSMUSG00000035726	Supt16	14	52397871	52434873	-1	Cluster2	5529.16	1615.25	0	0	0.002974	-0.254008	-0.327462	-0.333967	-0.470596	-0.644504	-0.810613	-1.0142	-1.1371	7561.6	7575.94	6340.82	6025.65	5999.06	5458.78	4836.91	4313.65	3742.34	3436.88
ENSMUSG00000035754	Wdr18	10	79795986	79806037	1	Cluster2	834.049	2608.84	0	0	0.278701	-0.202304	-0.607781	-1.16947	-1.49991	-1.57335	-2.2616	-2.42773	-2.41036	1528.56	1855.29	1328.77	1003.05	679.835	540.808	513.904	318.781	283.916	287.577
ENSMUSG00000035834	Polr3g	13	81821962	81859132	-1	Cluster2	3650.14	1568.09	0	0	0.210984	0.101321	0.0477837	0.285136	0.053934	-0.260407	-0.479678	-0.77637	-1.23922	4019.77	4652.96	4311.37	4155.6	4898.62	4174.25	3355.25	2883.93	2348.39	1701.23
ENSMUSG00000035842	Ddx11	17	66430515	66459169	1	Cluster2	2129.94	2478.08	0	0	-0.132163	-0.273282	-0.72924	-0.756743	-0.812098	-1.11336	-1.89234	-2.20227	-2.57706	3789.71	3458.05	3135.46	2285.97	2242.84	2156.1	1751.97	1019.09	824.592	635.639
ENSMUSG00000036225	Kctd1	18	15101742	15284503	-1	Cluster2	6135.6	9149.45	0	0	-0.0435997	-0.274844	-0.265329	-1.12801	-1.49136	-1.77637	-1.90794	-2.00064	-2.06252	11177.8	10844.6	9238.12	9299.54	5114.37	3974.6	3262.39	2978.13	2792.06	2674.36
ENSMUSG00000036693	Nop14	5	34795880	34817492	-1	Cluster2	1749.84	1963.54	0	0	0.0747627	-0.232329	-0.4723	-0.333208	-0.729029	-1.00036	-1.2824	-1.5023	-1.63404	2648.29	2787.9	2252.82	1908.74	2102.29	1598.66	1323.55	1088.48	933.723	853.967
ENSMUSG00000036768	Kif15	9	122780111	122847798	1	Cluster2	10358.1	5810.08	0	0	-0.0247197	-0.000154669	0.0601631	-0.156213	-0.132309	-0.582588	-0.955518	-1.5753	-2.31625	13710	13475.5	13709.4	14293.7	12302.5	12508.3	9154.17	7072.51	4603.13	2751.89
ENSMUSG00000036777	Anln	9	22243308	22300484	-1	Cluster2	12804.5	3511.51	0	0	-0.133628	0.0346018	-0.0567137	-0.250201	-0.0814877	-0.373212	-0.779514	-1.19041	-1.6843	16444.3	14987.6	16845.2	15810.2	13825.9	15537.3	12695.4	9579.54	7202.96	5116.63
ENSMUSG00000036863	Syde2	3	145693625	145727475	1	Cluster2	417.171	1594.86	0	0	0.302458	0.106531	-0.420342	-0.830741	-1.23518	-1.69519	-2.31667	-2.76429	-2.67884	712.601	878.302	766.34	532.89	400.572	302.999	220.118	142.138	104.637	111.109
ENSMUSG00000036875	Dna2	10	62782805	62809964	1	Cluster2	1666.22	6418.78	0	0	-0.229937	-0.939938	-1.15384	-1.19391	-1.42961	-1.95187	-2.74611	-3.26553	-3.82302	3954.47	3372.83	2060.59	1777.9	1728.18	1467.15	1021.83	589.531	410.675	279.05
ENSMUSG00000037148	Arhgap10	8	77976995	78244582	-1	Cluster2	15980.2	5582.06	0	0	-0.148318	-0.258427	-0.741218	-1.37493	-1.53395	-1.69581	-1.90965	-1.89799	-1.9003	30860.4	27845.5	25799.7	18461.8	11899.1	10652.8	9525.75	8212.94	8276.92	8266.69
ENSMUSG00000037242	Clic4	4	134941280	135000125	-1	Cluster2	6765.6	2075.39	0	0	0.179774	-0.575997	-0.194327	-0.0904464	-0.967831	-0.94467	-1.30653	-1.40618	-1.44102	9954.26	11275.3	6677.13	8699.8	9349.49	5088.95	5171.7	4021.16	3751.91	3666.23
ENSMUSG00000037275	Gemin5	11	58010828	58059365	-1	Cluster2	3421.03	1653.28	0	0	0.012284	0.161075	-0.132652	-0.561829	-0.581845	-0.798361	-1.04506	-1.03506	-0.964602	4595.59	4633.76	5140.15	4191.95	3113.65	3068.63	2642.22	2225.81	2243.62	2354.92
ENSMUSG00000037331	Larp1	11	57899890	57952860	1	Cluster2	9853.09	7312.78	0	0	0.0891624	-0.0374991	-0.363669	-0.840029	-1.27112	-1.47663	-2.09545	-2.20832	-2.13642	16915.2	17993.5	16480.6	13146.9	9449.73	7006.95	6078.36	3954.52	3658.08	3847.18
ENSMUSG00000037376	Trmt6	2	132646127	132657975	-1	Cluster2	1346.28	1752.49	0	0	0.0854206	0.131387	-0.167684	-0.223717	-0.623288	-1.01644	-1.42191	-1.5701	-1.67983	1904.4	2021.94	2085.72	1695.2	1630.43	1238.33	941.336	710.202	640.713	594.571
ENSMUSG00000037466	Tedc1	12	113120041	113129668	1	Cluster2	2277.83	5345.15	0	0	0.470532	1.10407	1.2329	0.62027	-0.244418	-0.772183	-1.62144	-1.92661	-2.15245	2136.02	2960.7	4591.57	5020.65	3283.98	1800.54	1250.7	693.223	560.645	480.296
ENSMUSG00000037474	Dtl	1	191269468	191307656	-1	Cluster2	6855.82	3114.85	0	0	0.179488	-0.219151	-0.0586483	-0.243091	-0.561121	-1.14571	-1.558	-2.17055	-2.72091	10324.5	11691.6	8869.92	9912.98	8723.39	7000.29	4665.85	3508.38	2295.17	1566.13
ENSMUSG00000037544	Dlgap5	14	47625236	47655864	-1	Cluster2	3120.23	1586.74	0	0	0.0763533	0.126971	0.104023	0.10475	0.231477	-0.0256974	-0.406261	-0.844393	-1.23971	3396.93	3581.02	3708.84	3649.21	3652.43	3986.07	3336.5	2562.29	1890.11	1438.87
ENSMUSG00000037572	Wdhd1	14	47478401	47514314	-1	Cluster2	4046.43	5464.19	0	0	0.149003	-0.197003	-0.292307	-0.288563	-0.669352	-1.10767	-1.64212	-2.18007	-2.63641	6311.11	6997.06	5505.38	5153.81	5167.04	3969.79	2927.66	2024.04	1393.64	1014.77
ENSMUSG00000037805	Rpl10a	17	28547445	28550007	1	Cluster2	2214.38	2147.26	0	0	0.06565	-0.177271	-0.531459	-0.857351	-1.27879	-1.56526	-1.71821	-1.87083	-1.85504	3831.1	4011.32	3388.02	2649.9	2114.67	1580.25	1294.71	1166.71	1047.71	1059.44
ENSMUSG00000037833	Sh2d4b	14	40535746	40615223	-1	Cluster2	1280.98	1797.84	0	0	0.0201235	0.188019	0.153716	-1.23765	-1.73195	-1.48548	-1.22034	-1.19714	-1.26059	1931.72	1958.16	2200.57	2148.62	818.821	583.697	689.704	829.54	843.323	805.637
ENSMUSG00000037851	Iars	13	49835576	49887743	1	Cluster2	5727.93	4611.57	0	0	-0.211243	-0.771092	-0.652558	-0.328063	-1.03178	-1.46294	-1.84537	-2.01011	-2.18168	10450.9	9027.63	6122.76	6648.49	8325.19	5107.9	3790.61	2907.4	2594.86	2303.58
ENSMUSG00000037936	Scarb1	5	125354151	125418158	-1	Cluster2	1960.32	2308.2	0	0	-0.175632	-0.539078	-0.963045	-1.04861	-1.69224	-1.88094	-2.7983	-2.86481	-2.64092	4269.9	3780.62	2938.57	2190.58	2064.23	1319.04	1159.43	612.946	583.867	684.056
ENSMUSG00000037991	Rmi2	16	10652923	10710830	1	Cluster2	3112.69	1986.7	0	0	0.113068	-0.486997	-0.213594	-0.684716	-0.783791	-1.10432	-2.04008	-1.93022	-1.54637	5043.03	5454.63	3598.33	4348.98	3137.4	2926.42	2345.73	1224.52	1321.21	1726.64
ENSMUSG00000038047	Haus6	4	86497092	86530292	-1	Cluster2	5003.42	2504.54	0	0	0.108568	0.201386	0.28974	0.203662	-0.121416	-0.453228	-0.719964	-0.988858	-1.36279	5717.12	6162.69	6574.53	6987.89	6583.18	5256.19	4175.17	3473.39	2880.27	2223.8
ENSMUSG00000038214	Bend3	10	43354827	43391392	1	Cluster2	1299.57	2808.64	0	0	0.460316	0.383089	-0.169431	-0.677776	-1.00099	-1.35088	-1.86067	-1.88597	-1.55791	1864.42	2563.66	2430.28	1657.39	1165.73	932.952	731.152	512.602	503.777	633.736
ENSMUSG00000038252	Ncapd2	6	125144970	125168664	-1	Cluster2	4055.52	2061.15	0	0	0.0550258	-0.158564	-0.39291	-0.502013	-0.390643	-0.553161	-1.14129	-1.46266	-1.76831	5830.33	6056.59	5222.41	4440.83	4117.34	4445.21	3974.19	2641.23	2114.85	1712.2
ENSMUSG00000038279	Nop2	6	125108872	125121716	1	Cluster2	1258.42	4673.05	0	0	-0.0234568	-0.158628	-0.758129	-1.07809	-1.49245	-1.94847	-2.75718	-3.1311	-3.11641	2549.97	2507.97	2283.91	1507.21	1208.03	904.973	660.726	376.16	291.917	293.356
ENSMUSG00000038335	Tsr1	11	74788897	74800168	1	Cluster2	1417.14	2335.05	0	0	0.224509	-0.0242761	-0.318384	-0.454874	-0.712755	-1.29433	-1.51749	-1.89904	-2.03587	2158.96	2522.57	2122.44	1731.75	1575.02	1318.73	879.687	754.703	581.25	526.336
ENSMUSG00000038368	Focad	4	88012866	88329248	1	Cluster2	5137.61	6231.95	0	0	0.0817312	0.0448017	0.230625	-0.579732	-0.769933	-1.40252	-1.77823	-2.39545	-2.92056	7890.63	8349.25	8140.37	9257.93	5278.78	4627.53	2984.16	2303.07	1501.93	1042.45
ENSMUSG00000038372	Gmds	13	32003562	32522723	-1	Cluster2	36213	3915.47	0	0	-0.0085472	-0.00109809	-0.194093	-0.837011	-0.85148	-1.36155	-1.53629	-1.87331	-2.07085	58160.1	57815.7	58116	50838.5	32557.9	32233.5	22633.4	20055.5	15877.4	13842
ENSMUSG00000038482	Tfdp1	8	13388751	13428448	1	Cluster2	11916.7	12140.6	0	0	-0.0583311	-0.0594256	-0.222603	-0.630993	-1.06511	-1.46786	-2.10323	-2.43789	-2.59268	20387.8	19579.7	19565	17472.9	13165.5	9742.15	7370.75	4742.06	3760	3381.47
ENSMUSG00000038506	Dcun1d2	8	13305963	13338131	-1	Cluster2	1364.89	2024.8	0	0	-0.161679	-0.18664	-0.267084	-0.646529	-0.990534	-1.26809	-1.58897	-1.6443	-1.85918	2241.76	2004.84	1969.94	1863.4	1432.67	1126.77	930.631	745.031	716.172	617.654
ENSMUSG00000038608	Dock10	1	80478790	80736244	-1	Cluster2	73035	4257.59	0	0	-0.0155637	-0.0986616	-0.127673	-0.691391	-1.2638	-1.43026	-1.33569	-1.45742	-1.66617	115548	114308	107910	105762	71553.8	48120.9	42875.4	45784.4	42079.8	36407
ENSMUSG00000038644	Pold1	7	44182170	44198273	-1	Cluster2	2515.19	2216.51	0	0	0.0258172	0.0992733	-0.0514733	-0.301183	-0.455018	-0.777788	-1.85514	-2.08432	-2.1618	3637.87	3704.36	3896.67	3510.74	2952.86	2652.4	2122.09	1003.56	857.18	814.147
ENSMUSG00000038740	Mvb12b	2	33619965	33777958	-1	Cluster2	3874.55	1965.11	0	0	-0.137586	-0.45138	-0.837723	-1.07023	-1.40892	-1.44633	-1.77091	-1.6418	-1.57823	7218.4	6562.88	5279.19	4039.07	3437.81	2715.13	2648.91	2113.91	2313.39	2416.85
ENSMUSG00000038759	Nup205	6	35154356	35224531	1	Cluster2	8692.19	2874.84	0	0	0.0428122	-0.176666	-0.183058	-0.423389	-0.374871	-0.759721	-1.06205	-1.5241	-1.89211	12417.7	12790.9	10986.2	10938.2	9259.46	9578	7333.61	5950.54	4321.62	3345.71
ENSMUSG00000038975	Rabggtb	3	153612924	153618646	-1	Cluster2	2213.58	3252.83	0	0	0.0921992	-0.0208637	0.0119951	-0.41373	-0.649072	-1.32032	-1.72502	-2.37388	-2.68649	3404.96	3629.08	3355.63	3433.34	2555.96	2173.36	1363.38	1031.73	659.418	528.947
ENSMUSG00000039187	Fanci	7	79041677	79100012	1	Cluster2	2224.52	1719.87	0	0	0.0368586	0.0787684	0.169648	0.166143	0.121044	-0.21553	-0.83252	-1.1857	-1.58829	2583.91	2650.39	2727.62	2907.15	2899.03	2807.58	2225.08	1449.94	1135.39	859.08
ENSMUSG00000039275	Foxk2	11	121150816	121200722	1	Cluster2	7090.28	4773.52	0	0	0.0167481	0.125586	0.075012	-0.265777	-0.823194	-1.05207	-1.39402	-1.48448	-1.48695	9945.83	10061.4	10850.6	10476.4	8272.9	5620.36	4796.53	3783.47	3548.06	3547.4
ENSMUSG00000039396	Neil3	8	54039902	54092100	-1	Cluster2	6964.06	2922.25	0	0	0.0115686	-0.214396	-0.283956	-0.159485	0.160434	-0.232234	-0.482504	-1.08158	-1.88101	8688.29	8756.88	7487.81	7135.5	7778.54	9710.01	7395.57	6221.36	4108.18	2358.44
ENSMUSG00000039512	Uhrf1bp1	17	28075415	28119015	1	Cluster2	1414.78	2217.45	0	0	0.0848296	-0.539622	-0.677015	-0.676856	-1.53393	-1.63912	-2.07934	-1.77797	-1.55555	2557.1	2712.52	1758.61	1599.58	1599.94	881.456	820.84	603.541	744.539	869.704
ENSMUSG00000039748	Exo1	1	175708147	175741055	1	Cluster2	2494.06	7510.52	0	0	0.0992478	-0.330323	-0.238252	-0.363937	-0.808659	-1.35316	-2.00214	-2.69218	-3.53832	4195.92	4493.98	3336.76	3557.98	3260.82	2394.49	1642.47	1047.79	649.798	360.549
ENSMUSG00000039768	Dnajc11	4	152018148	152066594	1	Cluster2	3393.18	2915.69	0	0	0.0517872	-0.240868	-0.550608	-1.11108	-1.27412	-1.38712	-1.95771	-2.03469	-1.96441	6079.87	6302.81	5144.37	4150.57	2814.67	2511.98	2324.84	1563.05	1481.08	1558.58
ENSMUSG00000039842	Mcph1	8	18645147	18853205	1	Cluster2	10747.2	4093.75	0	0	0.0144451	0.323922	0.4017	-0.109738	-0.0449413	-0.332858	-0.655525	-0.886741	-1.15374	12078.4	12199.4	15118.5	15956.1	11193.9	11705.1	9589.04	7669.59	6533.42	5428.54
ENSMUSG00000039929	Urb1	16	90548415	90607301	-1	Cluster2	1937.98	3101.32	0	0	0.0597294	0.268708	-0.026459	-0.440772	-0.790007	-1.0932	-1.40904	-1.64501	-1.71913	2763.33	2880.08	3329.33	2712.87	2035.87	1599.53	1295.12	1039.67	883.367	840.592
ENSMUSG00000039994	Timeless	10	128067934	128088810	1	Cluster2	2066.04	4351.5	0	0	-0.195919	-0.716151	-0.744787	-0.93504	-1.16497	-1.52866	-2.48787	-2.97417	-3.28437	4302.41	3757.41	2619.25	2568.17	2249.95	1917.41	1491.86	765.788	547.203	440.908
ENSMUSG00000040084	Bub1b	2	118428692	118472072	1	Cluster2	4353.7	2154.17	0	0	-0.0819904	-0.0367128	-0.231272	-0.304831	-0.118622	-0.437128	-0.892758	-1.36611	-1.76179	5835.03	5513.95	5687.8	4970.58	4723.52	5371.6	4309.73	3141.94	2263.32	1719.58
ENSMUSG00000040195	Nemp1	10	127502770	127536918	1	Cluster2	1324.97	1674.57	0	0	-0.377648	0.0383182	-0.0993894	-0.243842	-0.278203	-0.576496	-1.0741	-1.64848	-2.02728	1863.51	1435.42	1913.34	1739.17	1573.26	1536.15	1249.92	885.463	596.722	456.699
ENSMUSG00000040269	Mrps28	3	8867206	8988978	-1	Cluster2	6600.18	5958.1	0	0	-0.00554181	-0.11116	-0.066046	-0.662106	-0.756176	-1.08045	-1.47103	-1.816	-1.99074	10200.2	10158.7	9445.14	9743.53	6445.65	6040.25	4822.5	3679.32	2898.84	2567.62
ENSMUSG00000040274	Cdk6	5	3391485	3581008	1	Cluster2	62372.4	25360.8	0	0	-0.14058	-0.334996	-0.863625	-1.96922	-2.2869	-2.59926	-2.7012	-2.63822	-2.65964	143466	130145	113738	78844.4	36639.3	29400.4	23674.7	22064.3	23046.3	22704.9
ENSMUSG00000040363	Bcor	X	11902979	12026594	-1	Cluster2	2900.99	2668.29	0	0	0.051756	-0.0545187	-0.531717	-1.03014	-1.22848	-1.42387	-1.83717	-1.99456	-1.85672	5013.63	5196.87	4827.28	3468.03	2455.02	2136.58	1868.75	1401.78	1257.4	1384.53
ENSMUSG00000040463	Mybbp1a	11	72332181	72342594	1	Cluster2	2521.3	7710.41	0	0	0.0992391	-0.188008	-0.719693	-1	-1.39419	-1.77296	-2.53937	-2.98212	-2.9732	4890.82	5240.11	4292.27	2970.26	2445.21	1862.62	1431.27	840.651	617.779	622.03
ENSMUSG00000040548	Tex2	11	106392973	106504249	-1	Cluster2	1817.8	2168.11	0	0	-0.0344224	0.0556524	-0.035169	-0.482435	-0.995801	-1.16738	-1.65574	-1.6858	-1.64246	2754.28	2689.06	2862.28	2687.96	1971.59	1379.67	1226.29	872.437	852.721	881.677
ENSMUSG00000040620	Dhx33	11	70874917	70895263	-1	Cluster2	1518.42	2388.41	0	0	-0.105468	-0.343241	-0.83457	-0.919112	-1.12753	-1.3402	-1.70252	-1.84922	-1.78365	2742.28	2550.13	2161.92	1537.66	1450.66	1255.75	1083.59	842.505	762.976	796.733
ENSMUSG00000040675	Mthfd1l	10	3923118	4117081	1	Cluster2	14609.6	9749.04	0	0	-0.00314169	-0.369984	-0.656452	-0.722549	-1.30838	-1.78534	-2.299	-2.62744	-2.78546	28010.4	27949.8	21673.3	17770.4	16974.8	11305.7	8126.43	5691.03	4532.73	4061.63
ENSMUSG00000040945	Rcc2	4	140427852	140450531	1	Cluster2	8145.98	2718.74	0	0	-0.29308	-0.694455	-1.21646	-1.38804	-1.62587	-1.79229	-2.64034	-2.84735	-2.80671	18939	15457.6	11703.2	8150.31	7236.39	6135.21	5468.02	3035.76	2627.16	2707.16
ENSMUSG00000041057	Wdr43	17	71922890	71966026	1	Cluster2	6882.85	7840.82	0	0	0.0456905	-0.203459	-0.544222	-0.884901	-1.18051	-1.63473	-1.94417	-2.18429	-2.33633	12357.9	12754	10733.5	8474.36	6692.24	5453.96	3979.75	3213.98	2722.4	2446.44
ENSMUSG00000041143	Tmco4	4	138700199	138786482	1	Cluster2	2995.26	2028.83	0	0	0.0151591	-0.144315	-0.306805	-0.707841	-1.30721	-1.1279	-1.63863	-1.6029	-1.42435	4815.99	4867.33	4356.51	3893.79	2948.5	1945.3	2203.68	1543.91	1582.87	1794.73
ENSMUSG00000041168	Lonp1	17	56921297	56933887	-1	Cluster2	1602.5	2279.98	0	0	0.258301	0.060355	-0.359099	-0.644161	-0.922113	-1.02503	-1.60238	-1.66738	-1.37855	2389.66	2859.68	2490.97	1863.34	1529.57	1260.57	1174.37	785.431	751.727	919.688
ENSMUSG00000041272	Tox	4	6686353	6991557	-1	Cluster2	36328.9	1894.85	0	0	0.0627882	1.13826	1.12275	0.449652	-0.295956	-0.526349	-0.128901	-0.0870781	-0.140276	30120.3	31459.5	66299.5	65589.9	41135.3	24534	20912.4	27549.3	28359.6	27329
ENSMUSG00000041313	Slc7a1	5	148264220	148336714	-1	Cluster2	7695.57	18519.8	0	0	0.00879352	-0.726571	-0.761492	-0.694037	-1.81382	-2.62677	-3.71255	-4.35458	-4.6301	17371.2	17477.8	10498.3	10247.6	10737.8	4937.87	2812.83	1323.05	847.817	701.388
ENSMUSG00000041360	Pum3	19	27366098	27407225	-1	Cluster2	2545.13	1972.74	0	0	-0.0481233	-0.0820576	-0.408032	-0.626241	-0.780753	-1.23802	-1.52618	-1.67107	-1.72945	4050.41	3916.71	3827.38	3052.77	2624.16	2359.34	1716.88	1408.32	1274.47	1220.86
ENSMUSG00000041438	Utp4	8	107620268	107649720	1	Cluster2	1776.48	3028.51	0	0	0.131168	-0.306815	-0.678529	-0.888375	-1.07289	-1.36178	-1.6041	-1.84607	-1.96362	3064.25	3356.78	2478.08	1914.38	1655.27	1457.27	1192.8	1008.4	852.152	785.442
ENSMUSG00000041654	Slc39a11	11	113135679	113540905	-1	Cluster2	1392.85	6859.05	0	0	-0.120707	-0.165801	-1.14546	-2.65423	-2.80671	-2.88749	-3.41398	-3.43166	-3.26688	3491.3	3211.42	3112.64	1578.69	554.732	497.575	472.013	326.374	321.519	362.229
ENSMUSG00000041859	Mcm3	1	20873192	20890536	-1	Cluster2	2876.25	1815.5	0	0	-0.0756511	-0.237459	-0.0979614	-0.00613905	-0.35953	-0.781437	-1.10493	-1.50014	-1.76123	3992.72	3788.25	3387.09	3730.89	3975.9	3114.39	2322.84	1858.54	1413.85	1178.02
ENSMUSG00000041961	Znrf3	11	5226324	5394847	-1	Cluster2	13582.3	11172.5	0	0	0.115972	0.119311	-0.218662	-0.716556	-1.09977	-1.51656	-1.81616	-1.9441	-1.94786	21707.2	23522.7	23579.6	18654.2	13209.6	10128.1	7586.14	6165.99	5644.73	5624.55
ENSMUSG00000042029	Ncapg2	12	116369022	116427351	1	Cluster2	8496.07	3596.04	0	0	0.128318	-0.13333	0.0535495	-0.00646705	-0.264573	-0.766076	-1.16684	-1.93519	-2.70703	11608.1	12686.5	10584.7	12047.2	11556.2	9665.06	6825.41	5172.45	3038.32	1776.66
ENSMUSG00000042148	Cox10	11	63853453	63970294	-1	Cluster2	5030.56	6086.05	0	0	0.0160011	-0.205046	-0.297396	-0.79782	-0.842398	-1.19275	-1.53315	-1.77738	-1.96718	8171.98	8265.33	7088.27	6649.22	4701.01	4556.43	3574.63	2824.1	2385.17	2089.46
ENSMUSG00000042354	Gnl3	14	30734390	30741109	-1	Cluster2	3168.72	6121.05	0	0	0.103511	-0.251226	-0.675757	-1.14111	-1.54412	-2.23364	-2.72763	-3.23181	-3.55109	6476.43	6957.51	5441.31	4054.08	2936.06	2223.25	1377.23	979.738	689.295	552.253
ENSMUSG00000042489	Clspn	4	126450728	126487696	1	Cluster2	3528.37	5191.46	0	0	0.155168	-0.111849	0.0012909	0.106596	-0.195467	-0.698133	-1.4699	-2.15316	-2.87624	4814.4	5363.61	4455.76	4817.79	5183.92	4205.06	2967.9	1735.84	1083.4	656.014
ENSMUSG00000042590	Ipo11	13	106930947	107073466	-1	Cluster2	11682.8	1938.66	0	0	0.0394618	-0.0253513	-0.166494	-0.356024	-0.426383	-0.692739	-0.812354	-1.00451	-1.25658	15510.6	15939.7	15241.7	13819.8	12118.1	11542.4	9595.18	8835.97	7732.97	6491.59
ENSMUSG00000042719	Naa25	5	121535999	121582441	1	Cluster2	2407.47	4109.02	0	0	0.0317807	-0.144448	-0.352519	-0.790307	-1.01472	-1.45052	-2.02359	-2.27697	-2.3437	4151.73	4243.38	3757	3251.74	2401.07	2055.62	1518.41	1019.8	856.765	819.175
ENSMUSG00000042757	Tmem108	9	103360146	103639036	-1	Cluster2	116714	38247.5	0	0	-0.0940493	0.0561962	-0.176132	-1.25544	-1.81303	-2.03183	-2.30211	-2.75331	-3.19138	221459	207482	230255	196007	92761.3	63030.6	54156.3	44905.1	32844.2	24242.2
ENSMUSG00000043067	Dpy19l1	9	24323072	24414436	-1	Cluster2	4711.7	1632.06	0	0	-0.0380383	-0.112275	-0.383023	-0.427023	-0.679734	-0.990273	-0.994233	-1.11243	-1.24868	6805.96	6626.45	6296.3	5218.82	5061.7	4249.77	3425.59	3419.25	3149.77	2863.43
ENSMUSG00000044847	Lsm11	11	45819096	45835762	-1	Cluster2	597.337	1901.51	0	0	0.118113	0.103175	-0.286599	-0.586635	-0.905773	-1.42454	-2.06497	-2.39757	-2.49783	969.671	1053.09	1041.93	795.447	646.177	517.801	361.112	231.713	184.299	172.135
ENSMUSG00000045038	Prkce	17	86475213	86965347	1	Cluster2	85537.5	1995.94	0	0	-0.0547234	0.00193298	-0.408416	-1.06843	-0.965433	-1.00338	-1.43559	-1.56681	-1.55803	136813	131720	136996	103081	65237.7	70062.2	68246.3	50576.9	46177.4	46464
ENSMUSG00000045273	Cenph	13	100896182	100912407	-1	Cluster2	2189.03	3023.85	0	0	-0.00879272	0.389477	0.394369	0.332512	-0.0365724	-0.413332	-1.12529	-1.54927	-1.99881	2530.04	2513.23	3314.93	3324.62	3186.01	2464.35	1899.73	1159.36	864.636	633.403
ENSMUSG00000045671	Spred2	11	19874375	19974026	1	Cluster2	11290.2	2027.79	0	0	-0.0660473	-0.711277	-0.668285	-0.57962	-0.850594	-1.21132	-1.95555	-2.30034	-2.3957	20522.3	19604	12534.7	12913.8	13732.4	11378.3	8863.04	5288.93	4165.13	3899.06
ENSMUSG00000045690	Wdr89	12	75677370	75716311	-1	Cluster2	1018.73	2252.4	0	0	0.127911	0.19561	0.2662	-0.202885	-0.654383	-1.43757	-1.84476	-2.12407	-2.49556	1456.2	1590.3	1667.85	1751.07	1265.23	924.004	538.146	404.79	331.971	257.731
ENSMUSG00000046111	Cep295	9	15228211	15269084	-1	Cluster2	10415.3	2000.61	0	0	-0.0967142	-0.118194	-0.158532	-0.378843	-0.5637	-0.921979	-1.06507	-1.3111	-1.64996	15037.9	14062.9	13855.4	13472.9	11564.9	10174.6	7936.52	7188.91	6067.6	4790.99
ENSMUSG00000046179	E2f8	7	48516177	48531344	-1	Cluster2	1426.26	4257.96	0	0	-0.370053	-0.881904	-0.574745	-0.667174	-0.881653	-1.40651	-2.06225	-2.91786	-3.82712	2863.25	2216.46	1553.95	1923.13	1803.43	1555.54	1080.06	685.424	379.185	202.176
ENSMUSG00000046207	Pik3r6	11	68393845	68443524	1	Cluster2	2172.74	1959.83	0	0	0.208386	0.160048	0.278763	-0.0101744	-0.755369	-0.976867	-1.35059	-1.69732	-1.77527	2869.99	3316.1	3207.66	3481.55	2849.79	1697.84	1458.28	1124.27	882.71	839.175
ENSMUSG00000046417	Lrrc75a	11	62495710	62539349	-1	Cluster2	575.429	1758.56	0	0	0.0919613	-0.0121755	-0.17078	-0.677959	-0.973635	-1.50909	-2.13974	-2.4851	-2.25856	951.623	1014.83	943.322	845.389	594.997	483.583	334.403	215.83	171.4	198.912
ENSMUSG00000046434	Hnrnpa1	15	103148859	103155119	1	Cluster2	7312.49	1587.37	0	0	0.00634539	-0.206544	-0.476643	-0.412234	-0.603227	-0.977825	-1.10134	-1.43158	-1.67364	10982.9	11031.2	9518.33	7892.62	8252.7	7232.68	5576.28	5121.01	4074.09	3443.08
ENSMUSG00000046591	Ticrr	7	79309944	79347896	1	Cluster2	3007.07	4915.39	0	0	0.13358	-0.0282726	-0.00569884	-0.168	-0.38837	-0.790538	-1.4737	-1.9797	-2.4663	4236.15	4645.08	4153.02	4219.23	3770.04	3234.84	2448.66	1524.56	1072.43	766.692
ENSMUSG00000046865	Fbl	7	27869135	27878694	1	Cluster2	760.628	2069.67	0	0	0.151127	-0.124471	-0.742544	-0.994159	-1.12993	-1.56875	-2.24214	-2.19818	-2.22681	1367.48	1518.46	1254.32	816.901	686.525	624.884	461.1	287.58	296.679	292.355
ENSMUSG00000047434	Xxylt1	16	30773962	30900250	-1	Cluster2	4218.41	5445.96	0	0	-0.163544	-0.467555	-0.800082	-1.25689	-1.7242	-2.04427	-2.63601	-2.78035	-2.65863	9134.48	8156.18	6605.94	5246.7	3822.5	2762.66	2214.52	1466.82	1328.12	1446.19
ENSMUSG00000047534	Mis18bp1	12	65179508	65219378	-1	Cluster2	5018.11	1888.06	0	0	-0.217927	-0.265844	-0.146102	-0.16813	-0.0991165	-0.475751	-0.669619	-1.18893	-1.73619	6685.83	5746.83	5562.33	6041.71	5949.93	6241.51	4807.21	4205.61	2934.53	2005.57
ENSMUSG00000048170	Mcmbp	7	128298165	128342219	-1	Cluster2	5764.44	2317.46	0	0	0.0741097	-0.161721	-0.173675	-0.226646	-0.437533	-0.602342	-0.871746	-0.952219	-1.06702	7560.24	7957.3	6757.95	6702.51	6460.72	5581.78	4979.22	4130.84	3904.94	3608.94
ENSMUSG00000048578	Mlec	5	115281040	115296238	-1	Cluster2	5232.12	3882.28	0	0	-0.165332	-0.526553	-0.612294	-1.30002	-1.32675	-1.25512	-1.72731	-1.77001	-1.66932	9738	8684.72	6760.4	6370.63	3954.94	3880.89	4080.52	2940.14	2849.66	3061.34
ENSMUSG00000048827	Pkd1l3	8	110341149	110401018	1	Cluster2	1826.78	1584.09	0	0	0.0230924	0.112801	-0.317928	-0.630265	-0.740677	-0.783109	-1.32544	-1.49486	-1.60429	2683.48	2728.39	2901.04	2152.48	1734.06	1605.05	1559.75	1069.31	952.845	881.373
ENSMUSG00000048922	Cdca2	14	67913780	67953290	-1	Cluster2	5950.08	2190.04	0	0	-0.0859286	0.0807707	0.0575663	0.073845	0.191711	-0.226772	-0.434721	-1.05314	-1.76753	6913.46	6514.43	7312.34	7194.82	7276.15	7896.7	5908.07	5118.02	3335.67	2031.11
ENSMUSG00000049103	Ccr2	9	123901987	123913594	1	Cluster2	285.66	5214.97	0	0	-0.826753	-1.08971	-1.33129	-5.32196	-7.10868	-9.60636	-8.23377	-9.90373	-9.99106	1156.25	651.923	543.142	459.929	28.8854	8.55736	1.49806	3.92734	1.35656	1.13886
ENSMUSG00000049553	Polr1a	6	71886037	71961919	1	Cluster2	3885.41	6397.24	0	0	-0.0401865	-0.387256	-0.737379	-0.759163	-0.94609	-1.35785	-1.89238	-2.23778	-2.43534	7060.13	6865.58	5398.83	4235	4171.16	3662.95	2753.84	1901.94	1498.82	1305.85
ENSMUSG00000049916	2610318N02Rik	16	16931262	16943031	-1	Cluster2	1539.35	3373.44	0	0	0.103812	-0.0654154	-0.731432	-1.01789	-0.987709	-1.63125	-2.52061	-3.35552	-3.66533	2902.99	3119.46	2773.81	1748.49	1433.47	1462.92	937.344	503.603	282.834	228.565
ENSMUSG00000050244	Heatr1	13	12409908	12455170	1	Cluster2	3975.83	1600.13	0	0	0.0300844	-0.125237	-0.375165	-0.581175	-0.731311	-1.04665	-1.24249	-1.39848	-1.62707	6032.78	6160.17	5531.86	4651.72	4032.08	3635.97	2920.34	2551	2290.96	1951.38
ENSMUSG00000050271	Prag1	8	36561982	36614941	1	Cluster2	1856.15	1667.44	0	0	-0.124259	-0.45008	-0.679265	-0.695689	-1.15973	-1.4301	-1.40074	-1.36305	-1.3234	3158.36	2896.36	2313.09	1972.55	1950.06	1411.83	1171.96	1197.1	1228.75	1261.43
ENSMUSG00000050323	Ndufaf6	4	11051045	11076205	-1	Cluster2	1126.48	1704.33	0	0	0.107028	0.187394	-0.127195	-0.46026	-0.678823	-0.881235	-1.33346	-1.54753	-1.76603	1596.43	1718.73	1817.19	1461.36	1160.57	997.167	866.608	631.761	545.441	469.573
ENSMUSG00000051278	Zgrf1	3	127347138	127411672	1	Cluster2	7417.17	3539.85	0	0	0.0835397	-0.060505	0.176181	-0.0417009	-0.159305	-0.604586	-0.956814	-1.54362	-2.0843	9548.49	10116.9	9157.14	10789	9276.75	8553.02	6279.4	4921.82	3278.01	2251.22
ENSMUSG00000051329	Nup160	2	90507559	90566672	1	Cluster2	5781.1	2640.21	0	0	0.00917081	-0.310372	-0.237698	-0.324485	-0.545756	-0.724935	-0.96699	-1.14495	-1.38837	8147.39	8197.52	6571.41	6910.3	6505.26	5582.03	4928.97	4168.3	3687.33	3112.52
ENSMUSG00000051335	Gfod1	13	43348721	43457648	-1	Cluster2	9012.45	11857.7	0	0	0.010391	-0.47136	-1.01533	-1.5394	-2.15793	-2.29724	-2.84387	-2.93603	-2.9748	20522.1	20670.1	14802	10152.9	7060.63	4597.36	4175.51	2854.95	2678.63	2610.28
ENSMUSG00000052397	Ezr	17	7005440	7050183	-1	Cluster2	4679.76	3381.42	0	0	0.0840991	0.221692	0.0877869	-0.3435	-0.60038	-0.672316	-1.09993	-1.30396	-1.37283	6140.65	6507.87	7158.94	6525.99	4839.38	4050.07	3852.93	2862.22	2487.37	2372.18
ENSMUSG00000052512	Nav2	7	48558464	49259838	1	Cluster2	440.647	1666.96	0	0	-0.185602	-0.0624342	-0.542529	-2.44632	-2.27641	-2.47547	-2.52239	-2.37956	-1.99129	935.771	822.543	896.174	642.615	171.736	191.952	168.533	162.496	179.013	235.634
ENSMUSG00000052533	Nup188	2	30176409	30234278	1	Cluster2	2285.49	1660.97	0	0	-0.0304621	-0.192764	-0.351513	-0.62214	-0.868266	-0.950435	-1.41717	-1.41336	-1.34853	3518.44	3445.85	3078.96	2759.04	2285.72	1928.19	1820.42	1315.71	1319.97	1382.61
ENSMUSG00000052798	Nup107	10	117586526	117628610	-1	Cluster2	2782.45	3170.1	0	0	-0.0903273	-0.282973	-0.405083	-0.394062	-0.694007	-1.02888	-1.38061	-1.70859	-2.02735	4401.7	4135.93	3618.32	3324.89	3349.31	2719.67	2156.52	1690.15	1347.77	1080.2
ENSMUSG00000052833	Sae1	7	16054159	16121731	-1	Cluster2	10604.4	4003.04	0	0	0.0320055	0.0515333	-0.138752	-0.577471	-0.991139	-1.12473	-1.60878	-1.6639	-1.67776	16179.5	16541.9	16768.1	14695.3	10842.3	8138.87	7419.7	5302.71	5099.2	5056.45
ENSMUSG00000052997	Uba2	7	33840113	33869024	-1	Cluster2	3543.42	2962.4	0	0	-0.00365949	-0.0488947	-0.105176	-0.323952	-0.63564	-0.812396	-1.20342	-1.3485	-1.44896	4992.35	4977.52	4826.18	4640.71	3988.3	3213.19	2842.74	2167.69	1957.16	1828.36
ENSMUSG00000053310	Nrgn	9	37455788	37464200	-1	Cluster2	797.516	4026.38	0	0	-0.104132	-0.852543	-1.65872	-2.01712	-2.50962	-2.72455	-2.81917	-3.14423	-3.21095	2134.07	1985.73	1182.19	676.628	527.538	374.219	322.955	301.665	240.086	230.079
ENSMUSG00000053398	Phgdh	3	98220486	98247306	-1	Cluster2	1941.65	8656.73	0	0	-0.0453203	-1.07219	-1.06945	-0.713144	-1.83888	-2.54652	-3.27327	-3.96784	-4.30325	4623.36	4481.11	2197.07	2203.7	2820.4	1291.43	791.736	477.729	295.181	234.772
ENSMUSG00000053436	Mapk14	17	28910303	28967380	1	Cluster2	5421.44	1680.82	0	0	-0.137442	-0.217321	-0.414579	-0.800278	-1.12332	-1.18472	-1.39785	-1.31968	-1.26162	8759.72	7963.38	7534.33	6571.89	5030.29	4017.49	3853.71	3323.23	3506.91	3653.42
ENSMUSG00000053553	3110082I17Rik	5	139345494	139446282	-1	Cluster2	1768.67	4843.02	0	0	0.0103027	0.0775394	-0.490974	-1.36695	-1.81561	-2.24264	-3.58027	-4.01665	-4.05134	3637.99	3664.44	3838.87	2588.76	1410.81	1031.25	768.664	303.015	223.259	219.69
ENSMUSG00000053801	Grwd1	7	45474647	45480368	-1	Cluster2	327.329	1917.84	0	0	0.141988	-0.0872302	-0.651272	-1.12486	-1.54687	-2.03099	-3.13412	-3.55565	-3.41153	652.381	719.319	614.433	415.096	299.106	223.068	159.479	73.9785	55.372	61.0545
ENSMUSG00000053907	Mat2a	6	72409782	72416541	-1	Cluster2	5339.05	5144.61	0	0	-0.101877	-0.252105	-0.509818	-0.661575	-0.960885	-1.48076	-1.87214	-2.40363	-2.88729	9575.27	8922.14	8040.68	6724.9	6052.94	4922.62	3430.7	2617.46	1809.62	1294.22
ENSMUSG00000054675	Tmem119	5	113931790	113938577	-1	Cluster2	383.303	6393.98	0	0	-0.41712	-1.39946	-2.58002	-4.488	-6.30233	-7.14647	-7.01252	-7.29426	-7.66247	1611.04	1207.5	610.594	269.347	71.6676	20.54	11.3668	12.4729	10.5845	7.91653
ENSMUSG00000054733	Msra	14	64360074	64693352	-1	Cluster2	3887.52	2492.46	0	0	-0.0374621	-0.246856	-0.558458	-0.945665	-0.989325	-0.986027	-1.06033	-1.23869	-1.2916	6135.99	5976.96	5172.37	4166.4	3185.68	3091.19	3098.05	2941.27	2601.23	2506.09
ENSMUSG00000054766	Set	2	29947390	29962589	1	Cluster2	2000.28	2954.42	0	0	-0.0615634	-0.254317	-0.896529	-0.909818	-1.23169	-1.4825	-1.80683	-2.09826	-2.04661	3696.37	3541.97	3099.78	1985.2	1966.72	1574.91	1322.95	1058.37	861.259	895.286
ENSMUSG00000054808	Actn4	7	28592673	28661765	-1	Cluster2	5708.53	1634.26	0	0	-0.112451	-0.0315394	-0.0608043	-0.248298	-0.522177	-0.677997	-1.33057	-1.42731	-1.37366	7950.76	7354.45	7778.56	7623.19	6693.95	5533.44	4969.67	3159.3	2953.47	3068.49
ENSMUSG00000055471	Alk	17	72175967	72911622	-1	Cluster2	236.398	2380.3	0	0	-0.0749008	0.00696418	-1.58553	-4.25607	-4.31415	-3.88894	-3.99636	-4.01917	-3.51839	644.626	611.017	648.048	214.334	33.7652	32.2313	43.5152	40.6551	39.4942	56.2904
ENSMUSG00000055491	Pprc1	19	46033325	46061354	1	Cluster2	1773.08	9375.54	0	0	0.174174	-0.354074	-0.965003	-1.70612	-2.10814	-2.59142	-3.74526	-4.19795	-4.46856	4123.01	4651.51	3226.22	2112.09	1263.2	955.39	684.46	305.91	223.257	185.774
ENSMUSG00000055612	Cdca7	2	72306503	72317237	1	Cluster2	1555.31	3161.25	0	0	-0.0784627	-0.314402	-0.362924	-0.532836	-0.764762	-1.48267	-2.03475	-2.64981	-3.25865	2740.42	2595.55	2203.46	2130.96	1894.68	1615.4	980.968	668.644	436.594	286.383
ENSMUSG00000055762	Eef1d	15	75766054	75781405	-1	Cluster2	1421.67	3023.34	0	0	0.132281	0.00842106	-0.288952	-0.646925	-1.03631	-1.32883	-1.82967	-1.96421	-1.82653	2270.24	2487.94	2283.01	1858.57	1449.65	1105.78	903.731	637.848	580.054	639.834
ENSMUSG00000055866	Per2	1	91343704	91387046	-1	Cluster2	573.974	1793.63	0	0	0.250117	0.505643	0.377321	0.45217	-0.240513	-0.984215	-1.74867	-1.92264	-2.30149	683.986	813.524	970.573	888.488	936.024	579.057	345.852	202.573	180.5	139.163
ENSMUSG00000056004	Elapor2	5	9316118	9531825	1	Cluster2	4213.17	2831.25	0	0	-0.0167406	0.134433	0.00498559	-0.744001	-0.745502	-0.943633	-1.14021	-1.36354	-1.70058	6060.24	5990.08	6651.76	6080.89	3617.91	3611.19	3150.81	2750.51	2353.71	1864.54
ENSMUSG00000056076	Eif3b	5	140405083	140429115	1	Cluster2	2840.18	3183.77	0	0	0.127986	0.00750996	-0.500208	-0.642116	-0.934946	-1.07331	-1.66718	-1.77382	-1.71078	4468.27	4882.91	4492.35	3159.04	2863.78	2336.39	2124.2	1405.22	1304.1	1365.55
ENSMUSG00000056394	Lig1	7	13011239	13045350	1	Cluster2	4677.66	8673.29	0	0	0.066619	-0.243028	-0.0827809	-0.0488222	-0.364248	-0.846514	-1.6432	-2.27675	-2.92727	6884.69	7208.55	5817.03	6500.24	6655.7	5349.48	3829.18	2204.45	1423.09	904.177
ENSMUSG00000056851	Pcbp2	15	102378974	102408496	1	Cluster2	8649.09	2014.05	0	0	0.0560417	-0.206736	-0.185736	-0.461905	-0.566992	-0.679011	-0.859125	-0.933682	-1.00321	11713.3	12175.6	10148.8	10298.1	8503.7	7907.74	7314.97	6457.59	6129.31	5841.79
ENSMUSG00000056999	Ide	19	37246142	37340010	-1	Cluster2	6402.32	2772.89	0	0	0.00319389	0.106768	-0.0860517	-0.320959	-0.611555	-0.922562	-1.14672	-1.40463	-1.60576	8938.93	8958.22	9625.82	8420.9	7155.55	5850.36	4715.38	4039.74	3381.66	2936.68
ENSMUSG00000057113	Npm1	11	33102287	33113206	-1	Cluster2	7738.82	2103.51	0	0	0.0826251	-0.164927	-0.377406	-0.814046	-1.04476	-1.61937	-1.96832	-2.50598	-2.76927	13628.8	14431.5	12156.9	10491.6	7751.69	6608.39	4435.82	3484.96	2399.56	1998.96
ENSMUSG00000057286	St6galnac2	11	116566129	116585694	-1	Cluster2	442.558	1672.41	0	0	0.311182	-0.441152	-0.629163	-1.74599	-1.66602	-1.76385	-2.31523	-2.56376	-2.31988	867.803	1077.72	638.958	561.022	258.492	273.174	255.361	173.731	145.628	173.691
ENSMUSG00000057329	Bcl2	1	106465908	106642004	-1	Cluster2	7312.11	6302.18	0	0	-0.0483677	-0.541903	-0.801272	-1.06795	-0.859714	-1.40404	-1.711	-2.20381	-2.50976	13713.9	13260.3	9419.56	7869.73	6541.45	7555.95	5181.42	4191.06	2981.06	2406.7
ENSMUSG00000057406	Nsd2	5	33978069	34055319	1	Cluster2	20711.9	1914.4	0	0	0.0264771	0.0359721	0.131549	-0.022973	-0.198544	-0.475812	-0.621792	-0.784632	-1.01237	24539.9	24991	25160.6	26882.6	24151.9	21385.9	17645.3	15951.2	14246.1	12164.6
ENSMUSG00000057541	Pus7	5	23945646	23988709	-1	Cluster2	2199.72	9000.61	0	0	0.115202	-0.0884626	-0.856797	-1.22722	-1.48233	-2.00603	-2.88731	-3.33579	-3.45339	4457.69	4826.8	4191.91	2461.83	1904.23	1593.96	1110.01	601.873	441.344	407.546
ENSMUSG00000057561	Eif1a	18	46730768	46749523	1	Cluster2	2011.47	1913.88	0	0	0.179548	0.0846538	0.0331209	-0.389759	-0.660236	-1.11615	-1.19897	-1.55115	-1.83921	2820.72	3194.08	2991.62	2885.24	2152.94	1787.24	1301.14	1229.96	963.698	788.095
ENSMUSG00000057666	Gapdh	6	125138678	125143430	-1	Cluster2	1330.27	1813.96	0	0	0.0254333	-0.0377471	-0.286061	-0.102777	-0.880892	-1.11429	-1.30613	-1.8383	-2.15759	1998.02	2033.16	1945.32	1639.05	1860.47	1086.08	923.162	809.505	559.006	448.892
ENSMUSG00000057963	Itpk1	12	102534841	102671189	-1	Cluster2	3212.33	2366.35	0	0	-0.232919	-0.621515	-0.911216	-1.37994	-1.68538	-1.94186	-2.57309	-2.59215	-2.39587	7120.41	6058.9	4627.46	3786.54	2736.17	2211.42	1853.52	1195.26	1179.92	1353.68
ENSMUSG00000058006	Mdn1	4	32657119	32775217	1	Cluster2	11398.7	7880.81	0	0	0.0263087	0.00997225	-0.464907	-1.04474	-1.18223	-1.6966	-2.15395	-2.50492	-2.77076	20606.6	20985.1	20749.3	14929.7	9988.41	9084.12	6357.27	4631.98	3634.24	3020.1
ENSMUSG00000058013	Septin11	5	93241296	93324306	1	Cluster2	6641.38	5364.36	0	0	0.00662747	-0.362153	-0.344186	-0.44882	-0.83563	-1.14819	-1.41815	-1.63277	-1.77844	10537.8	10584.4	8198.85	8301.33	7720.93	5902.73	4754.92	3943.18	3397.22	3072.52
ENSMUSG00000058355	Abce1	8	80410091	80438369	-1	Cluster2	3108.37	1780.75	0	0	-0.0351697	-0.129066	-0.25422	-0.416615	-0.661134	-1.05406	-1.39676	-1.75264	-1.97128	4764.59	4648.52	4356.86	3994.53	3569.22	3013.81	2294.01	1811.7	1416.02	1214.46
ENSMUSG00000058392	Rrp1b	17	32255074	32281839	1	Cluster2	2208.93	9188.27	0	0	0.129138	0.0849453	-0.574024	-0.918521	-1.37327	-1.8672	-2.76597	-3.23424	-3.47683	4122.96	4509.47	4373.6	2769.2	2181.39	1590.33	1130.1	605.253	436.871	370.159
ENSMUSG00000058655	Eif4b	15	101982208	102005608	1	Cluster2	6061.11	2963.95	0	0	0.0562538	0.0450091	-0.0958507	-0.43442	-0.692404	-0.806387	-1.04608	-1.15121	-1.13595	8272	8599	8535.06	7738.96	6120.83	5119.28	4730.24	4008.22	3722.67	3764.88
ENSMUSG00000058799	Nap1l1	10	111309084	111334011	1	Cluster2	7782.39	4797.4	0	0	-0.019842	-0.158193	-0.254752	-0.535935	-0.834264	-1.45262	-1.8467	-2.38302	-2.82898	13085.3	12905.2	11727.3	10966.7	9024.93	7341.54	4780.79	3640.79	2510.15	1841.2
ENSMUSG00000059060	Rad51b	12	79344056	79861464	1	Cluster2	46149.7	3696.11	0	0	-0.00209116	-0.129291	-0.226262	-0.276565	0.175988	-0.230969	-0.493022	-0.954658	-1.52246	56627.9	56542.9	51774.9	48407	46748.8	63974.4	48249.8	40239.6	29220.3	19710.9
ENSMUSG00000059305	Vpreb1	16	16686267	16688707	-1	Cluster2	154.605	2043.47	0	0	-0.843543	-1.72775	-2.40858	-4.06578	-4.98405	-5.60292	-5.33105	-6.17316	-5.55875	696.307	387.855	210.897	131.193	41.5196	22.1536	14.2536	17.4334	9.63579	14.8052
ENSMUSG00000059796	Eif4a1	11	69557762	69563249	-1	Cluster2	3853.67	2634.28	0	0	0.126103	-0.142727	-0.487801	-0.461834	-0.708695	-1.01381	-1.33798	-1.66377	-1.78759	5888.08	6426.13	5333.55	4198.62	4275.22	3605.95	2915.87	2331.04	1857.26	1704.97
ENSMUSG00000060036	Rpl3	15	79961992	79976069	-1	Cluster2	4335.64	2497.12	0	0	0.0541521	-0.133375	-0.332982	-0.813632	-1.0127	-1.44883	-1.66452	-2.03003	-2.03584	7250.75	7527.78	6610.44	5756.12	4125.51	3596.54	2656.13	2289.35	1775.42	1768.35
ENSMUSG00000060098	Prmt7	8	106937568	106979426	1	Cluster2	1765.56	5241.72	0	0	0.00861464	-0.0516168	-0.53898	-0.976742	-1.193	-1.6524	-2.37611	-2.6958	-2.76424	3260.15	3279.55	3144.72	2243.39	1656.28	1424.35	1037.12	627.472	503.229	479.31
ENSMUSG00000060470	Adgrg3	8	95744320	95771878	1	Cluster2	6851.98	10120.6	0	0	-0.211119	-0.451656	-1.21934	-1.9169	-3.72218	-3.6856	-3.92176	-3.44624	-2.8133	18308.4	15816.7	13386.8	7863.35	4848.81	1385.58	1423.09	1205.24	1677.59	2604.21
ENSMUSG00000060512	0610040J01Rik	5	63969706	64056968	1	Cluster2	2092.33	1913.08	0	0	-0.168764	-0.729296	-0.584046	-1.29869	-0.942345	-1.14794	-1.3012	-1.63215	-1.83866	3773.38	3358.01	2276.39	2515.94	1533.6	1961.9	1702.55	1530.25	1217.36	1053.94
ENSMUSG00000060860	Ube2s	7	4797545	4815589	-1	Cluster2	1381.58	2396.82	0	0	0.192202	-0.0284917	-0.097561	-0.497715	-0.535242	-0.952557	-1.47328	-1.76113	-1.83994	2000.57	2284.8	1961.93	1869.61	1416.63	1379.32	1033.94	719.986	590.627	558.378
ENSMUSG00000060950	Trmt61a	12	111644539	111650336	1	Cluster2	352.646	2228.41	0	0	0.0285202	-0.146062	-0.77199	-1.40679	-1.8579	-2.41814	-3.52662	-4.09491	-4.05596	774.125	789.239	699.293	453.655	292.496	213.698	144.799	67.1196	45.7339	46.3048
ENSMUSG00000061315	Naca	10	127871444	127884506	1	Cluster2	2610.17	1970.09	0	0	0.0749256	-0.229954	-0.379746	-0.636357	-0.834245	-1.01454	-1.40945	-1.58296	-1.55533	4063.73	4282.14	3463.18	3123.02	2614.3	2276.64	2011.46	1529.62	1355.39	1382.21
ENSMUSG00000061458	Nol10	12	17398459	17480096	1	Cluster2	5029.84	2895.05	0	0	0.0806849	-0.102868	-0.336604	-0.661628	-0.743283	-1.00942	-1.14129	-1.3462	-1.43401	7480.23	7908.13	6965.2	5923.58	4728.48	4471.51	3715.73	3392.05	2944.57	2768.94
ENSMUSG00000061533	Cep128	12	90965266	91351183	-1	Cluster2	22404.2	2357.35	0	0	-0.00998282	0.162016	0.168682	-0.0312067	0.0544271	-0.253183	-0.443138	-0.787839	-1.21913	25353.8	25178.6	28368.3	28497.7	24810.8	26329.5	21272.2	18652.5	14688.1	10890.5
ENSMUSG00000061613	U2af1	17	31866055	31877866	-1	Cluster2	3158.88	2594.65	0	0	0.0160214	-0.215735	-0.472077	-0.607151	-0.824567	-1.10273	-1.38129	-1.51916	-1.6259	4984.38	5038.51	4292.68	3593.54	3272.21	2816.65	2320.87	1914.66	1741.33	1613.95
ENSMUSG00000061979	Rcc1l	5	134176893	134205613	-1	Cluster2	1385.37	1645.16	0	0	0.255351	-0.0257326	-0.426315	-0.943972	-1.12441	-1.28749	-2.27931	-2.39164	-2.0737	2332.14	2784.27	2290.77	1735.49	1212.34	1068	955.409	478.856	442.985	553.42
[truncated: 29,060 more rows]
