# Supplementary material for: Conserved helical motifs in the IKZF1 disordered region mediate NuRD interaction and transcriptional repression
Source: Blood. Author manuscript; Available in PMC 2025 Mar 11. (PMC7617475; doi:10.1182/blood.2024024787)
Supplement: Supplemental Table2 [file EMS203634-supplement-Supplemental_Table2.xlsx]

## Sheet: Up in DNIk6 BALL GSEA
SYMBOL	RANK IN GENE LIST	RANK METRIC SCORE	RUNNING ES	CORE ENRICHMENT			Dataset Ranking	2h 4-OHT IKZF1-induced genes ranked from most activated to most repressed
Aig1	19147	-3.50857	-0.645641	Yes			Gene set	List of Upregulated genes in B-ALL cells expressing DNIk6 vs. B-ALL cells without DNIk6
S1pr2	19158	-3.52754	-0.64454	Yes				Upregulated defined as padj <0.01 and FC greater than 1.5
Rrm2	19173	-3.55422	-0.643617	Yes
Dyrk4	19195	-3.58915	-0.643013	Yes
Atf5	19263	-3.71267	-0.64455	Yes				core enrichment - genes that contribute most to enrichment
Tmem132a	19281	-3.73513	-0.64369	Yes
Arhgef5	19283	-3.74109	-0.642063	Yes
Acot9	19316	-3.80477	-0.641887	Yes
Tmem38b	19318	-3.8089	-0.64023	Yes			Dataset	Ikaros_2hr_minus_0hr_waldtest
Tmem176a	19323	-3.81689	-0.638713	Yes			Phenotype	NoPhenotypeAvailable
Ptgir	19334	-3.83279	-0.637474	Yes			Upregulated in class	na_neg
Krba1	19344	-3.85359	-0.636179	Yes			GeneSet	UP_IN_DNIK6
BC026585	19345	-3.85431	-0.634454	Yes			Enrichment Score (ES)	-0.647212
Bok	19355	-3.87324	-0.63315	Yes			Normalized Enrichment Score (NES)	-2.19037
Magohb	19411	-3.97388	-0.633997	Yes			Nominal p-value	0
Vat1l	19454	-4.0442	-0.634192	Yes			FDR q-value	0
Fut4	19456	-4.04468	-0.632429	Yes			FWER p-Value	0
Hoxb3os	19463	-4.0615	-0.630897	Yes
Rasgrp4	19492	-4.11231	-0.630393	Yes
Hspb8	19586	-4.27082	-0.632922	Yes
Dst	19624	-4.3284	-0.632751	Yes
Car13	19631	-4.3482	-0.631091	Yes
9030617O03Rik	19637	-4.35593	-0.629379	Yes
Hs3st2	19655	-4.40527	-0.628219	Yes
Ccbe1	19656	-4.40689	-0.626247	Yes
Il6ra	19754	-4.6281	-0.628806	Yes
Auts2	19791	-4.69948	-0.628421	Yes
Sema3a	19796	-4.70567	-0.626506	Yes
2810025M15Rik	19807	-4.73511	-0.624864	Yes
Il6st	19848	-4.85214	-0.624601	Yes
Rdh10	19892	-4.9517	-0.624438	Yes
Gabarapl1	19901	-4.97285	-0.622594	Yes
Pdzd4	19913	-4.99787	-0.620882	Yes
Cdh17	19942	-5.08399	-0.619943	Yes
Ptpn22	19988	-5.2003	-0.619763	Yes
Cask	20031	-5.28994	-0.619401	Yes
0610040J01Rik	20065	-5.36864	-0.618573	Yes
Svil	20089	-5.45824	-0.617228	Yes
Cd28	20095	-5.4737	-0.615016	Yes
Ccdc19	20108	-5.50697	-0.613124	Yes
Tnni2	20109	-5.50793	-0.610658	Yes
2310028H24Rik	20124	-5.56805	-0.608834	Yes
Usp43	20127	-5.58445	-0.60643	Yes
Angpt1	20150	-5.68165	-0.604937	Yes
Ccnd1	20155	-5.69609	-0.602578	Yes
Ttll9	20215	-5.89078	-0.602758	Yes
Uaca	20229	-5.93447	-0.600723	Yes
Hoxb7	20321	-6.29698	-0.602249	Yes
Mpeg1	20331	-6.34581	-0.599838	Yes
Myo1e	20333	-6.3485	-0.597044	Yes
Alox5ap	20357	-6.46221	-0.595249	Yes
Tmem176b	20362	-6.49121	-0.592534	Yes
Sema3g	20364	-6.4934	-0.589675	Yes
Ugt1a7c	20389	-6.56916	-0.587881	Yes
Gimap8	20401	-6.63172	-0.585437	Yes
Inf2	20417	-6.71435	-0.583148	Yes
Zbtb32	20432	-6.79136	-0.580776	Yes
Dlg2	20433	-6.79582	-0.577734	Yes
Fads3	20473	-6.92283	-0.576497	Yes
Car9	20488	-6.98608	-0.574038	Yes
Gm14029	20493	-7.03198	-0.571082	Yes
Tnfsf4	20497	-7.07057	-0.56806	Yes
Slc35e4	20500	-7.07817	-0.564987	Yes
Aim2	20545	-7.29667	-0.563821	Yes
Slamf1	20548	-7.32831	-0.560636	Yes
Ptpn14	20563	-7.39108	-0.557996	Yes
Psrc1	20576	-7.45788	-0.555231	Yes
Tpcn1	20587	-7.53453	-0.552335	Yes
Abi2	20614	-7.68236	-0.550138	Yes
Phactr2	20617	-7.72387	-0.546776	Yes
Lhx2	20620	-7.75366	-0.543401	Yes
Apba1	20649	-7.96155	-0.541174	Yes
Phlda1	20651	-7.97214	-0.537653	Yes
Evi5	20666	-8.0832	-0.534703	Yes
Lrrc4c	20680	-8.15997	-0.531671	Yes
Luzp1	20692	-8.2395	-0.528508	Yes
Jub	20699	-8.27308	-0.525091	Yes
Enc1	20705	-8.30858	-0.52161	Yes
Sema6b	20715	-8.37948	-0.518289	Yes
St3gal5	20720	-8.45493	-0.514695	Yes
Trim30b	20723	-8.46747	-0.511	Yes
Tcp11l1	20739	-8.60886	-0.507863	Yes
I830077J02Rik	20744	-8.62936	-0.504191	Yes
Spry4	20766	-8.78114	-0.501263	Yes
Dntt	20768	-8.78713	-0.497377	Yes
Abcb1b	20770	-8.79063	-0.49349	Yes
Gm889	20786	-8.8971	-0.490224	Yes
Mtap2	20790	-8.92377	-0.486372	Yes
Ppfibp1	20805	-9.02824	-0.482999	Yes
Pdp1	20807	-9.03777	-0.479001	Yes
Grb10	20827	-9.23789	-0.475773	Yes
Tmem2	20828	-9.24239	-0.471636	Yes
Fbp1	20841	-9.35495	-0.468021	Yes
Gm867	20846	-9.40044	-0.464004	Yes
Kcnn4	20859	-9.54117	-0.460306	Yes
Tuba8	20861	-9.55963	-0.456075	Yes
Apbb2	20894	-9.86118	-0.453189	Yes
Aco1	20909	-10.0231	-0.44937	Yes
2810410L24Rik	20915	-10.1091	-0.445084	Yes
Hoxb8	20918	-10.1457	-0.440638	Yes
Car2	20933	-10.3	-0.436695	Yes
Trim16	20943	-10.3955	-0.432472	Yes
Fut10	20949	-10.4399	-0.428037	Yes
Ifih1	20975	-10.7592	-0.424415	Yes
Serpinf1	20985	-10.9572	-0.41994	Yes
Megf10	20986	-10.9608	-0.415033	Yes
Adssl1	20997	-11.0278	-0.410574	Yes
Mgll	21000	-11.1048	-0.405699	Yes
Anxa5	21010	-11.1744	-0.401126	Yes
Gem	21023	-11.3464	-0.39662	Yes
Cabp4	21025	-11.3702	-0.391578	Yes
Alpk1	21049	-11.6224	-0.387474	Yes
Plcl1	21051	-11.666	-0.382299	Yes
Pter	21077	-11.9995	-0.378121	Yes
1700025G04Rik	21088	-12.1945	-0.37314	Yes
Pip4k2a	21090	-12.2382	-0.36771	Yes
Hfe	21094	-12.2704	-0.36236	Yes
Tal1	21097	-12.3431	-0.35693	Yes
Ccr2	21120	-12.6124	-0.352335	Yes
Dgkh	21132	-12.8231	-0.34712	Yes
Sntb1	21133	-12.842	-0.341372	Yes
2010300C02Rik	21135	-12.8664	-0.33566	Yes
Hoxb4	21136	-12.8822	-0.329893	Yes
Slc22a8	21161	-13.3223	-0.325076	Yes
Rhoj	21179	-14.0819	-0.319584	Yes
Ramp1	21181	-14.1718	-0.313288	Yes
Sfmbt2	21182	-14.1969	-0.306933	Yes
Hs3st3b1	21189	-14.3519	-0.300795	Yes
Zfp947	21193	-14.4054	-0.29449	Yes
0610040B09Rik	21199	-14.5416	-0.288219	Yes
Phldb1	21200	-14.549	-0.281706	Yes
Irs1	21203	-14.6321	-0.275252	Yes
Hip1	21204	-14.6425	-0.268698	Yes
Itga5	21208	-14.7515	-0.262238	Yes
Nsg2	21225	-15.2891	-0.256158	Yes
Plxnd1	21226	-15.4677	-0.249234	Yes
Elovl7	21236	-15.7449	-0.242615	Yes
Gfi1b	21243	-16.0358	-0.235724	Yes
Tlr4	21253	-16.2821	-0.228865	Yes
Pros1	21263	-16.5173	-0.221901	Yes
Tyms	21273	-16.8703	-0.214779	Yes
Filip1	21277	-17.0594	-0.207286	Yes
Dtx4	21283	-17.4341	-0.19972	Yes
Zdhhc15	21301	-18.6906	-0.192165	Yes
Hoxb3	21307	-19.3812	-0.183728	Yes
Col6a6	21312	-19.5313	-0.175176	Yes
Vipr2	21318	-19.9201	-0.166498	Yes
Atp2b4	21322	-20.4604	-0.157483	Yes
Cst7	21328	-20.7973	-0.148412	Yes
Arhgap23	21331	-21.1436	-0.139043	Yes
Tbx19	21334	-21.6302	-0.129456	Yes
Rps6kc1	21336	-21.7163	-0.119782	Yes
Frmd4a	21343	-22.0753	-0.110187	Yes
Mast4	21344	-22.1236	-0.100284	Yes
Emp1	21365	-24.7729	-0.0901495	Yes
Arhgef9	21368	-25.2934	-0.0789227	Yes
Cpped1	21376	-26.4603	-0.0674123	Yes
Frmd6	21382	-27.653	-0.0552726	Yes
Ttll11	21402	-32.3625	-0.0416931	Yes
Rai14	21409	-38.354	-0.024811	Yes
Endod1	21413	-55.8533	4.77211e-05	Yes
Kalrn	28	18.783	0.00707112	No
Itgb3	32	18.3	0.0151196	No
Abcb4	94	13.1457	0.0180917	No
Neto2	144	11.3742	0.0208437	No
Serpinb6a	156	11.0912	0.0252833	No
Csgalnact2	244	9.97842	0.0255963	No
Gm3604	305	9.2963	0.026893	No
Dip2a	339	8.93498	0.0293171	No
Plch1	365	8.6924	0.0320145	No
Kmo	460	7.92055	0.0310721	No
Als2	533	7.50537	0.0309942	No
Crisp1	609	7.09819	0.0305908	No
Naip2	632	6.97096	0.0326608	No
Gcnt2	658	6.87715	0.0345457	No
Eif5a2	691	6.67284	0.0360049	No
Slpi	750	6.42906	0.0361136	No
Tbc1d12	809	6.22909	0.0361328	No
Ccr5	1088	5.3544	0.0252568	No
Ica1	1120	5.29346	0.0261463	No
Glipr1	1269	4.9736	0.0213065	No
Ninl	1276	4.95834	0.0232396	No
Ap1s2	1414	4.63058	0.0187714	No
Lrig1	1439	4.57551	0.0196737	No
Aldh3b1	1520	4.43113	0.0178377	No
Crisp3	1532	4.42056	0.0192914	No
Lrr1	1537	4.41242	0.0210755	No
Pigk	1578	4.34278	0.0211098	No
Tln2	1632	4.2538	0.0204835	No
Paqr3	1751	4.02768	0.0166526	No
Iqgap2	1768	4.00277	0.0176805	No
E130311K13Rik	1911	3.76928	0.0125881	No
Pycard	1985	3.67008	0.0107456	No
Ccne2	2035	3.60247	0.0100188	No
Ptk2	2078	3.54136	0.00959874	No
Kcnk4	2080	3.5403	0.0111358	No
Fas	2106	3.50852	0.0115127	No
Poc1a	2219	3.37418	0.00767576	No
Satb1	2357	3.21017	0.00257181	No
Gca	2365	3.19961	0.00366986	No
Hs3st1	2409	3.14167	0.00302319	No
Actg1	2414	3.13674	0.00423632	No
Srgap3	2415	3.13465	0.0056395	No
Psd3	2459	3.08758	0.00496862	No
Gpr174	2469	3.07544	0.0059156	No
Arl6	2514	3.03399	0.00517298	No
Sumf2	2574	2.96444	0.00368307	No
Crybg3	2581	2.95823	0.00472081	No
Ttl	2704	2.83158	0.000163547	No
Clec12a	2716	2.82164	0.000901427	No
Rhobtb3	3003	2.56903	-0.0116034	No
Abtb2	3040	2.52606	-0.0121914	No
4632434I11Rik	3054	2.51654	-0.0116856	No
Brdt	3135	2.44866	-0.014409	No
Slc35d3	3184	2.41183	-0.0156211	No
Mad2l1	3232	2.37849	-0.0168004	No
Zfp677	3253	2.36489	-0.0166967	No
Cotl1	3328	2.30237	-0.0191991	No
Itga1	3457	2.19649	-0.0243271	No
Phka1	3487	2.17456	-0.0247383	No
H2-DMa	3533	2.13776	-0.0259298	No
Dzip1	3627	2.07615	-0.0294407	No
Kcnh7	3807	1.95181	-0.0371132	No
E230001N04Rik	3848	1.9263	-0.0381607	No
1700012A16Rik	3855	1.91896	-0.0375881	No
Rbpms	4086	1.75859	-0.0477821	No
Gpr157	4133	1.72881	-0.0492044	No
Zdhhc2	4177	1.6962	-0.0504981	No
Cth	4224	1.67245	-0.0519457	No
Gm595	4280	1.64488	-0.0538353	No
Mex3b	4289	1.63964	-0.0534833	No
Ccne1	4425	1.56731	-0.0592272	No
Ttc30a1	4458	1.55163	-0.0600604	No
Arhgap39	4509	1.52275	-0.061766	No
Fmnl2	4574	1.48574	-0.0641566	No
Pak1	4666	1.43768	-0.0678577	No
Ikzf1	5035	1.26137	-0.0848629	No
Cd5	5092	1.22965	-0.0869861	No
Prdm8	5109	1.22453	-0.0872019	No
Cdr2	5171	1.19636	-0.0895787	No
Zfp760	5316	1.13032	-0.0959479	No
Scamp1	5414	1.08083	-0.100095	No
Ctsl	5512	1.03514	-0.104263	No
Zpbp2	5523	1.03301	-0.104278	No
Rasd1	5591	1.00207	-0.107028	No
Coro2b	5631	0.983657	-0.10845	No
Plekhg5	5714	0.963234	-0.111934	No
Ldlrad3	5895	0.895402	-0.120127	No
F11r	5942	0.874049	-0.121932	No
Tdrkh	5959	0.870081	-0.122306	No
Depdc7	6054	0.839512	-0.126419	No
Dio2	6095	0.825105	-0.127959	No
Abcb1a	6097	0.824262	-0.127638	No
Pde5a	6172	0.793948	-0.130815	No
Als2cr4	6209	0.781326	-0.132185	No
Gm12715	6217	0.780001	-0.13217	No
Lhfpl2	6236	0.773146	-0.132683	No
Cntd1	6324	0.742531	-0.136504	No
Emb	6327	0.742272	-0.136267	No
Eya2	6329	0.741369	-0.135983	No
Pmaip1	6379	0.724959	-0.137998	No
Pcbp3	6453	0.700836	-0.14117	No
Hmox1	6531	0.678927	-0.144542	No
Zfp467	6542	0.676039	-0.144717	No
Gm16252	6553	0.6702	-0.144895	No
Pde10a	6581	0.660185	-0.145888	No
Dstn	6602	0.652904	-0.146551	No
Eci2	6620	0.648298	-0.147072	No
Grk5	6862	0.577142	-0.15832	No
Tjp2	6899	0.568363	-0.159784	No
Lhfpl4	6934	0.558429	-0.161158	No
Fgfr2	6986	0.547566	-0.163348	No
Tgm2	7000	0.542928	-0.163725	No
Ttpa	7059	0.527441	-0.166258	No
Tsc22d1	7170	0.499169	-0.171287	No
Dock7	7179	0.496875	-0.171446	No
Plk2	7224	0.487923	-0.173329	No
Pfn2	7272	0.472397	-0.175361	No
A430110N23Rik	7278	0.471269	-0.175389	No
Bambi	7323	0.457847	-0.177285	No
Runx2	7351	0.450546	-0.178372	No
Golim4	7359	0.448766	-0.178505	No
Npl	7467	0.420541	-0.183426	No
Gtf2ird1	7541	0.402673	-0.186731	No
Dock1	7581	0.39811	-0.188415	No
Stard9	7624	0.386379	-0.190247	No
C4bp	7632	0.384843	-0.190409	No
Rrad	7680	0.371924	-0.192486	No
Plxna2	7732	0.358421	-0.194761	No
Klhl23	7738	0.357358	-0.19484	No
Setbp1	7758	0.352251	-0.195589	No
Sec24d	7885	0.316432	-0.201463	No
Ghr	7958	0.30359	-0.204765	No
Atp4a	7987	0.297167	-0.205969	No
Bcl6	8050	0.283187	-0.208802	No
Cables1	8130	0.270067	-0.212453	No
Lrrc49	8182	0.260252	-0.214771	No
Irx3	8202	0.258601	-0.215563	No
Epdr1	8336	0.258589	-0.221797	No
Tnnt1	8690	0.222651	-0.238551	No
Nckap1	8738	0.212372	-0.2407	No
Mgst3	8739	0.212196	-0.240605	No
H19	8746	0.210621	-0.240797	No
Sel1l3	8772	0.205721	-0.241899	No
Wbscr27	8793	0.201864	-0.242763	No
Thy1	8882	0.184563	-0.246882	No
Ppic	9070	0.140588	-0.255747	No
1110067D22Rik	9074	0.140588	-0.255828	No
Galnt3	9095	0.140585	-0.256719	No
Fam49a	9174	0.134995	-0.260383	No
Tbxa2r	9197	0.128332	-0.261376	No
Fhl1	9272	0.12406	-0.264854	No
Gm11818	9488	0.0524661	-0.275095	No
Pkd2	9690	0.0215542	-0.284682	No
Tle1	9894	0	-0.294374	No
Pla2g7	9977	0	-0.298289	No
Maged1	9999	0	-0.299292	No
Ptgfrn	10034	0	-0.300915	No
Tmem159	10085	0	-0.303302	No
Ryk	10113	0	-0.304591	No
Tbc1d2b	10168	0	-0.307169	No
9030619P08Rik	10397	0	-0.318055	No
9130008F23Rik	10418	0	-0.31901	No
S1pr3	10622	0	-0.328702	No
Fzd3	11467	-0.00250533	-0.368997	No
Wdfy3	11510	-0.0144453	-0.370996	No
Ralgps2	11532	-0.0241917	-0.371987	No
BC022960	11546	-0.0280423	-0.372596	No
Aes	11575	-0.0412178	-0.373914	No
Clmn	11648	-0.0668378	-0.377322	No
Tom1l1	11734	-0.0936041	-0.381338	No
Xlr4a	11926	-0.107381	-0.390409	No
D630039A03Rik	12189	-0.107384	-0.40287	No
Gprc5c	12283	-0.107387	-0.407262	No
H2-Aa	12348	-0.107389	-0.41027	No
Cbr3	12557	-0.119788	-0.420147	No
Ccr6	12595	-0.12428	-0.421858	No
Rgs16	12637	-0.130507	-0.423757	No
Klf12	12713	-0.145061	-0.427273	No
Clec2i	12786	-0.161476	-0.430638	No
Fam101b	12827	-0.172755	-0.43247	No
Insm1	12945	-0.195155	-0.437969	No
Speg	13026	-0.214104	-0.441693	No
Pkdcc	13117	-0.223447	-0.44589	No
S100a11	13242	-0.2334	-0.451705	No
Acvr1	13246	-0.23396	-0.451744	No
Atp10b	13271	-0.234058	-0.452785	No
Dlg3	13275	-0.234955	-0.452823	No
Slc7a3	13392	-0.248929	-0.45825	No
Zfp518b	13483	-0.267066	-0.462427	No
Bicc1	13484	-0.267297	-0.462308	No
Klf3	13571	-0.283598	-0.466287	No
Casp4	13649	-0.302731	-0.469828	No
Sestd1	13661	-0.305534	-0.470216	No
1300014I06Rik	13666	-0.306303	-0.47027	No
C85492	13792	-0.328013	-0.476091	No
Papln	13912	-0.356575	-0.481613	No
Creb3l2	13961	-0.370872	-0.483739	No
Scin	13970	-0.37202	-0.483954	No
Erc1	13978	-0.373343	-0.484121	No
Lyplal1	14069	-0.394211	-0.488242	No
BC046404	14136	-0.408554	-0.49121	No
App	14146	-0.410898	-0.491456	No
Igf1r	14213	-0.428799	-0.494415	No
Lmo1	14243	-0.438989	-0.495603	No
S100a1	14314	-0.456208	-0.498741	No
Mcoln3	14326	-0.460617	-0.49906	No
Apbb1	14350	-0.465683	-0.499949	No
Gramd3	14379	-0.471247	-0.501075	No
Ctdspl	14426	-0.482124	-0.503056	No
Gm15428	14480	-0.496136	-0.505364	No
9030625A04Rik	14540	-0.512435	-0.507952	No
AA467197	14548	-0.514736	-0.508055	No
Zfp493	14553	-0.51549	-0.508016	No
Cd36	14613	-0.535686	-0.510593	No
Rgs7bp	14643	-0.542457	-0.511734	No
Fam129a	14663	-0.547233	-0.512397	No
Ubtd2	14833	-0.598171	-0.520198	No
Etv4	14876	-0.609158	-0.52193	No
Usp44	15030	-0.652759	-0.528943	No
Xylb	15108	-0.680118	-0.532315	No
Zfp462	15114	-0.681785	-0.532248	No
Pls3	15122	-0.684779	-0.532276	No
Recql4	15125	-0.684836	-0.532065	No
Uchl1	15193	-0.703086	-0.534949	No
Cdc42ep4	15325	-0.744132	-0.54087	No
Myo5c	15551	-0.809131	-0.551251	No
Tspan12	15600	-0.827092	-0.553172	No
Fam26f	15606	-0.829381	-0.55304	No
Gpr152	15661	-0.851924	-0.555236	No
Arhgef12	15670	-0.855236	-0.555235	No
Sdc1	15749	-0.880644	-0.558565	No
Nenf	15920	-0.948001	-0.566257	No
Rasal2	15941	-0.956348	-0.566784	No
Gm12824	15995	-0.977339	-0.568877	No
9330182L06Rik	16007	-0.98043	-0.568963	No
Plekha7	16212	-1.06512	-0.578226	No
Sell	16223	-1.06926	-0.578225	No
Spin4	16369	-1.13945	-0.584638	No
Tubb6	16401	-1.15501	-0.585601	No
Ifitm1	16414	-1.15913	-0.585655	No
Ndst3	16435	-1.17436	-0.586084	No
Il7r	16514	-1.20732	-0.589268	No
9430020K01Rik	16519	-1.21048	-0.588917	No
Mctp1	16580	-1.23639	-0.591228	No
Cdc42bpa	16592	-1.24323	-0.591197	No
Egr2	16746	-1.30991	-0.597916	No
Dclre1b	16774	-1.32301	-0.598612	No
Wdfy2	16795	-1.33497	-0.59897	No
Dnajb5	16811	-1.34577	-0.599083	No
Ahnak	16887	-1.38809	-0.602043	No
Zfp697	16896	-1.39558	-0.6018	No
Cr2	16905	-1.39894	-0.601556	No
Nab2	17076	-1.50122	-0.609	No
Hook1	17138	-1.53257	-0.611227	No
Gria2	17151	-1.54368	-0.611109	No
Nupr1	17152	-1.54383	-0.610418	No
Btbd3	17228	-1.5939	-0.613285	No
Gpm6a	17345	-1.67058	-0.618075	No
C1qtnf1	17357	-1.67761	-0.61785	No
Fgf13	17406	-1.7108	-0.619375	No
Egr1	17423	-1.72176	-0.619369	No
Sbf2	17436	-1.72609	-0.619169	No
Vav3	17527	-1.79412	-0.622663	No
Rxra	17566	-1.81652	-0.623664	No
Cabp1	17573	-1.82285	-0.623134	No
Ighg2b	17582	-1.8271	-0.622699	No
2610307P16Rik	17596	-1.8408	-0.622495	No
1700019D03Rik	17661	-1.89289	-0.624703	No
2610035D17Rik	17662	-1.89412	-0.623856	No
Antxr2	17679	-1.90733	-0.623766	No
Mdfic	17770	-1.9751	-0.627179	No
Gm12159	17801	-1.9924	-0.627719	No
Dqx1	17874	-2.05828	-0.630235	No
Tac4	17893	-2.07567	-0.630165	No
Ccdc63	17900	-2.08022	-0.629521	No
Galnt6	17956	-2.12643	-0.631195	No
Gimap4	17962	-2.13243	-0.630479	No
Gng12	17971	-2.13786	-0.629904	No
Ppm1e	17998	-2.15543	-0.630181	No
BC005764	18074	-2.23107	-0.632763	No
Gm12606	18081	-2.2378	-0.632047	No
Jag1	18085	-2.24186	-0.631187	No
Pion	18096	-2.25501	-0.630655	No
Dstyk	18113	-2.26898	-0.630403	No
Ptms	18192	-2.33452	-0.633082	No
Arpp21	18200	-2.34454	-0.632367	No
Ehbp1	18214	-2.35842	-0.631932	No
C630004H02Rik	18248	-2.39071	-0.632437	No
Hspa1b	18251	-2.39534	-0.631461	No
Lyz2	18416	-2.58813	-0.638132	No
Serpinb6b	18423	-2.59603	-0.637256	No
Plk3	18424	-2.5963	-0.636094	No
Wdr5b	18515	-2.68495	-0.639189	No
Prrg4	18554	-2.73585	-0.639779	No
Cd6	18572	-2.75562	-0.639357	No
Slc44a1	18598	-2.77965	-0.639306	No
6530418L21Rik	18634	-2.81115	-0.639719	No
Mdfi	18665	-2.84963	-0.639876	No
Tspan2	18668	-2.85196	-0.638695	No
Ccdc90b	18710	-2.90693	-0.639351	No
Btla	18719	-2.91997	-0.638426	No
Asap2	18735	-2.93277	-0.637829	No
Slamf9	18814	-3.0309	-0.640196	No
Sirpa	18830	-3.06193	-0.639542	No
Nod2	18831	-3.06506	-0.63817	No
Rbms3	18850	-3.08945	-0.637646	No
Dkkl1	18877	-3.1359	-0.637484	No
Kctd14	19042	-3.37019	-0.643805	No
Casp1	19047	-3.37615	-0.642485	No

## Sheet: Overlap 2h Ikaros repressed 
0610040B09Rik		List of genes Up in DNIk6 B-ALL shared with early 2h IKZF1 repressed pre-B genes
0610040J01Rik
1700025G04Rik
2010300C02Rik
2310028H24Rik
2810025M15Rik
2810410L24Rik
9030617O03Rik
Abcb1b
Abi2
Aco1
Acot9
Adssl1
Aig1
Aim2
Alox5ap
Alpk1
Angpt1
Anxa5
Apba1
Apbb2
Arhgap23
Arhgef5
Arhgef9
Atf5
Atp2b4
Auts2
BC026585
Bok
Cabp4
Car13
Car2
Car9
Cask
Casp1
Ccbe1
Ccdc19
Ccnd1
Ccr2
Cd28
Cdh17
Col6a6
Cpped1
Cst7
Dgkh
Dkkl1
Dlg2
Dntt
Dst
Dtx4
Dyrk4
Elovl7
Emp1
Enc1
Endod1
Evi5
Fads3
Fbp1
Filip1
Frmd4a
Frmd6
Fut10
Fut4
Gabarapl1
Gem
Gfi1b
Gimap8
Gm14029
Gm867
Gm889
Grb10
Hfe
Hip1
Hoxb3
Hoxb3os
Hoxb4
Hoxb7
Hoxb8
Hs3st2
Hs3st3b1
Hspb8
I830077J02Rik
Ifih1
Il6ra
Il6st
Inf2
Irs1
Itga5
Jub
Kcnn4
Kctd14
Krba1
Lhx2
Lrrc4c
Luzp1
Magohb
Mast4
Megf10
Mgll
Mpeg1
Mtap2
Myo1e
Nod2
Nsg2
Pdp1
Pdzd4
Phactr2
Phlda1
Phldb1
Pip4k2a
Plcl1
Plxnd1
Ppfibp1
Pros1
Psrc1
Pter
Ptgir
Ptpn14
Ptpn22
Rai14
Ramp1
Rasgrp4
Rbms3
Rdh10
Rhoj
Rps6kc1
Rrm2
S1pr2
Sema3a
Sema3g
Sema6b
Serpinf1
Sfmbt2
Sirpa
Slamf1
Slamf9
Slc22a8
Slc35e4
Sntb1
Spry4
St3gal5
Svil
Tal1
Tbx19
Tcp11l1
Tlr4
Tmem132a
Tmem176a
Tmem176b
Tmem2
Tmem38b
Tnfsf4
Tnni2
Tpcn1
Trim16
Trim30b
Ttll11
Ttll9
Tuba8
Tyms
Uaca
Ugt1a7c
Usp43
Vat1l
Vipr2
Zbtb32
Zdhhc15
Zfp947

## Sheet: Overlap Fast Repressed
1700019D03Rik		List of genes Up in DNIk6 B-ALL shared with IKZF1 Fast Repressed pre-B genes
2610035D17Rik
Alox5ap
Arhgap23
Arhgef5
Arhgef9
Arpp21
Atp2b4
B230217O12Rik
Cabp4
Car9
Ccbe1
Ccnd1
Cd28
Cdh17
Col6a6
Cpped1
Dtx4
Elovl7
Emp1
Endod1
Fbp1
Frmd4a
Frmd6
Fut10
Fut4
Galnt6
Gem
Gfi1b
Gm14029
Grb10
Hfe
Hip1
Hoxb3
Hoxb3os
Hoxb4
Hoxb7
Hoxb8
Hs3st2
Hs3st3b1
Hspb8
I830077J02Rik
Ifih1
Ighg2b
Il6ra
Irs1
Itga5
Jag1
Kcnn4
Kctd14
Lrrc4c
Mast4
Megf10
Mgll
Mpeg1
Myo1e
Nab2
Nsg2
Pdp1
Phlda1
Phldb1
Pip4k2a
Plcl1
Plxnd1
Pros1
Psrc1
Pter
Ptpn14
Rai14
Ramp1
Rasgrp4
Rbms3
Rhoj
Rps6kc1
Sema3a
Sema3g
Sema6b
Serpinf1
Sfmbt2
Slamf1
Slc22a8
Slc35e4
Sntb1
St3gal5
Tal1
Tbx19
Tcp11l1
Tlr4
Tmem176a
Tmem176b
Tnfsf4
Tnni2
Tpcn1
Ttll11
Tuba8
Uaca
Ugt1a7c
Usp43
Vat1l
Vipr2
Zdhhc15

## Sheet: List of all Up DNIk6 BALL
Gm3604		List of Upregulated genes in B-ALL cells expressing DNIk6 vs. B-ALL cells without DNIk6
Pip4k2a		Upregulated defined as padj <0.01 and FC greater than 1.5
Prnp
Naip2
Arhgap39
Abi2
Pdp1
Poc1a
Golim4
Phldb1
Pigk
Tmem2
Plekha7
Grk5
Tpcn1
Ccr6
Mad2l1
4632434I11Rik
Casp4
Galnt6
Ttpa
H2-DMa
Kmo
Gm15428
Tbc1d12
Als2cr4
Gng12
Als2
Dzip1
Adssl1
Aco1
Evi2a
Abcb1b
Fut4
Itgb3
Lrfn4
Wdfy2
Mgst3
Ttll11
Xylb
Cdr2
Cpped1
Atp4a
AA467197
Gpr157
Inf2
Arpp21
6530418L21Rik
Dclre1b
Pfn2
9130008F23Rik
Paqr3
Myadm
Tln2
Aig1
D630039A03Rik
Lrr1
Stard9
Eci2
C630004H02Rik
Arhgef12
Abtb2
Plxnd1
Tyms
Slamf1
Zfp760
Frmd6
Casp1
Mageh1
Wbscr27
Recql4
Tlr4
Ndst3
Dstyk
Ccne2
Usp44
Fam26f
Ubtd2
Svil
9330182L06Rik
Mex3b
Acvr1
Rrm2
S1pr2
Ikzf1
Sema6b
Gm12715
Tjp2
Gins2
Acot9
Plk3
1700012A16Rik
Il6ra
Zfp947
Rasgrp4
Tspan12
Bcl6
Tcp11l1
Ccdc63
Gm867
Rab32
St3gal5
2210013O21Rik
2014-09-10
Ctsl
Gabarapl1
Kcnk4
Hoxb4
Fam101b
Cotl1
Rps6kc1
Slpi
Serpinf1
Fzd3
Gm14029
Klf3
9230114K14Rik
Dntt
Wdr5b
Fhl1
Car13
Slc44a1
Alox5ap
Ifih1
Gpr174
Ica1
Ninl
Zfp518b
Dstn
Cabp1
Frmd4a
Actg1
Srgap3
Sema3g
Fas
Nod2
Arl6
Ccdc90b
Sumf2
BC005764
Ahnak
Pdzd4
Vav3
Slamf9
Wdfy3
E130311K13Rik
Ralgps2
Phactr2
Cntd1
Zdhhc2
B230217O12Rik
Mpeg1
Neto2
Sdc1
Il7r
Erc1
Il6st
Mdfic
Kctd14
BC046404
Cdc42bpa
Gm9853
Magohb
Gm889
Dsel
Lrrc49
Ldlrad3
Mast4
Usp2
2610035D17Rik
Krba1
Prdm8
Enc1
Gm16252
Dqx1
Dkkl1
Btla
Gramd3
Gm11818
Rgs7bp
Ccne1
Papln
Pter
Ctdspl
Cth
1700019D03Rik
Sntb1
Pmaip1
Dlg3
Pls3
F11r
A930033H14Rik
Abcb4
Trim30b
Crisp3
Tdrkh
Col6a6
Anxa5
Tmem38b
Prrg4
Plch1
BC022960
Psrc1
Kcnn4
2810410L24Rik
Dlg2
Etv4
Myo1e
Myo5c
E230001N04Rik
Dip2a
Pycard
Tmem159
Aes
Zpbp2
Xlr4b
Sel1l3
Egr2
Ptk2
Alpk1
Atp10b
Car9
Kcnh7
Gpm6a
9530077C05Rik
Runx2
Setbp1
Dock7
Pde10a
Lhfpl4
Tnnt1
C85492
Zfp467
Hspb8
A430110N23Rik
Dio2
Zfp493
Irs1
Creb3l2
Plcl1
Cbr3
Hmox1
Gfi1b
Serpinb6a
2010300C02Rik
Nupr1
Zfp462
Sec24d
Dtx4
Ap1s2
Arhgap23
Hbb-bh1
Ryk
Tgm2
Trim16
9030617O03Rik
Phlda1
Gimap8
Bok
Hook1
Gca
Evi5
Pde5a
Tmem132a
Rdh10
Ccbe1
Filip1
Ppm1e
Cdc42ep4
Satb1
Dyrk4
Rag1
Car2
Plk2
Elovl7
Antxr2
Gpr152
Gem
Gm12824
Hs3st2
Asap2
Ramp1
Rrad
0610040B09Rik
Csgalnact2
Bambi
Vipr2
Dnajb5
Emb
Eif5a2
Psd3
Sema3a
Ttl
Pros1
Hs3st3b1
Itga1
Hfe
Tnni2
Zfp697
Dgkh
I830077J02Rik
8430423G03Rik
Xlr4c
Ifitm1
Klf12
Fam49a
Mgll
Clec12a
Cabp4
Plekhg5
Ccr5
Arhgef5
Uchl1
Ghr
Atf5
Fbp1
Insm1
Tbx19
Iqgap2
Arhgap5
Tacc2
Depdc7
Clec2i
Scin
Usp43
9430020K01Rik
Lrig1
Irx3
S100a11
Gimap4
Fads3
Tbxa2r
Tom1l1
Rbpms
Plxna2
1700025G04Rik
Tle1
S100a1
Hoxb5
Tmem154
Tubb6
Marcks
Vat1l
Lhfpl2
Apbb1
Cr2
Ccnd1
Cox6a2
Zfp677
Apbb2
Ttll9
Tspan2
Aim2
Serpinb6b
0610040J01Rik
BC048943
Coro2b
2610307P16Rik
Fgl2
Brdt
Aldh3b1
Dst
Hoxb3
9030619P08Rik
Scamp1
Eya2
Tuba8
Gtf2ird1
Ugt1a7c
Kctd12b
Maged1
Rnd3
Hoxb3os
Hoxb6
Ppfibp1
Nckap1
Pak1
Mctp1
Phka1
C4bp
Endod1
Pla2g7
2310028H24Rik
Hspa1b
H19
Ctbp2
Fgf13
Tnfsf4
Tbc1d2b
Cdh17
Hs3st1
Abcb1a
2810025M15Rik
Cd36
Glipr1
Crybg3
Spry4
H2-Aa
Pion
Hip1
Kalrn
Atp2b4
Cables1
Cask
Mtap2
Epdr1
Gm17322
Slc7a3
Lrrc4c
Nsg2
Npl
S1pr3
Angpt1
Tac4
Rxra
Mdfi
Speg
Tsc22d1
Jub
Gria2
Sfmbt2
Ptgfrn
Egr1
Rai14
Mcoln3
Btbd3
Fut10
Pkd2
Tmem176a
Ptms
Arhgef9
BC026585
Rgs16
Ehbp1
Cst7
Rasal2
Nenf
Tmem176b
Tal1
Ttc30a1
Sirpa
Itpripl2
Lyz2
9030625A04Rik
Crisp1
Gcnt2
Rhobtb3
Grb10
Slc35e4
Zbtb32
Luzp1
Lhx2
Xlr4a
Klhl23
1300014I06Rik
Sbf2
Cbln1
Ccdc19
Slc35d3
Nab2
1110067D22Rik
Clmn
Ptpn22
Slc22a8
Ptpn14
Emp1
Apba1
Ptgir
Gm12159
Lyplal1
App
Sell
Hoxb7
Cd5
Ppic
Ighg2b
C1qtnf1
Cd28
Galnt3
Megf10
Gm9581
Fgfr2
Uaca
Zdhhc15
Fam129a
Sestd1
Spin4
Gm595
Ccr2
Rasd1
Rbms3
Jag1
Fmnl2
Igf1r
Ifitm3
Gm12606
Pcbp3
Cd6
Thy1
Angptl2
Fam160a1
Auts2
Igf2
Rhoj
Itga5
Bicc1
Lmo1
Gprc5c
Dock1
Pkdcc
Hoxb8
Xlr3b
