# Supplementary material for: Conserved helical motifs in the IKZF1 disordered region mediate NuRD interaction and transcriptional repression
Source: Blood. Author manuscript; Available in PMC 2025 Mar 11. (PMC7617475; doi:10.1182/blood.2024024787)
Supplement: Supplemental Table3 [file EMS203634-supplement-Supplemental_Table3.xlsx]

## Sheet: Sheet1
Gene	Mutation	Position	sample	Polyphen2 (score 0-1)	Alphamissense (score 0-1)	Fathmm (prediction threshold)	MutPred2 (probability)	Panther (score 0-1)	Reference	PMID	Cosmic ID
IKZF1	D252N	Start of Helix1	Pediatric B-ALL	probably damaging (0.987)	ambiguous (0.698)	tolerated (-1.47)	0.338	probably damaging (0.57)	Churchman 2018	29681510	NA
IKZF1	S258P	Start of Helix1	Pediatric B-ALL	benign (0)	benign (0.147)	damaging (-3.12)	pathogenic (0.631)	probably damaging (0.57)	Churchman 2018	29681510	NA
IKZF1	M305L	Start of Helix2	T-ALL	benign (0)	benign (0.277)	tolerated (0.88)	0.124	possibly damaging (0.5)	Richter-Pechanska 2017	28157215	COSV100498907
IKZF1	T333A	Loop after Helix2	Pediatric B-ALL	probably damaging (0.992)	benign (0.234)	tolerated (-0.87)	0.408	possibly damaging (0.5)	Churchman 2018	29681510	NA
IKZF1	G337S	Loop after Helix2	Pediatric B-ALL	benign (0.003)	benign (0.174)	tolerated (1.79)	0.122	probably benign (0.19)	Churchman 2018	29681510	NA
IKZF2	L269H	Middle of Helix1	Hairy cell leukemia	possibly damaging (0.862)	pathogenic (0.676)	damaging (-5.24)	0.476	probably damaging (0.74)	Waterfall 2014	24241536	COSV59576803
IKZF3	V263E	Middle of Helix1	Hodgkin lymphoma	probably damaging (0.998)	pathogenic (0.808)	damaging (-4.42)	pathogenic (0.914)	probably benign (0.13)	Tiacci 2018	29650799	COSV108093995
IKZF3	del S261-264	Middle of Helix1	Diffuse large B cell lymphoma	**					Mareschal 2016	26608593	COSV53103962
IKZF3	F274I	Loop after Helix1	Diffuse large B cell lymphoma	probably damaging (0.999)	pathogenic (0.835)	tolerated (-2.91)	pathogenic (0.683)	probably benign (0.13)	Mareschal 2016	26608593	COSV53103954
IKZF3	E318K	Loop after Helix2	Chronic myeloid leukemia	possibly damaging (0.851)	pathogenic (0.547)	tolerated (-1.58)	pathogenic (0.594)	probably benign (0.13)	Menezes 2013	24212482	COSV53099562
				** this deletion is most likely pathogenic mutation due high pathogenicty scores for individual residues
